# Supplementary material for: Cas9 Contributes to Group B Streptococcal Colonization and Disease
Source: Front Microbiol. 2019 Aug 21;10:1930. doi: 10.3389/fmicb.2019.01930 (PMC6712506; doi:10.3389/fmicb.2019.01930)
Supplement: Supplementary file 4 [file Table_1.XLSX]

## Sheet: deseq2
id	function	baseMean	log2FoldChange	lfcSE	stat	pvalue	padj
RS00005	chromosomal_replication_initiator_protein_DnaA	1006.87	0.197254	0.0830238	2.37587	0.0175075	0.0674925
RS00010	DNA_polymerase_III_subunit_beta	1842.37	0.175906	0.0704184	2.49801	0.0124893	0.0529405
RS00015	diacylglycerol_kinase	157.637	-0.109219	0.141058	-0.774287	0.438761	0.640261
RS00020	hypothetical_protein	67.719	0.0121413	0.183746	0.0660763	0.947317	0.977232
RS00025	GTP-binding_protein_YchF	2205.1	0.166313	0.073399	2.26587	0.0234591	0.0835199
RS00030	aminoacyl-tRNA_hydrolase	110.737	-0.0952337	0.157344	-0.605257	0.545009	0.734302
RS00035	transcription-repair_coupling_factor	1359.29	-0.0152257	0.0747244	-0.203758	0.838543	0.92503
RS00040	hypothetical_protein	252.497	0.0224423	0.119822	0.187297	0.851428	0.93049
RS00045	septum_formation_initiation_protein	230.314	-0.200207	0.125732	-1.59233	0.111312	0.266747
RS00050	hypothetical_protein	60.868	-0.164133	0.189166	-0.867666	0.385577	0.58993
RS00055	serine_hydrolase	758.581	-0.271154	0.099433	-2.727	0.00639127	0.0308496
RS00060	tRNA(Ile)-lysidine_synthetase	668.279	-0.28869	0.0935722	-3.08521	0.00203411	0.0122971
RS00065	hypoxanthine-guanine_phosphoribosyltransferase	1094.15	0.128897	0.0795345	1.62064	0.105094	0.256805
RS00070	cell_division_protein_FtsH	4743.63	-0.0773406	0.0688001	-1.12413	0.260956	0.463242
RS00245	CHAP_domain-containing_protein	12508.4	-0.234697	0.0683248	-3.43501	0.000592522	0.00459698
RS00250	ribose-phosphate_pyrophosphokinase_1	4273.17	0.24338	0.070054	3.47418	0.000512415	0.00404286
RS00255	aminotransferase_A	604.14	0.106359	0.0931132	1.14225	0.253349	0.454295
RS00260	DNA_repair_protein_RecO	850.576	0.013611	0.0928207	0.146638	0.883418	0.946896
RS00265	CPBP_family_intramembrane_metalloprotease	16.104	1.04193	0.235736	4.41989	9.87e-06	0.000130405
RS00270	phosphate_acyltransferase	706.786	-0.0278964	0.0864499	-0.322689	0.746931	0.866533
RS00275	acyl_carrier_protein	1267.79	-0.186862	0.0879707	-2.12414	0.0336583	0.110728
RS00285	phosphoribosylformylglycinamidine_synthase	46.0233	0.44016	0.202941	2.16891	0.0300895	0.101498
RS00290	amidophosphoribosyltransferase	32.8841	0.269641	0.217785	1.23811	0.215677	0.411465
RS00295	phosphoribosylformylglycinamidine_cyclo-ligase	25.182	0.220753	0.226279	0.975579	0.329273	0.538758
RS00300	phosphoribosylglycinamide_formyltransferase	16.0565	0.115901	0.235313	0.49254	0.622338	0.785077
RS00305	GNAT_family_acetyltransferase	45.1556	0.0565883	0.21507	0.263115	0.792462	0.899734
RS00310	bifunctional_phosphoribosylaminoimidazolecarboxamide_formyltransferase/inosine_monophosphate_cyclohydrolase	214.622	0.0254566	0.130505	0.195062	0.845344	0.928474
RS00315	hypothetical_protein	27.2862	-0.235712	0.223687	-1.05376	0.291994	0.500329
RS00320	peptidoglycan-binding_protein_LysM	1442.22	0.24406	0.0801972	3.04324	0.00234044	0.013923
RS00330	sugar_ABC_transporter_substrate-binding_protein	17.3767	-0.0385122	0.234695	-0.164095	0.869657	0.938725
RS00360	sugar_kinase	11.5274	-0.324325	0.233189	-1.39082	0.164279	0.343973
RS00365	acetylxylan_esterase	21.5622	-0.0170096	0.231807	-0.0733782	0.941505	0.974605
RS00370	MurR/RpiR_family_transcriptional_regulator	537.223	0.0984116	0.0988975	0.995087	0.319694	0.527313
RS00375	phosphoribosylamine--glycine_ligase	13.7973	0.161998	0.235733	0.687209	0.491951	0.68925
RS00385	5-(carboxyamino)imidazole_ribonucleotide_synthase	18.6568	0.0180771	0.233745	0.0773366	0.938356	0.973716
RS00390	hypothetical_protein	239.575	0.301072	0.128684	2.33962	0.0193035	0.0729071
RS00395	hypothetical_protein	190.213	0.201277	0.136061	1.47932	0.139055	0.30944
RS00400	adenylosuccinate_lyase	604.321	-0.0596485	0.0990245	-0.602362	0.546933	0.734824
RS00405	transcriptional_regulator	139.916	0.559116	0.145647	3.83885	0.000123613	0.00121782
RS00410	Holliday_junction_branch_migration_DNA_helicase_RuvB	867.821	0.138498	0.0885367	1.5643	0.117748	0.278231
RS00415	hypothetical_protein	310.629	-0.092653	0.13213	-0.701226	0.483162	0.682585
RS00420	membrane_protein	305.615	-0.050329	0.120005	-0.419391	0.67493	0.824356
RS00425	acyltransferase	3202.2	0.0123063	0.072134	0.170604	0.864535	0.936192
RS00430	bifunctional_acetaldehyde-CoA/alcohol_dehydrogenase	1477.63	0.325087	0.104693	3.10516	0.00190177	0.0117645
RS00435	zinc-dependent_alcohol_dehydrogenase	340.125	0.0722086	0.14319	0.504284	0.614062	0.778871
RS00440	threonine_synthase	490.129	0.221632	0.0997352	2.22221	0.0262693	0.0912566
RS00445	MATE_family_efflux_transporter	669.936	-0.104073	0.0967411	-1.07579	0.282021	0.489539
RS00450	30S_ribosomal_protein_S10	4810.16	0.069737	0.0820914	0.849505	0.395601	0.600271
RS00455	50S_ribosomal_protein_L3	7602.48	0.00403555	0.0692539	0.0582718	0.953532	0.97877
RS00460	50S_ribosomal_protein_L4	10915.5	-0.0308084	0.0776639	-0.396689	0.691597	0.836204
RS00465	50S_ribosomal_protein_L23	5542.68	-0.0717146	0.0757043	-0.947299	0.343487	0.551831
RS00470	50S_ribosomal_protein_L2	14775.2	-0.0629109	0.0717916	-0.876298	0.380868	0.584646
RS00475	30S_ribosomal_protein_S19	6022.16	0.00503554	0.0738855	0.0681533	0.945664	0.976178
RS00480	50S_ribosomal_protein_L22	9496.75	-0.0397248	0.0767641	-0.517491	0.604813	0.771873
RS00485	30S_ribosomal_protein_S3	14594.6	-0.0728681	0.0744039	-0.979359	0.327403	0.536641
RS00490	50S_ribosomal_protein_L16	9418.7	-0.111711	0.0628102	-1.77855	0.0753142	0.20383
RS00495	50S_ribosomal_protein_L29	4522	-0.157471	0.065164	-2.41654	0.0156689	0.0622078
RS00500	30S_ribosomal_protein_S17	8097.66	-0.062013	0.0665561	-0.931741	0.35147	0.559051
RS00505	50S_ribosomal_protein_L14	6521.37	-0.10803	0.0725613	-1.48881	0.136537	0.307488
RS00510	50S_ribosomal_protein_L24	7871.79	-0.113696	0.0662682	-1.71569	0.0862191	0.223593
RS00515	50S_ribosomal_protein_L5	13793.9	-0.10037	0.0675791	-1.48523	0.137484	0.307686
RS00520	30S_ribosomal_protein_S14_type_Z	4376.83	-0.107776	0.0798607	-1.34955	0.177161	0.361705
RS00525	30S_ribosomal_protein_S8	9117.24	-0.160161	0.0643202	-2.49006	0.0127722	0.0537439
RS00530	50S_ribosomal_protein_L6	12653.9	-0.142547	0.0696512	-2.04658	0.0406993	0.129321
RS00535	50S_ribosomal_protein_L18	5708.61	-0.118192	0.0796914	-1.48312	0.138043	0.308568
RS00540	30S_ribosomal_protein_S5	9039.18	-0.121147	0.0684914	-1.76878	0.07693	0.207237
RS00545	50S_ribosomal_protein_L30	4087.07	-0.202255	0.0931324	-2.17169	0.0298789	0.10097
RS00550	50S_ribosomal_protein_L15	8351.71	-0.161166	0.0702582	-2.2939	0.021796	0.0791113
RS00555	preprotein_translocase_subunit_SecY	40614.7	-0.213514	0.0919106	-2.32307	0.0201756	0.0753807
RS00560	adenylate_kinase	1788	-0.339127	0.0872225	-3.88807	0.000101045	0.0010181
RS00565	translation_initiation_factor_IF-1	9257.55	0.0446642	0.0661821	0.674868	0.49976	0.696521
RS00570	50S_ribosomal_protein_L36	4416.8	0.0806013	0.071545	1.12658	0.259919	0.463128
RS00575	30S_ribosomal_protein_S13	9363.36	0.10072	0.0711565	1.41548	0.156928	0.334326
RS00580	30S_ribosomal_protein_S11	11888.1	0.0531392	0.0733529	0.724432	0.468801	0.668395
RS00585	DNA-directed_RNA_polymerase_subunit_alpha	16390.8	0.0223528	0.0686517	0.325598	0.744729	0.866533
RS00590	50S_ribosomal_protein_L17	14877.3	-0.107167	0.0719107	-1.49028	0.136151	0.30729
RS00680	hypothetical_protein	14.1716	-0.0975467	0.235658	-0.413933	0.678923	0.827327
RS00685	hypothetical_protein	45.371	0.219906	0.203399	1.08116	0.279628	0.487379
RS00690	hypothetical_protein	51.4288	0.321026	0.207157	1.54968	0.121219	0.283912
RS00695	hypothetical_protein	48.4969	0.0659011	0.199437	0.330435	0.741071	0.866533
RS00700	hypothetical_protein	1588.39	0.0342039	0.0920717	0.371492	0.710271	0.851573
RS00710	histidine_phosphatase_family_protein	198.989	0.252542	0.137199	1.8407	0.0656651	0.183586
RS00715	D-alanyl-D-alanine_carboxypeptidase	419.301	0.182041	0.107642	1.69117	0.0908037	0.231612
RS00720	N-acetylmuramoyl-L-alanine_amidase	487.735	0.0830934	0.117642	0.706325	0.479986	0.680681
RS00725	heat-inducible_transcriptional_repressor_HrcA	922.311	0.287683	0.101786	2.82634	0.00470835	0.024019
RS00730	nucleotide_exchange_factor_GrpE	917.325	0.299157	0.0909728	3.28842	0.0010075	0.00707909
RS00735	molecular_chaperone_DnaK	4277.37	0.36308	0.0742666	4.88888	1.01e-06	1.67e-05
RS00740	chaperone_DnaJ	1351.46	0.272682	0.111083	2.45476	0.0140979	0.0570659
RS00745	GntR_family_transcriptional_regulator	134.579	0.0947656	0.152429	0.621703	0.534137	0.725437
RS00750	tRNA_pseudouridine(38-40)_synthase_TruA	258.941	0.265583	0.119494	2.22257	0.0262451	0.0912566
RS00755	hydroxymethylpyrimidine/phosphomethylpyrimidine_kinase	262.189	0.105025	0.1168	0.89919	0.368551	0.575543
RS00760	membrane_protein	104.612	0.0293449	0.161447	0.181762	0.855769	0.932241
RS00765	TIGR01440_family_protein	240.497	0.0610232	0.130031	0.469298	0.638857	0.797821
RS00770	mechanosensitive_ion_channel_protein	319.657	-0.227868	0.113632	-2.00532	0.0449292	0.138278
RS00775	trigger_factor	9873.56	0.345939	0.0725789	4.76638	1.88e-06	2.89e-05
RS00780	DNA-directed_RNA_polymerase_subunit_delta	1444.33	0.0222474	0.0868038	0.256295	0.797723	0.900218
RS00785	CTP_synthetase	5946.44	-0.292823	0.0645124	-4.53902	5.65e-06	7.74e-05
RS00790	alpha/beta_hydrolase	917.107	0.262702	0.0827936	3.17297	0.00150888	0.00972159
RS00800	deoxyuridine_5'-triphosphate_nucleotidohydrolase	337.445	-0.327913	0.109385	-2.99778	0.00271955	0.0153915
RS00805	DNA_repair_protein_RadA	759.93	-0.152402	0.0947413	-1.60861	0.107701	0.2618
RS00810	carbonate_dehydratase	1339.6	-0.527155	0.2139	-2.4645	0.0137206	0.0562849
RS00815	pyridine_nucleotide-disulfide_oxidoreductase	1014.09	-0.0829557	0.0870198	-0.953297	0.34044	0.549977
RS00820	transposase	11.9558	-0.0330161	0.233169	-0.141597	0.887398	0.947616
RS00825	glutamate--tRNA_ligase	2005.8	-0.0900427	0.0736859	-1.22198	0.221715	0.41733
RS00830	D-ribose_ABC_transporter_substrate-binding_protein	17.7	-0.308161	0.235235	-1.31001	0.190192	0.377947
RS00835	ribose_ABC_transporter_permease	26.1848	-0.59237	0.2288	-2.58903	0.00962465	0.0426693
RS00840	ribose_import_ATP-binding_protein_RbsA	27.7478	-0.633839	0.224834	-2.81914	0.00481527	0.0242325
RS00845	D-ribose_pyranase	15.6951	-1.07671	0.235461	-4.57276	4.81e-06	6.74e-05
RS00850	ribokinase	226.569	-0.462414	0.144217	-3.20639	0.00134412	0.00881252
RS00855	LacI_family_transcriptional_regulator	423.617	0.191078	0.114552	1.66805	0.0953068	0.239166
RS00865	ABC_transporter_ATP-binding_protein	13.3553	0.0467917	0.23207	0.201627	0.840208	0.925844
RS00870	DNA-binding_response_regulator	191.972	0.220416	0.139535	1.57965	0.114187	0.272585
RS00875	sensor_histidine_kinase	407.599	0.126696	0.108009	1.17302	0.240789	0.439989
RS00885	argininosuccinate_lyase	15.451	0.00227695	0.235642	0.00966278	0.99229	0.994962
RS00890	fructose-bisphosphate_aldolase	12200.3	0.10655	0.0863457	1.234	0.217204	0.412688
RS00895	L-lactate_dehydrogenase	414.279	-0.124804	0.105891	-1.17861	0.238554	0.436804
RS00900	50S_ribosomal_protein_L28	24972.9	0.0400048	0.0871524	0.459021	0.646219	0.802173
RS00905	Asp23/Gls24_family_envelope_stress_response_protein	787.45	0.00734714	0.0865644	0.0848748	0.932361	0.972557
RS00910	dihydroxyacetone_kinase	6950.16	-0.032721	0.0654248	-0.500131	0.616983	0.780569
RS00915	protease	986.73	-0.187896	0.1108	-1.69582	0.0899199	0.230304
RS00920	hypothetical_protein	1162.66	0.27114	0.084241	3.21863	0.00128806	0.00862723
RS00925	hypothetical_protein	181.592	0.544455	0.145308	3.7469	0.000179032	0.00169217
RS00930	peptide_ABC_transporter_ATP-binding_protein	2163.67	0.0645551	0.0921478	0.700561	0.483577	0.682654
RS00935	glutamine_ABC_transporter_substrate-binding_protein	2241.19	0.146884	0.0793607	1.85084	0.0641919	0.181561
RS00940	hypothetical_protein	645.457	0.118016	0.139543	0.845728	0.397704	0.600298
RS00945	undecaprenyl-diphosphatase	1151.72	-0.192316	0.0785591	-2.44805	0.0143633	0.058014
RS00950	adaptor_protein_MecA	587.29	0.0437665	0.0930033	0.470591	0.637933	0.797207
RS00955	undecaprenyl-phosphate_alpha-N-acetylglucosaminyl_1-phosphate_transferase	2488.43	-0.0570892	0.067427	-0.846683	0.397172	0.600271
RS00960	ABC_transporter_ATP-binding_protein	442.39	-0.141057	0.112761	-1.25093	0.210959	0.404537
RS00965	Fe-S_cluster_assembly_protein_SufD	1203.41	-0.482737	0.119992	-4.02308	5.74e-05	0.000640457
RS00970	cysteine_desulfurase	1191.08	-0.51849	0.110955	-4.67299	2.97e-06	4.35e-05
RS00975	iron-sulfur_cluster_assembly_scaffold_protein	539.67	-0.606151	0.114188	-5.30835	1.11e-07	2.26e-06
RS00980	Fe-S_cluster_assembly_protein_SufB	1891.71	-0.598867	0.0968845	-6.18124	6.36e-10	1.67e-08
RS00985	D-alanyl-D-alanine_carboxypeptidase	332.033	0.762147	0.135434	5.62744	1.83e-08	4.01e-07
RS00990	D-alanyl-D-alanine_carboxypeptidase	419.905	0.0608265	0.101624	0.598545	0.549476	0.736061
RS00995	ABC_transporter_substrate-binding_protein	4797.79	0.0335687	0.0709757	0.47296	0.636242	0.797207
RS01000	peptide_ABC_transporter_permease	1414.99	-0.123407	0.0727401	-1.69655	0.0897821	0.230304
RS01005	peptide_ABC_transporter_permease	1482.43	-0.127899	0.0722974	-1.76907	0.0768828	0.207237
RS01010	ABC_transporter_ATP-binding_protein	1833.12	-0.106045	0.0752572	-1.4091	0.158807	0.33717
RS01015	ABC_transporter_ATP-binding_protein	2815.2	-0.205039	0.0686391	-2.9872	0.00281544	0.0157428
RS01045	4-(cytidine_5'-diphospho)-2-C-methyl-D-erythritol_kinase	427.705	0.166283	0.0975705	1.70423	0.0883381	0.228135
RS01050	transcriptional_regulator	305.571	0.117505	0.123293	0.953059	0.34056	0.549977
RS01055	zinc_ABC_transporter_ATP-binding_protein	541.646	0.213809	0.0950043	2.25052	0.0244157	0.0861025
RS01060	zinc_ABC_transporter_permease	1382.39	0.0831471	0.0804609	1.03339	0.301424	0.511157
RS01075	tyrosine--tRNA_ligase	1507.96	-0.0304643	0.0751811	-0.405212	0.685322	0.832943
RS01080	penicillin-binding_protein_1B	2984.81	-0.284129	0.0681702	-4.16794	3.07e-05	0.000371631
RS01085	DNA-directed_RNA_polymerase_subunit_beta	10610.8	-0.0389331	0.0639196	-0.609095	0.542462	0.73193
RS01090	DNA-directed_RNA_polymerase_subunit_beta'	14683.9	-0.182065	0.0712791	-2.55425	0.0106416	0.0464043
RS01095	dipicolinate_synthase	650.291	-0.3294	0.213509	-1.54279	0.122881	0.287082
RS01115	hypothetical_protein	11.9254	0.127417	0.234854	0.542537	0.587449	0.762251
RS01120	adenine_methyltransferase	642.76	0.265231	0.0885992	2.99361	0.00275699	0.0155561
RS01125	acetate_kinase	3521.81	0.110796	0.0744917	1.48736	0.136921	0.307686
RS01130	transcriptional_regulator	152.766	0.33423	0.149866	2.23019	0.0257347	0.0902411
RS01135	hypothetical_protein	266.653	0.245075	0.127752	1.91837	0.055064	0.161974
RS01140	CPBP_family_intramembrane_metalloprotease	531.766	0.27057	0.100894	2.68171	0.00732469	0.0343324
RS01145	pyrroline-5-carboxylate_reductase	633.307	0.0531831	0.11411	0.466068	0.641167	0.798809
RS01150	glutamyl_aminopeptidase	754.411	0.23619	0.10543	2.24026	0.025074	0.0880901
RS01155	hypothetical_protein	75.8907	0.0404253	0.181961	0.222165	0.824185	0.917256
RS01160	hypothetical_protein	160.424	-0.173711	0.144446	-1.2026	0.229132	0.427928
RS01165	thiol_reductase_thioredoxin	367.098	-0.154376	0.10632	-1.45199	0.146503	0.318341
RS01170	tRNA-binding_protein	804.462	-0.238422	0.0828962	-2.87615	0.00402561	0.0211743
RS01175	S-adenosylmethionine-dependent_methyltransferase	193.477	0.0239115	0.142572	0.167716	0.866807	0.936192
RS01180	Single-stranded_DNA-binding_protein_2	30.3929	-0.11621	0.223285	-0.520456	0.602746	0.770647
RS01185	haloacid_dehalogenase	178.907	0.098475	0.136031	0.723918	0.469116	0.668395
RS01190	sensor_histidine_kinase	234.809	-0.165614	0.131249	-1.26183	0.207009	0.399018
RS01195	DNA-binding_response_regulator	137.691	-0.0310339	0.161207	-0.19251	0.847343	0.928474
RS01205	antiholin	11.4747	-0.0302187	0.233346	-0.129501	0.896961	0.951425
RS01210	hypothetical_protein	342.725	0.100307	0.112703	0.890013	0.373459	0.579001
RS01215	ABC_transporter_permease	81.8629	0.0369879	0.177549	0.208325	0.834975	0.92332
RS01220	peptide_ABC_transporter_permease	90.2491	0.218364	0.184559	1.18317	0.236741	0.436495
RS01225	ATPase	67.4994	-0.0462958	0.186328	-0.248463	0.803776	0.903616
RS01230	nickel_ABC_transporter_ATP-binding_protein	95.8591	0.0539018	0.168255	0.320358	0.748697	0.867501
RS01235	PTS_beta-glucoside_transporter_subunit_EIIBCA	240.955	-0.239101	0.148791	-1.60695	0.108065	0.262342
RS01240	alpha2Calpha-phosphotrehalase	154.747	0.0930869	0.18407	0.505714	0.613057	0.778658
RS01245	transcription_antiterminator_BglG	288.36	-0.652878	0.119537	-5.46171	4.72e-08	9.98e-07
RS01255	PTS_ascorbate_transporter_subunit_IIC	64.0364	-0.150135	0.188721	-0.79554	0.4263	0.628413
RS01260	carbohydrate_degradation_protein	61.4645	-0.292234	0.197778	-1.47759	0.139517	0.310001
RS01265	transketolase	80.732	-0.438031	0.173054	-2.53119	0.0113678	0.0489972
RS01270	oxidoreductase	425.423	0.194994	0.116092	1.67965	0.093026	0.235674
RS01275	30S_ribosomal_protein_S15	8783.17	0.0437018	0.0998143	0.437831	0.661509	0.812527
RS01280	polyribonucleotide_nucleotidyltransferase	2521.97	0.173983	0.0883133	1.97006	0.0488312	0.147603
RS01285	hypothetical_protein	908.6	0.00940428	0.0892472	0.105373	0.91608	0.961607
RS01290	serine_acetyltransferase	873.395	0.0800286	0.0879488	0.909945	0.362851	0.571598
RS01295	hypothetical_protein	317.322	0.0839218	0.112198	0.747981	0.454472	0.654071
RS01300	cysteine--tRNA_ligase	2079.35	0.00518184	0.0746754	0.0693914	0.944678	0.976132
RS01305	hypothetical_protein	909.604	-0.128068	0.091781	-1.39536	0.162906	0.343412
RS01310	23S_rRNA_(guanosine(2251)-2'-O)-methyltransferase_RlmB	498.949	0.293682	0.0979339	2.99878	0.00271066	0.015388
RS01315	hypothetical_protein	384.98	0.318572	0.109898	2.8988	0.00374597	0.0198153
RS01320	fatty_acid-binding_protein_DegV	2594.29	0.115314	0.0788137	1.46312	0.143434	0.313688
RS01325	transcriptional_regulator	28.4646	-0.199741	0.226835	-0.880556	0.378558	0.582444
RS01330	50S_ribosomal_protein_L13	10890.3	0.138766	0.0750021	1.85016	0.06429	0.181561
RS01335	30S_ribosomal_protein_S9	9476.34	-0.056472	0.0918571	-0.614782	0.538699	0.729496
RS01340	site-specific_integrase	558.512	0.144093	0.0946864	1.52179	0.128062	0.294749
RS01345	transcriptional_regulator	301.881	0.242875	0.119558	2.03144	0.0422103	0.132763
RS01355	hypothetical_protein	18.812	0.167139	0.233358	0.716235	0.473846	0.674027
RS01375	hypothetical_protein	110.777	0.199908	0.163655	1.22152	0.221888	0.41733
RS01380	restriction_endonuclease	1124.53	0.190619	0.0835647	2.2811	0.0225427	0.0814934
RS01385	hypothetical_protein	1424.72	0.122702	0.0801428	1.53104	0.125759	0.29161
RS01390	ATP-dependent_DNA_helicase_RecG	595.23	0.169927	0.0972198	1.74786	0.0804875	0.214802
RS01405	MutR_family_transcriptional_regulator	74.2882	0.127108	0.180812	0.702984	0.482065	0.682438
RS01410	MFS_transporter	71.6143	-0.211553	0.184823	-1.14462	0.252365	0.454013
RS01415	amino_acid_ABC_transporter_permease	1295.15	-0.0480372	0.0974855	-0.492762	0.622181	0.785077
RS01420	osmoprotectant_ABC_transporter_substrate-binding_protein	1000.43	0.0235249	0.0984883	0.23886	0.811214	0.908287
RS01425	choline_ABC_transporter_permease	464.515	-0.0384867	0.119087	-0.323181	0.746558	0.866533
RS01430	glycine/betaine_ABC_transporter_ATP-binding_protein	927.757	0.083107	0.0822112	1.0109	0.312066	0.52011
RS01515	hypothetical_protein	110.224	0.416037	0.160116	2.59834	0.00936747	0.0420295
RS01520	hypothetical_protein	556.35	0.202967	0.100045	2.02876	0.0424827	0.132946
RS01525	hypothetical_protein	122.66	0.156637	0.148893	1.05201	0.292795	0.500329
RS01530	hypothetical_protein	174.938	-0.00711196	0.139133	-0.0511162	0.959233	0.979718
RS01535	acetyltransferase	126.503	0.132431	0.1673	0.791574	0.428609	0.630387
RS01540	GNAT_family_N-acetyltransferase	121.206	0.13371	0.175867	0.760288	0.447082	0.647331
RS01545	acetyltransferase	203.596	0.0162951	0.140995	0.115572	0.907991	0.955588
RS01550	hypothetical_protein	213.714	0.414828	0.128223	3.23522	0.0012155	0.00820025
RS01555	DNA-directed_RNA_polymerase_sigma-70_factor	84.9036	0.462858	0.170196	2.71956	0.00653681	0.03137
RS01565	TetR_family_transcriptional_regulator	67.6372	0.284777	0.185059	1.53885	0.123842	0.288715
RS01570	antibiotic_ABC_transporter_permease	79.2373	0.481934	0.175361	2.74825	0.0059915	0.0291284
RS01575	glycosyl_transferase_family_2	35.9242	0.410762	0.222431	1.84669	0.0647919	0.182239
RS01580	hypothetical_protein	169.956	-0.1131	0.152764	-0.740358	0.459083	0.659577
RS01585	PadR_family_transcriptional_regulator	39.4003	0.136396	0.22146	0.615893	0.537965	0.729032
RS01590	hypothetical_protein	1537.59	0.20161	0.0830215	2.42841	0.0151652	0.0605958
RS01595	N-acetylglucosamine-6-phosphate_deacetylase	658.19	0.105444	0.109168	0.965886	0.334101	0.543599
RS01600	isoprenylcysteine_carboxyl_methyltransferase	12.7405	0.282095	0.235407	1.19833	0.23079	0.430161
RS01605	glycine--tRNA_ligase_subunit_alpha	1937.86	0.527432	0.0735864	7.16752	7.64e-13	2.49e-11
RS01610	FMN-dependent_NADH-azoreductase	1081.44	0.604845	0.0838148	7.21645	5.34e-13	1.77e-11
RS01615	glycine--tRNA_ligase_subunit_beta	4206.11	0.519165	0.0654217	7.93567	2.09e-15	9.28e-14
RS01620	hypothetical_protein	1096.25	0.429618	0.110205	3.89835	9.68e-05	0.000996314
RS01625	membrane_protein	31.2505	0.129117	0.218396	0.591204	0.554383	0.738804
RS01630	glycerol_kinase	204.453	0.321017	0.130261	2.46442	0.0137236	0.0562849
RS01635	alpha-glycerophosphate_oxidase	166.91	0.236233	0.135602	1.74211	0.08149	0.216146
RS01640	glycerol_transporter	86.9438	0.322567	0.17706	1.82179	0.0684862	0.188722
RS01645	NADH_peroxidase	193.757	-0.111586	0.140353	-0.795037	0.426592	0.628413
RS01650	hypothetical_protein	246.637	-0.0600835	0.121342	-0.495159	0.620488	0.784351
RS01655	transketolase	2828.33	0.259943	0.0835771	3.11022	0.00186949	0.0116421
RS01660	bacteriocin_immunity_protein	237.439	0.492955	0.123271	3.99894	6.36e-05	0.000696902
RS01665	3-dehydroquinate_dehydratase	623.735	0.583236	0.102571	5.68618	1.3e-08	2.88e-07
RS01670	ABC_transporter_permease	1870.27	0.475468	0.0847183	5.61234	2e-08	4.32e-07
RS01675	PTS_cellobiose_transporter_subunit_IIC	919.651	-0.437054	0.227459	-1.92146	0.0546736	0.161591
RS01680	glutamate_5-kinase	675.269	0.00469365	0.0918753	0.0510871	0.959256	0.979718
RS01685	gamma-glutamyl-phosphate_reductase	1918.8	-0.171033	0.0807224	-2.11878	0.0341087	0.111971
RS01690	16S_rRNA_(cytosine(1402)-N(4))-methyltransferase	887.298	-0.0886156	0.0902286	-0.982124	0.326039	0.534876
RS01695	cell_division_protein_FtsL	331.13	-0.0719307	0.112077	-0.641798	0.521004	0.71542
RS01700	penicillin-binding_protein_2X	2421.2	-0.0818839	0.0693463	-1.1808	0.237683	0.436804
RS01705	phospho-N-acetylmuramoyl-pentapeptide-transferase	1318.74	-0.0847896	0.0829943	-1.02163	0.306955	0.515374
RS01710	DEAD/DEAH_box_helicase	1877.59	0.130204	0.0726839	1.79138	0.073233	0.198775
RS01715	amino_acid_ABC_transporter_substrate-binding_protein	1182.87	0.115556	0.0932734	1.2389	0.215383	0.411326
RS01720	amino_acid_ABC_transporter_permease	1221.54	0.0436054	0.0849387	0.513375	0.607689	0.774336
RS01725	amino_acid_ABC_transporter_ATP-binding_protein	1794.26	-0.149155	0.0764832	-1.95017	0.0511564	0.152894
RS01730	membrane_protein	138.285	-0.0145512	0.14828	-0.0981335	0.921826	0.965157
RS01735	thioredoxin-disulfide_reductase	1571.26	-0.0573718	0.104055	-0.551361	0.581386	0.757551
RS01740	nicotinate_phosphoribosyltransferase	1059.85	0.0686615	0.0812087	0.845495	0.397835	0.600298
RS01745	NAD(+)_synthetase	1161.03	-0.184158	0.0843515	-2.18323	0.0290192	0.0986016
RS01750	aminopeptidase_C	1473.84	-0.381424	0.0782971	-4.8715	1.11e-06	1.79e-05
RS01755	penicillin-binding_protein_1A	3913.1	0.000804637	0.0715166	0.011251	0.991023	0.994227
RS01760	Holliday_junction_resolvase_RecU	669.996	-0.0686683	0.112618	-0.609744	0.542031	0.73188
RS01765	hypothetical_protein	43.8995	-0.131803	0.210512	-0.626105	0.531246	0.724674
RS01770	cell_cycle_protein_GpsB	1088.58	-0.0182483	0.0860544	-0.212055	0.832064	0.923303
RS01775	RNA_methyltransferase	968.469	0.0254383	0.0895314	0.284127	0.776313	0.888988
RS01780	hypothetical_protein	3514	-0.0407036	0.0673985	-0.603925	0.545894	0.734824
RS01785	S-ribosylhomocysteine_lyase	1062.16	0.135484	0.0806628	1.67963	0.0930293	0.235674
RS01790	ribonuclease_Y	3401.93	-0.021563	0.0705468	-0.305655	0.759867	0.874999
RS01795	multidrug_ABC_transporter_ATP-binding_protein	76.0865	0.0344312	0.183964	0.187163	0.851533	0.93049
RS01800	ABC_transporter_permease	79.665	0.00325131	0.177424	0.0183251	0.985379	0.989634
RS01805	sensor_histidine_kinase	316.565	0.205504	0.112116	1.83295	0.0668095	0.185671
RS01810	DNA-binding_response_regulator	210.359	0.0584354	0.125168	0.466856	0.640603	0.798809
RS01815	DUF1211_domain-containing_membrane_protein	374.703	-0.18032	0.104039	-1.7332	0.0830593	0.218341
RS01820	guanylate_kinase	624.736	0.222988	0.0923215	2.41534	0.0157205	0.0622798
RS01825	DNA-directed_RNA_polymerase_subunit_omega	1334.41	0.224792	0.0812554	2.76649	0.00566633	0.0280604
RS01830	primosomal_protein_N'	791.401	0.12131	0.0890135	1.36283	0.172937	0.356599
RS01835	methionyl-tRNA_formyltransferase	560.531	-0.103753	0.0963363	-1.07699	0.281484	0.489378
RS01840	16S_rRNA_(cytosine(967)-C(5))-methyltransferase	1020.7	-0.134049	0.0863396	-1.55258	0.120523	0.283618
RS01845	protein_phosphatase	1107.78	-0.0463025	0.0877058	-0.527929	0.597549	0.768926
RS01850	serine/threonine_protein_kinase	6452	-0.151735	0.0608099	-2.49524	0.0125873	0.0531462
RS01855	transporter	141.357	0.309796	0.147358	2.10234	0.0355239	0.115639
RS01860	two-component_sensor_histidine_kinase	340.528	0.164611	0.11512	1.4299	0.152745	0.327662
RS01865	DNA-binding_response_regulator	177.843	0.285868	0.13671	2.09105	0.0365233	0.118685
RS01870	peptidyl-prolyl_cis-trans_isomerase	1537.59	-0.0525177	0.0835609	-0.628497	0.529679	0.723596
RS01875	hypothetical_protein	1234.24	-0.298182	0.0857608	-3.4769	0.000507239	0.00401906
RS01880	pyruvate_formate_lyase-activating_protein	81.8232	0.212842	0.179492	1.18581	0.235699	0.435821
RS01885	DeoR_family_transcriptional_regulator	507.293	-0.0327992	0.108648	-0.301885	0.76274	0.87668
RS01890	DNA-binding_transcriptional_regulator	496.509	-0.236871	0.100527	-2.35629	0.0184583	0.0707188
RS01905	PTS_cellobiose_transporter_subunit_IIC	54.1689	-0.134243	0.20007	-0.67098	0.502233	0.697375
RS01910	formate_C-acetyltransferase/glycerol_dehydratase_family_glycyl_radical_enzyme	132.731	0.304721	0.155354	1.96147	0.0498246	0.149394
RS01915	fructose-bisphosphate_aldolase	47.6168	0.241374	0.201846	1.19583	0.231762	0.43111
RS01920	glycerol_dehydrogenase	103.165	0.0640219	0.183234	0.349399	0.726789	0.859452
RS01925	cysteine_synthase_A	1727.54	-0.00314182	0.107514	-0.0292224	0.976687	0.988354
RS01930	YigZ_family_protein	139.786	-0.0834988	0.142845	-0.584542	0.558856	0.74116
RS01935	competence_protein	11.5968	0.00150653	0.234987	0.0064111	0.994885	0.997027
RS01945	ribosomal_subunit_interface_protein	4136.72	-0.114287	0.07677	-1.48869	0.136569	0.307488
RS01975	aspartate_kinase	205.351	0.28249	0.13141	2.14968	0.0315806	0.105193
RS01980	haloacid_dehalogenase	338.589	-0.141982	0.124157	-1.14357	0.252802	0.454243
RS01985	enoyl-CoA_hydratase	9789.2	0.245356	0.0676093	3.62902	0.000284496	0.00242996
RS01990	transcriptional_regulator	5017.27	0.286778	0.0823229	3.48357	0.000494765	0.00393698
RS01995	ketoacyl-ACP_synthase_III	14832.4	0.277304	0.0588739	4.71013	2.48e-06	3.69e-05
RS02000	acyl_carrier_protein	10287.7	0.155452	0.0610303	2.54713	0.0108612	0.0471413
RS02005	2-nitropropane_dioxygenase	9301.95	0.441983	0.0606709	7.28494	3.22e-13	1.11e-11
RS02010	malonyl_CoA-acyl_carrier_protein_transacylase	10707.1	0.408493	0.0592008	6.90013	5.2e-12	1.59e-10
RS02015	beta-ketoacyl-ACP_reductase	9311.37	0.539066	0.0639525	8.42917	3.48e-17	1.85e-15
RS02020	beta-ketoacyl-[acyl-carrier-protein]_synthase_II	16468.1	0.488702	0.0590594	8.27476	1.29e-16	6.66e-15
RS02025	acetyl-CoA_carboxylase_biotin_carboxyl_carrier_protein_subunit	6554.13	0.48361	0.0619606	7.80511	5.94e-15	2.46e-13
RS02030	beta-hydroxyacyl-ACP_dehydratase	5572.34	0.444811	0.0649244	6.85121	7.32e-12	2.2e-10
RS02035	acetyl-CoA_carboxylase_biotin_carboxylase_subunit	16722.5	0.426465	0.0648288	6.57833	4.76e-11	1.41e-09
RS02040	acetyl-CoA_carboxylase_carboxyl_transferase_subunit_beta	8308.19	0.42286	0.0608889	6.94478	3.79e-12	1.2e-10
RS02045	acetyl-CoA_carboxylase_carboxyl_transferase_subunit_alpha	13034.2	0.353924	0.0797882	4.43579	9.17e-06	0.000122006
RS02050	hypothetical_protein	591.671	-0.0437846	0.0930428	-0.470585	0.637937	0.797207
RS02055	serine--tRNA_ligase	1360.31	0.342462	0.0908575	3.76922	0.000163761	0.00156371
RS02060	membrane_protein	1088.81	-0.353788	0.112553	-3.1433	0.00167054	0.0105801
RS02065	PTS_mannose_transporter_accessory_protein_ManO	882.266	0.296078	0.0826358	3.58293	0.000339767	0.00283697
RS02070	PTS_mannose_transporter_subunit_IID	5800.16	0.241431	0.0819731	2.94525	0.00322699	0.0175818
RS02075	PTS_mannose/fructose/sorbose_transporter_subunit_IIC	4170.5	0.4035	0.106487	3.78918	0.000151142	0.00145817
RS02080	PTS_mannose_transporter_subunit_EIIAB	3898.39	0.453084	0.0777405	5.82816	5.6e-09	1.32e-07
RS02085	haloacid_dehalogenase	597.482	0.187553	0.114239	1.64176	0.100639	0.249792
RS02090	hypothetical_protein	851.887	0.0122921	0.086883	0.141479	0.887492	0.947616
RS02095	membrane_protein	376.243	0.406876	0.124007	3.28106	0.00103419	0.00721219
RS02100	NCS2_family_permease	264.272	0.471578	0.115686	4.07637	4.57e-05	0.000534152
RS02105	tRNA_(adenosine(37)-N6)-threonylcarbamoyltransferase_complex_ATPase_subunit_type_1_TsaE	206.6	-0.348119	0.126289	-2.75652	0.00584198	0.0285506
RS02110	N-acetyltransferase	427.553	-0.331852	0.100897	-3.28902	0.00100538	0.00707909
RS02115	transporter	2873.87	-0.110599	0.0723349	-1.52899	0.126268	0.292064
RS02120	hypothetical_protein	527.556	-0.14504	0.111067	-1.30588	0.191595	0.379924
RS02125	histidine_triad_protein	275.703	-0.0982995	0.120216	-0.81769	0.413534	0.616988
RS02130	hypothetical_protein	352.013	0.478596	0.105135	4.5522	5.31e-06	7.38e-05
RS02135	multidrug_ABC_transporter_ATP-binding_protein	106.337	0.0278896	0.165054	0.168972	0.865819	0.936192
RS02140	multidrug_ABC_transporter_permease	283.772	0.0577713	0.115275	0.50116	0.616259	0.780569
RS02145	aminoglycoside_phosphotransferase	697.83	0.188198	0.0881978	2.13382	0.0328573	0.108476
RS02150	tRNA_(guanosine(46)-N7)-methyltransferase_TrmB	950.718	-0.0761697	0.0919906	-0.828016	0.407661	0.611656
RS02160	ribosome_maturation_factor_RimP	728.855	0.0397481	0.0890375	0.44642	0.655294	0.808587
RS02165	transcription_termination/antitermination_protein_NusA	2289.4	-0.0499088	0.0716773	-0.696299	0.486242	0.68434
RS02170	hypothetical_protein	778.247	-0.00491897	0.084913	-0.0579295	0.953805	0.97877
RS02175	hypothetical_protein	762.246	0.0193884	0.0838793	0.231147	0.817201	0.913342
RS02180	translation_initiation_factor_IF-2	7382.11	-0.101855	0.0648229	-1.57129	0.116115	0.275193
RS02185	ribosome-binding_factor_A	2018.72	-0.223033	0.076038	-2.93318	0.00335514	0.0181607
RS02190	esterase	100.062	0.671981	0.198708	3.38175	0.000720264	0.00536452
RS02195	uracil_phosphoribosyltransferase	46.1152	-0.08612	0.203042	-0.424148	0.671458	0.821455
RS02200	copper-translocating_P-type_ATPase	311.463	-0.113688	0.110862	-1.02549	0.305131	0.515099
RS02205	carbonate_dehydratase	71.6962	-0.310171	0.187482	-1.65441	0.0980449	0.245047
RS02210	hypothetical_protein	206.185	0.204372	0.150349	1.35932	0.174046	0.357347
RS02215	haloacid_dehalogenase	479.893	-0.0137549	0.110522	-0.124455	0.900955	0.95317
RS02220	DNA_polymerase_I	1829.81	0.00342531	0.0802363	0.0426902	0.965948	0.981766
RS02225	CoA-binding_protein	504.523	0.0241349	0.109618	0.220173	0.825736	0.917923
RS02230	transcriptional_repressor	1900.72	-0.220273	0.0827541	-2.66178	0.00777287	0.0360027
RS02235	YSIRK_signal_domain/LPXTG_anchor_domain_surface_protein	16.0045	-0.207837	0.235516	-0.882472	0.377522	0.582444
RS02240	DNA-binding_response_regulator	161.071	0.0283317	0.156278	0.181291	0.856139	0.932241
RS02245	two-component_sensor_histidine_kinase	415	0.131749	0.0987839	1.33371	0.182298	0.367358
RS02250	membrane_protein	960.84	0.199457	0.0862723	2.31194	0.0207808	0.07647
RS02255	tRNA_guanosine(34)_transglycosylase_Tgt	1373.5	0.194403	0.0821784	2.36563	0.0179996	0.0691037
RS02260	hypothetical_protein	710.358	-0.0732184	0.088393	-0.828329	0.407484	0.611656
RS02265	BioY_family_transporter	1155.48	-0.33347	0.0774374	-4.30632	1.66e-05	0.000213158
RS02270	metal-dependent_hydrolase	442.251	0.0251548	0.0977361	0.257375	0.796889	0.900218
RS02275	tRNA-specific_adenosine_deaminase	335.912	-0.224292	0.130671	-1.71647	0.0860758	0.223593
RS02285	glucose-6-phosphate_isomerase	8211.29	-0.0306807	0.0597415	-0.513558	0.607561	0.774336
RS02290	5-formyltetrahydrofolate_cyclo-ligase	153.181	-0.107422	0.145292	-0.739354	0.459692	0.659943
RS02295	rhomboid_family_intramembrane_serine_protease	161.316	-0.104741	0.135926	-0.770577	0.440958	0.641957
RS02300	membrane_protein	1251.03	-0.188739	0.099483	-1.8972	0.0578018	0.167643
RS02305	UTP--glucose-1-phosphate_uridylyltransferase	1679.31	-0.0774548	0.0714584	-1.08391	0.278403	0.485835
RS02310	glycerol-3-phosphate_dehydrogenase	1013.88	0.00370478	0.0803855	0.0460877	0.96324	0.979718
RS02315	ribonuclease_P_protein_component	248.358	-0.0070359	0.126491	-0.0556238	0.955642	0.97877
RS02320	protein_translocase_component_YidC	938.363	0.116693	0.0863466	1.35145	0.176551	0.361251
RS02325	Jag_protein	1921.21	0.0665745	0.0797953	0.834316	0.404103	0.60877
RS02385	hypothetical_protein	1013.49	0.217732	0.0812106	2.68108	0.00733849	0.0343324
RS02390	recombination_regulator_RecX	98.8736	0.36348	0.17391	2.09004	0.0366141	0.118772
RS02395	23S_rRNA_(uracil-5-)-methyltransferase_RumA	349.186	0.0966898	0.107633	0.898326	0.369012	0.575543
RS02400	hypothetical_protein	86.6518	-0.16798	0.170464	-0.985426	0.324415	0.534094
RS02405	GNAT_family_acetyltransferase	287.867	-0.227902	0.124149	-1.83571	0.0664008	0.185087
RS02410	hypothetical_protein	455.03	1.21981	0.103191	11.8208	3.05e-32	5.16e-30
RS02415	glycosyl_transferase_family_2	200.628	0.678513	0.127721	5.31248	1.08e-07	2.24e-06
RS02420	ribonucleoside-diphosphate_reductase	61.7369	0.106658	0.194962	0.547072	0.584329	0.759261
RS02425	class_Ib_ribonucleoside-diphosphate_reductase_assembly_flavoprotein_NrdI	32.8381	0.137695	0.217357	0.633497	0.526409	0.720186
RS02430	ribonucleoside-diphosphate_reductase_subunit_alpha	184.414	0.236874	0.141221	1.67733	0.0934783	0.23649
RS02435	cell_surface_protein	397.749	0.518462	0.105388	4.91957	8.67e-07	1.45e-05
RS02440	hypothetical_protein	64.0741	0.25762	0.189293	1.36096	0.173526	0.357347
RS02455	AraC_family_transcriptional_regulator	36.7054	-0.0103055	0.21851	-0.0471624	0.962384	0.979718
RS02460	hypothetical_protein	18.135	0.00637131	0.233898	0.0272397	0.978269	0.988354
RS02465	4-carboxymuconolactone_decarboxylase	18.9129	-0.0851813	0.234389	-0.363418	0.716293	0.856607
RS02475	MerR_family_transcriptional_regulator	74.4245	-0.105247	0.184618	-0.570082	0.568622	0.746141
RS02480	Zn-dependent_alcohol_dehydrogenase	98.7534	-0.174357	0.165731	-1.05205	0.292775	0.500329
RS02485	22C5-diketo-D-gluconic_acid_reductase	91.617	-0.0762623	0.17081	-0.446475	0.655254	0.808587
RS02490	cation_efflux_system_protein	595.389	0.0541329	0.0995842	0.543589	0.586724	0.761841
RS02495	TetR_family_transcriptional_regulator	51.8272	-0.0159662	0.207541	-0.0769302	0.938679	0.973716
RS02500	YSIRK-targeted_surface_antigen_transcriptional_regulator	244.88	-0.0371867	0.119193	-0.311989	0.755049	0.872689
RS02505	YSIRK_signal_domain/LPXTG_anchor_domain_surface_protein	451.852	0.182907	0.109637	1.6683	0.0952566	0.239166
RS02510	DNA-damage-inducible_protein_J	56.0055	0.502961	0.20202	2.48966	0.0127866	0.0537439
RS02515	hypothetical_protein	80.2017	0.36362	0.178251	2.03993	0.0413571	0.130694
RS02520	lipoprotein	297.266	0.110741	0.125368	0.883329	0.377058	0.582444
RS02525	hypothetical_protein	18.402	-0.213681	0.234261	-0.912149	0.36169	0.570252
RS02540	SAM-dependent_methyltransferase	960.026	0.525786	0.0848482	6.19678	5.76e-10	1.53e-08
RS02545	aldose_1-epimerase	68.009	0.165196	0.182097	0.90719	0.364307	0.572438
RS02550	hypothetical_protein	383.749	0.0240107	0.105044	0.228577	0.819198	0.914476
RS02555	N-acetyltransferase	300.721	0.38144	0.129169	2.95302	0.0031468	0.0172842
RS02570	valine--tRNA_ligase	3312.79	0.275171	0.0759732	3.62195	0.000292389	0.00248597
RS02575	hypothetical_protein	513.151	0.221924	0.106541	2.08299	0.0372522	0.120423
RS02580	CRISPR-associated_endonuclease_Cas3''	438.519	-0.130949	0.103046	-1.27078	0.203807	0.395712
RS02585	oxidoreductase	496.643	-0.319204	0.105181	-3.03482	0.00240677	0.0142267
RS02590	hypothetical_protein	579.834	-0.341071	0.115813	-2.94502	0.00322931	0.0175818
RS02595	hypothetical_protein	94.0625	-0.0622461	0.165362	-0.376423	0.706603	0.849325
RS02600	asparagine_synthetase_A	589.068	-0.22201	0.0959462	-2.3139	0.0206731	0.0763754
RS02605	bacteriocin_transport_accessory_protein	300.664	-0.210233	0.137042	-1.53407	0.125012	0.29024
RS02610	rRNA_methyltransferase	154.321	-0.0833329	0.14174	-0.58793	0.556579	0.739722
RS02615	hypothetical_protein	117.626	0.123056	0.158238	0.777666	0.436766	0.638981
RS02620	pantetheine-phosphate_adenylyltransferase	255.359	0.191532	0.11958	1.60171	0.109219	0.264111
RS02625	peptidase_S16	467.99	0.1468	0.104779	1.40104	0.161202	0.341477
RS02630	phosphoesterase	145.998	0.0840329	0.159662	0.526317	0.598668	0.769605
RS02635	transcriptional_regulator	393.174	0.0894954	0.105175	0.850918	0.394815	0.600066
RS02640	23S_rRNA_(adenine(2503)-C(2))-methyltransferase_RlmN	903.569	0.275505	0.0860368	3.20217	0.00136397	0.00891127
RS02645	teicoplanin_resistance_protein_VanZ	541.781	0.114057	0.0979073	1.16495	0.244038	0.4425
RS02650	multidrug_ABC_transporter_permease/ATP-binding_protein	470.491	-0.210682	0.102527	-2.05489	0.0398898	0.127183
RS02655	multidrug_ABC_transporter_ATP-binding_protein	537.232	-0.10812	0.104334	-1.03629	0.300067	0.509785
RS02660	glutamine_amidotransferase	286.971	-0.067187	0.113735	-0.590734	0.554699	0.738804
RS02665	biotin_transporter_BioY	57.5103	0.194974	0.190562	1.02315	0.306235	0.515374
RS02670	biotin_synthase	39.1553	-0.50886	0.216502	-2.35037	0.0187546	0.0714131
RS02680	acetyl-CoA_acetyltransferase	27.8274	-0.123037	0.227638	-0.540496	0.588855	0.762665
RS02685	long-chain-fatty-acid--CoA_ligase	42.0382	0.210619	0.207964	1.01276	0.311173	0.519646
RS02690	endonuclease_III	268.225	-0.347539	0.136751	-2.5414	0.0110409	0.0478099
RS02700	hypothetical_protein	252.725	0.165853	0.119472	1.38822	0.165071	0.344964
RS02705	glucokinase	889.266	0.0519432	0.0834431	0.622498	0.533614	0.725437
RS02710	NADH_dehydrogenase	797.481	0.00211858	0.0919247	0.0230468	0.981613	0.989049
RS02715	translational_GTPase_TypA	8686.3	0.204446	0.0603193	3.3894	0.000700452	0.00530179
RS02720	membrane_protein	2882.01	0.0348414	0.076776	0.453805	0.649969	0.80472
RS02725	UDP-N-acetylmuramoyl-L-alanine--D-glutamate_ligase	618.889	0.0333891	0.0889756	0.375261	0.707466	0.849325
RS02730	undecaprenyldiphospho-muramoylpentapeptide_beta-N-_acetylglucosaminyltransferase	732.131	0.00595029	0.091171	0.0652651	0.947963	0.977357
RS02735	cell_division_protein_FtsQ	1379.55	-0.189542	0.0736908	-2.57213	0.0101075	0.0445974
RS02740	cell_division_protein_FtsA	3545.08	0.0326935	0.0683927	0.478026	0.632632	0.794845
RS02745	cell_division_protein_FtsZ	4834.12	-0.00979181	0.0662429	-0.147817	0.882487	0.946896
RS02750	YggS_family_pyridoxal_phosphate_enzyme	2941.01	-0.0702368	0.0704615	-0.99681	0.318857	0.526807
RS02755	cell_division_protein_SepF	2334.32	-0.0413584	0.0714699	-0.578683	0.562803	0.744015
RS02760	membrane_protein	948.846	-0.0433371	0.0801281	-0.540848	0.588612	0.762665
RS02765	RNA-binding_protein	3491.37	-0.0418986	0.0674997	-0.620723	0.534782	0.725437
RS02770	cell_division_protein_DivIVA	3097.45	-0.0893503	0.0679617	-1.31472	0.188605	0.376776
RS02775	isoleucine--tRNA_ligase	5956.92	-0.0228067	0.063212	-0.360796	0.718252	0.857848
RS02780	hypothetical_protein	1286.7	-0.100696	0.081973	-1.2284	0.219296	0.415113
RS02785	NUDIX_hydrolase	55.4801	0.0661446	0.1977	0.33457	0.73795	0.865824
RS02790	ATP-dependent_Clp_protease_ATP-binding_subunit	1743.29	-0.211776	0.102857	-2.05894	0.0395001	0.126373
RS02795	hypothetical_protein	1447.87	-0.228344	0.0858656	-2.65932	0.00782991	0.0361769
RS02800	glutamine_ABC_transporter_permease	88.7797	0.188926	0.179804	1.05073	0.29338	0.50071
RS02805	peptide_ABC_transporter_ATP-binding_protein	128.758	0.287989	0.150413	1.91466	0.0555359	0.162847
RS02810	phosphoglucomutase	1147.89	0.333093	0.0827059	4.02744	5.64e-05	0.000632489
RS02815	bifunctional_methylenetetrahydrofolate_dehydrogenase/methenyltetrahydrofolate_cyclohydrolase	303.763	0.249628	0.118343	2.10937	0.0349129	0.113849
RS02820	NAD(P)H-hydrate_dehydratase	601.326	0.0719111	0.0986638	0.72885	0.466093	0.66652
RS02825	exodeoxyribonuclease_VII_large_subunit	793.319	-0.049992	0.08671	-0.576542	0.564249	0.744015
RS02830	exodeoxyribonuclease_7_small_subunit	119.33	-0.226011	0.151506	-1.49176	0.135761	0.30678
RS02835	geranyltranstransferase	469.476	-0.084593	0.0986783	-0.85726	0.391301	0.596238
RS02840	TlyA_family_rRNA_(cytidine-2'-O)-methyltransferase	569.246	-0.192527	0.0975186	-1.97426	0.0483517	0.146913
RS02845	ArgR_family_transcriptional_regulator	447.841	-0.0615087	0.102896	-0.597773	0.549991	0.736221
RS02850	DNA_repair_protein_RecN	1472.38	-0.0997787	0.0781412	-1.2769	0.201637	0.39358
RS02855	hypothetical_protein	1268.68	-0.0597692	0.0758456	-0.788038	0.430674	0.632925
RS02860	lipase	601.882	-0.110668	0.092718	-1.1936	0.232636	0.432304
RS02865	membrane_protein	410.362	-0.130973	0.110813	-1.18192	0.237236	0.436495
RS02870	transcriptional_regulator	9195.94	0.126287	0.083342	1.51529	0.1297	0.296685
RS02875	hypothetical_protein	124.853	-0.0434389	0.158397	-0.274242	0.783899	0.895453
RS02880	dihydroorotate_oxidase	138.126	0.664584	0.149514	4.44497	8.79e-06	0.000118607
RS02885	peptidoglycan_branched_peptide_synthesis_protein	2151.84	0.0424896	0.0693239	0.612914	0.539933	0.730106
RS02890	UDP-N-acetylmuramoylpentapeptide-lysine_N(6)-alanyltransferase	1388.76	0.0133513	0.0795616	0.167811	0.866732	0.936192
RS02895	UDP-N-acetylmuramoylpentapeptide-lysine_N(6)-alanyltransferase	1493.6	0.0506051	0.0880617	0.574655	0.565525	0.744015
RS02900	sugar-phosphatase	880.723	0.101454	0.0858142	1.18225	0.237106	0.436495
RS02905	phosphohydrolase	509.842	0.12305	0.0974839	1.26226	0.206856	0.399018
RS02910	hypothetical_protein	136.853	0.0123304	0.152231	0.0809979	0.935444	0.972557
RS02915	calcium-translocating_P-type_ATPase2C_PMCA-type	3735.25	-0.317282	0.0794336	-3.99431	6.49e-05	0.000706507
RS02920	phosphoesterase	199.847	-0.112081	0.144411	-0.776123	0.437676	0.639681
RS02925	fructose-bisphosphatase_class_III	292.542	-0.350001	0.117078	-2.98947	0.00279458	0.0157113
RS02930	epoxyqueuosine_reductase	238.511	-0.243767	0.132896	-1.83426	0.0666148	0.185406
RS02935	peptide_chain_release_factor_2	858.384	-0.0175552	0.0924233	-0.189943	0.849354	0.929199
RS02940	cell_division_ATP-binding_protein_FtsE	729.345	-0.0431468	0.0877043	-0.491958	0.622749	0.785077
RS02945	ABC_transporter_permease	1777.2	-0.213389	0.0743327	-2.87073	0.00409529	0.0214197
RS02955	IS3_family_transposase	187.946	-0.0749228	0.135587	-0.552581	0.580551	0.757523
RS02960	thioesterase	709.522	-0.262482	0.11302	-2.32243	0.0202098	0.0753807
RS02965	hypothetical_protein	374.196	-0.185694	0.126728	-1.46529	0.142842	0.31345
RS02970	acetoin_reductase	1441.18	-0.0664271	0.0893925	-0.743095	0.457424	0.657702
RS02975	bifunctional_DnaQ_family_exonuclease/ATP-dependent_helicase	621.823	-0.141564	0.0941918	-1.50293	0.132857	0.302369
RS02980	aspartate_aminotransferase	1486.68	0.145273	0.0887054	1.6377	0.101484	0.250614
RS02985	asparagine--tRNA_ligase	2759.78	0.123398	0.0694387	1.77708	0.0755544	0.204183
RS02990	membrane_protein	1361.3	0.162598	0.0997248	1.63047	0.103002	0.253021
RS02995	hypothetical_protein	1630.49	0.132103	0.088876	1.48637	0.13718	0.307686
RS03000	hypothetical_protein	72.7889	-0.126303	0.181244	-0.69687	0.485884	0.68434
RS03005	RNase_adaptor_protein_RapZ	341.737	0.00527057	0.11488	0.0458787	0.963407	0.979718
RS03010	YvcK_family_protein	476.411	0.0423378	0.101877	0.415579	0.677718	0.826399
RS03015	sporulation_protein	534.305	-0.0947035	0.099818	-0.948762	0.342742	0.55111
RS03020	dipeptidase	1154.55	-0.0160288	0.0773185	-0.207308	0.835769	0.923562
RS03025	zinc_ABC_transporter_substrate-binding_protein_AdcA	1387.75	-0.306216	0.0920814	-3.32549	0.000882624	0.00641971
RS03030	50S_ribosomal_protein_L31_type_B	20436.1	-0.138116	0.0784843	-1.7598	0.0784423	0.210461
RS03035	oligoribonuclease	426.585	-0.0114888	0.118328	-0.0970927	0.922653	0.965157
RS03040	adenosine_deaminase	46.4203	0.578329	0.204807	2.82378	0.00474606	0.0241452
RS03045	flavodoxin	796.644	0.161542	0.086279	1.87232	0.061162	0.175476
RS03050	chorismate_mutase	120.261	-0.0847052	0.152459	-0.555593	0.578489	0.755893
RS03055	voltage-gated_chloride_channel_protein	826.833	-0.113328	0.0860624	-1.31681	0.187903	0.375807
RS03060	50S_ribosomal_protein_L19	6784.57	0.213883	0.0792537	2.69872	0.00696071	0.0329792
RS03075	transposase	192.643	0.0158325	0.136845	0.115696	0.907893	0.955588
RS03090	ABC_transporter_permease	482.905	-0.400558	0.110079	-3.63884	0.000273874	0.00236089
RS03095	ABC_transporter_ATP-binding_protein	433.442	-0.490042	0.136662	-3.5858	0.000336049	0.00281858
RS03100	peptide_ABC_transporter_permease	857.649	-0.462707	0.0995065	-4.65002	3.32e-06	4.75e-05
RS03105	DNA-binding_response_regulator	153.05	-0.247491	0.147915	-1.6732	0.0942889	0.237572
RS03110	two-component_sensor_histidine_kinase	414.904	-0.228184	0.105655	-2.15971	0.0307954	0.103131
RS03115	IS3_family_transposase	39.4214	0.00647493	0.217105	0.0298239	0.976207	0.988354
RS03120	CsbD_family_protein	2018.7	0.029442	0.106052	0.277619	0.781305	0.893606
RS03125	rod_shape-determining_protein_RodA	1343.16	0.16186	0.0853659	1.89607	0.0579504	0.167813
RS03130	hydrolase	574.569	-0.0672599	0.107338	-0.62662	0.530909	0.724674
RS03135	DNA_gyrase_subunit_B	2356.21	0.00951157	0.0673553	0.141215	0.8877	0.947616
RS03140	septation_ring_formation_regulator_EzrA	3973.96	-0.10333	0.0655981	-1.5752	0.11521	0.273973
RS03145	phosphoserine_phosphatase_SerB	160.734	0.270793	0.155985	1.73601	0.0825613	0.218055
RS03150	NUDIX_hydrolase	106.511	0.254464	0.161726	1.57342	0.115621	0.2746
RS03155	hypothetical_protein	85.025	0.469675	0.183749	2.55607	0.010586	0.0462705
RS03160	enolase	27294.3	0.0273254	0.062316	0.438498	0.661026	0.812527
RS03165	endonuclease	76.5397	0.33675	0.175524	1.91854	0.0550429	0.161974
RS03170	3-phosphoshikimate_1-carboxyvinyltransferase	351.727	-0.00288046	0.104582	-0.0275425	0.978027	0.988354
RS03175	shikimate_kinase	179.694	-0.250452	0.135252	-1.85175	0.0640624	0.181561
RS03180	LytR_family_transcriptional_regulator	853.792	-0.289046	0.0901419	-3.20657	0.00134329	0.00881252
RS03185	RNA_methyltransferase	350.352	0.0395151	0.111956	0.352953	0.724123	0.859452
RS03190	hypothetical_protein	158.808	0.10733	0.137338	0.781504	0.434506	0.637047
RS03195	acid_phosphatase/phosphotransferase	569.714	-0.0718782	0.0950086	-0.756544	0.449323	0.648557
RS03200	ClbS/DfsB_family_four-helix_bundle_protein	630.721	-0.269969	0.0903288	-2.98873	0.00280137	0.0157113
RS03220	IS3_family_transposase	528.897	0.353442	0.0994911	3.5525	0.000381592	0.00313007
RS03230	molecular_chaperone_Hsp33	134.121	0.322411	0.149119	2.16211	0.03061	0.102881
RS03235	YSIRK-targeted_surface_antigen_transcriptional_regulator	1296.91	0.368182	0.0997347	3.69162	0.000222832	0.00198523
RS03240	cell_wall_surface_anchor_protein	438.796	0.611495	0.10628	5.7536	8.74e-09	1.98e-07
RS03245	hypothetical_protein	41.913	0.179902	0.205207	0.876688	0.380656	0.584646
RS03250	class_C_sortase	50.8544	-0.00676313	0.195878	-0.0345273	0.972457	0.987303
RS03255	class_C_sortase	42.5498	0.136213	0.207528	0.656361	0.511592	0.705618
RS03260	cell_wall_surface_anchor_protein	294.495	0.224331	0.114071	1.96658	0.0492311	0.148331
RS03265	class_C_sortase	104.719	-0.0427927	0.159411	-0.268443	0.788359	0.897264
RS03290	serine_hydrolase	2107.33	0.277592	0.0837751	3.31353	0.000921248	0.00662303
RS03295	ABC_transporter_ATPase	138.232	0.113265	0.149133	0.759488	0.447561	0.64752
RS03300	antibiotic_ABC_transporter_permease	156.07	0.100296	0.150021	0.668547	0.503784	0.698471
RS03305	multidrug_ABC_transporter_permease	173.412	0.145384	0.143937	1.01005	0.31247	0.52011
RS03310	hypothetical_protein	41.8195	0.539363	0.207205	2.60304	0.00924015	0.041659
RS03315	hypothetical_protein	82.7246	0.826413	0.17116	4.8283	1.38e-06	2.19e-05
RS03320	SDR_family_oxidoreductase	88.0546	0.73353	0.188661	3.8881	0.000101034	0.0010181
RS03325	acyl_carrier_protein	46.5308	0.494507	0.201145	2.45846	0.0139534	0.0567897
RS03330	beta-hydroxyacyl-ACP_dehydratase	76.6594	0.433063	0.175295	2.47048	0.0134931	0.0558602
RS03335	ABC_transporter_ATP-binding_protein	153.668	0.453059	0.141626	3.19897	0.0013792	0.00897926
RS03340	ABC_transporter_permease	187.951	0.515245	0.132528	3.88781	0.000101154	0.0010181
RS03345	hypothetical_protein	452.043	0.611964	0.119821	5.10732	3.27e-07	6.21e-06
RS03350	hypothetical_protein	212.066	0.623045	0.129675	4.80466	1.55e-06	2.45e-05
RS03355	hypothetical_protein	558.326	0.67944	0.11044	6.15214	7.64e-10	1.98e-08
RS03360	hypothetical_protein	329.827	0.514098	0.118562	4.3361	1.45e-05	0.000187536
RS03365	hypothetical_protein	317.869	0.431973	0.118849	3.63463	0.000278376	0.00238865
RS03370	hypothetical_protein	11.4252	-0.0533063	0.232609	-0.229167	0.818739	0.914476
RS03375	hypothetical_protein	26.5047	-0.0344656	0.224076	-0.153812	0.877758	0.945278
RS03380	peptidase_S8	78.1629	-0.384389	0.179594	-2.14032	0.0323289	0.107111
RS03390	hypothetical_protein	112.465	-0.206983	0.156348	-1.32386	0.185548	0.371895
RS03420	alpha/beta_hydrolase	11.5375	-0.053029	0.233455	-0.227149	0.820308	0.915167
RS03425	ABC_transporter_permease	11.4899	-0.367706	0.233207	-1.57674	0.114856	0.273831
RS03445	multidrug_ABC_transporter_ATP-binding_protein	12.8378	0.125287	0.234444	0.534401	0.593064	0.766333
RS03450	hypothetical_protein	451.022	-0.170882	0.10512	-1.62559	0.104038	0.255228
RS03455	DNA-entry_nuclease	339.702	0.491426	0.112775	4.35758	1.32e-05	0.000171238
RS03460	cytochrome_o_ubiquinol_oxidase	335.338	-0.356545	0.141098	-2.52693	0.0115065	0.0494807
RS03465	ABC_transporter_ATP-binding_protein	78.208	-0.513386	0.185686	-2.7648	0.00569572	0.0281311
RS03470	iron_export_ABC_transporter_permease_subunit_FetB	224.161	-0.582205	0.15018	-3.87671	0.000105876	0.00105423
RS03475	phosphate_ABC_transporter_ATPase	73.7611	0.033244	0.181453	0.18321	0.854633	0.93169
RS03480	LysR_family_transcriptional_regulator	261.151	-0.246212	0.136246	-1.80711	0.0707451	0.193771
RS03485	membrane_protein	53.9537	-0.389024	0.204913	-1.89849	0.0576322	0.167412
RS03490	lactate_dehydrogenase	58.3979	-0.525343	0.192908	-2.72328	0.0064637	0.0310993
RS03500	2-dehydro-3-deoxygluconokinase	20.186	-0.127474	0.23271	-0.547782	0.583842	0.759261
RS03505	beta-glucuronidase	64.6374	0.0254764	0.186902	0.136309	0.891577	0.950039
RS03510	GntR_family_transcriptional_regulator	435.905	0.0152501	0.104063	0.146548	0.883489	0.946896
RS03515	2-dehydro-3-deoxyphosphooctonate_aldolase	17.6736	-0.134577	0.235164	-0.572267	0.567141	0.745249
RS03520	uronate_isomerase	37.0307	-0.0870157	0.211265	-0.411879	0.680428	0.828077
RS03525	mannonate_dehydratase	24.7103	-0.080874	0.230214	-0.3513	0.725364	0.859452
RS03530	dioxygenase	21.3995	0.0107446	0.233137	0.046087	0.963241	0.979718
RS03535	haloacid_dehalogenase	17.7263	-0.0933006	0.233937	-0.398828	0.69002	0.835914
RS03540	beta-hexosamidase	59.6694	-0.0577035	0.190998	-0.302116	0.762564	0.87668
RS03545	dipeptidase	646.108	-0.0667492	0.100396	-0.664856	0.506143	0.700327
RS03550	catabolite_control_protein_A	2177.69	0.0338125	0.0812609	0.416099	0.677338	0.826399
RS03555	alpha-amylase	383.134	-0.110326	0.108504	-1.01679	0.309252	0.51783
RS03560	glycosyl_transferase_family_1	972.409	-0.121338	0.0827621	-1.46611	0.14262	0.31345
RS03565	12C2-diacylglycerol_3-glucosyltransferase	1755.26	-0.14183	0.0700978	-2.02331	0.0430408	0.134017
RS03570	threonine--tRNA_ligase	2809.6	0.209074	0.06951	3.00783	0.00263121	0.0151213
RS03575	DNA-binding_response_regulator	33.7932	0.127649	0.222292	0.574243	0.565803	0.744015
RS03580	hypothetical_protein	184.296	0.105103	0.132049	0.795936	0.426069	0.628413
RS03585	peptidase	1761.33	-0.69094	0.110459	-6.25519	3.97e-10	1.09e-08
RS03590	glutamine_ABC_transporter_permease	1505.37	-1.2042	0.112541	-10.7002	1.02e-26	1.18e-24
RS03595	glutamine_ABC_transporter_permease	838.303	-1.0061	0.129447	-7.77228	7.71e-15	3.12e-13
RS03600	amino_acid_ABC_transporter_substrate-binding_protein	786.789	-1.09175	0.125401	-8.70604	3.15e-18	1.96e-16
RS03605	arginine_ABC_transporter_ATP-binding_protein	694.177	-1.01807	0.129062	-7.88817	3.07e-15	1.33e-13
RS03610	DNA-binding_response_regulator	509.808	-0.141026	0.0962023	-1.46594	0.142666	0.31345
RS03615	cell_wall_metabolism_sensor_histidine_kinase_VicK	1071.56	-0.178095	0.0770007	-2.31291	0.0207278	0.0764259
RS03620	metallo-hydrolase	857.259	-0.172253	0.0825339	-2.08706	0.0368826	0.119435
RS03625	hypothetical_protein	676.706	-0.262777	0.0939124	-2.79811	0.00514028	0.0255232
RS03630	ribonuclease_3	479.786	0.141496	0.0952329	1.48579	0.137335	0.307686
RS03635	chromosome_segregation_protein_SMC	2439.54	-0.0350823	0.0694754	-0.504959	0.613588	0.7788
RS03640	haloacid_dehalogenase	377.645	0.00938914	0.103149	0.0910254	0.927472	0.969247
RS03645	haloacid_dehalogenase	477.034	0.0939817	0.0983321	0.955758	0.339194	0.548876
RS03650	signal_recognition_particle-docking_protein_FtsY	1094.76	-0.0631362	0.0778994	-0.810484	0.417662	0.62066
RS03655	group_II_intron_reverse_transcriptase/maturase	90.0579	-0.253396	0.184103	-1.37638	0.168705	0.350148
RS03660	phosphate_ABC_transporter_substrate-binding_protein	1527.75	-0.305651	0.0778163	-3.92786	8.57e-05	0.000886589
RS03665	ABC_transporter_permease	1388	-0.185513	0.0940046	-1.97344	0.048445	0.146913
RS03670	hypothetical_protein	181.641	-0.200306	0.136437	-1.46813	0.14207	0.313058
RS03675	N52CN10-methylene_tetrahydromethanopterin_reductase	66.476	-0.065681	0.202112	-0.324973	0.745201	0.866533
RS03680	S1_RNA-binding_protein	1237.58	0.141557	0.0863298	1.63973	0.101061	0.250113
RS03685	SprT_family_protein	326.777	0.0572142	0.110186	0.51925	0.603587	0.770836
RS03690	phage_shock_protein_C	2199.55	-0.087102	0.0970957	-0.897074	0.369679	0.575543
RS03695	HPr_kinase/phosphorylase	1550.01	-0.0486214	0.076529	-0.635333	0.525211	0.719605
RS03700	prolipoprotein_diacylglyceryl_transferase	1173.86	-0.186701	0.0794164	-2.35091	0.0187278	0.0714131
RS03705	DUF948_domain_containing_protein	814.01	-0.152528	0.0925212	-1.64858	0.0992345	0.246695
RS03710	hypothetical_protein	1953.16	-0.138642	0.0940114	-1.47473	0.140284	0.310964
RS03715	hypothetical_protein	10730.9	0.0364768	0.104453	0.349219	0.726925	0.859452
RS03720	peptidase_U32	253.754	0.64292	0.173853	3.69807	0.000217247	0.00196366
RS03725	collagenase-like_protease	498.517	0.436721	0.215244	2.02896	0.042462	0.132946
RS03730	hypothetical_protein	413.276	0.0861678	0.110712	0.778302	0.436391	0.638981
RS03735	hypothetical_protein	76.2673	0.22432	0.175716	1.27661	0.201741	0.39358
RS03740	manganese_transporter	947.546	0.316065	0.104121	3.03557	0.00240084	0.0142267
RS03745	bifunctional_diaminohydroxyphosphoribosylaminopyrimidine_deaminase/5-amino-6-(5-phosphoribosylamino)uracil_reductase	390.871	1.51052	0.125349	12.0505	1.93e-33	3.59e-31
RS03750	riboflavin_synthase	175.674	1.50262	0.15583	9.64268	5.28e-22	4.27e-20
RS03755	bifunctional_32C4-dihydroxy-2-butanone-4-phosphate_synthase/GTP_cyclohydrolase_II	541.94	1.49408	0.1305	11.4489	2.38e-30	3.41e-28
RS03760	62C7-dimethyl-8-ribityllumazine_synthase	357.727	1.42742	0.16397	8.70538	3.17e-18	1.96e-16
RS03765	lysine--tRNA_ligase	3199.22	0.124216	0.0757732	1.63932	0.101147	0.250113
RS03770	haloacid_dehalogenase	577.757	-0.133507	0.101659	-1.31328	0.189088	0.376776
RS03775	histidine_phosphatase_family_protein	368.908	0.0439497	0.113446	0.387407	0.698455	0.8434
RS03780	aminoacyl-tRNA_deacylase	198.916	0.178259	0.132605	1.34429	0.178855	0.363172
RS03785	epimerase	62.8182	-0.361791	0.208383	-1.73618	0.0825316	0.218055
RS03790	N-acetylmuramoyl-L-alanine_amidase	864.747	-0.0919519	0.096782	-0.950093	0.342065	0.550692
RS03795	ECF_transporter_S_component	349.166	-0.152637	0.115142	-1.32563	0.184961	0.371518
RS03800	hypothetical_protein	979.264	0.0309871	0.0835455	0.370901	0.710711	0.851573
RS03805	oligoendopeptidase_F	844.195	-0.321816	0.0860674	-3.73911	0.000184671	0.00172792
RS03810	phosphoenolpyruvate_carboxylase	2958.59	-0.346467	0.0695303	-4.98297	6.26e-07	1.11e-05
RS03815	cell_division_protein	1156.69	-0.12567	0.0757905	-1.65812	0.0972929	0.243821
RS03820	elongation_factor_Tu	69332	0.0351907	0.0773223	0.455118	0.649025	0.804583
RS03825	triose-phosphate_isomerase	6405.16	0.0672455	0.0634006	1.06064	0.288851	0.49777
RS03830	22C3-bisphosphoglycerate-dependent_phosphoglycerate_mutase	14301.5	0.0931518	0.0583637	1.59606	0.110476	0.265086
RS03835	penicillin-binding_protein_2B	1859.89	0.205971	0.0762634	2.70079	0.00691747	0.032858
RS03840	recombination_protein_RecR	956.599	0.188028	0.0934719	2.0116	0.0442626	0.136905
RS03845	D-alanine--D-alanine_ligase	2463.88	-0.212394	0.0681805	-3.11518	0.00183834	0.0114865
RS03850	UDP-N-acetylmuramoyl-tripeptide--D-alanyl-D-alanine_ligase	1215.14	0.0494424	0.0809634	0.610676	0.541414	0.731577
RS03855	MFS_transporter	359.64	-0.188967	0.135471	-1.39489	0.163049	0.343412
RS03860	membrane_protein	559.858	0.494059	0.0947031	5.21693	1.82e-07	3.68e-06
RS03865	cell_surface_protein	289.737	0.45769	0.119378	3.83394	0.000126107	0.00123584
RS03870	peptide_chain_release_factor_3	1454.29	0.115783	0.0729085	1.58806	0.112272	0.268702
RS03875	helicase	272.447	0.137121	0.116347	1.17855	0.238577	0.436804
RS03880	ABC_transporter_ATP-binding_protein	171.114	-0.460063	0.167026	-2.75443	0.00587942	0.0286583
RS03885	ABC_transporter_permease	252.613	-0.439926	0.1694	-2.59696	0.00940526	0.0420976
RS03890	hypothetical_protein	498.645	-0.462896	0.159107	-2.90934	0.00362196	0.019324
RS03895	RNA_helicase	13612	0.0316962	0.065136	0.486616	0.626531	0.788243
RS03900	hypothetical_protein	141.646	0.0297112	0.159662	0.186089	0.852375	0.930864
RS03905	methyltransferase	170.859	0.0891001	0.133661	0.666614	0.505018	0.699661
RS03910	1-acyl-sn-glycerol-3-phosphate_acyltransferase	1059.98	-0.114138	0.0900679	-1.26724	0.205069	0.397335
RS03920	DNA_internalization-related_competence_protein_ComEC/Rec2	28.6687	0.134499	0.225471	0.596526	0.550824	0.736277
RS03925	haloacid_dehalogenase	111.655	-0.0160006	0.155564	-0.102855	0.918078	0.963077
RS03930	LacI_family_transcriptional_regulator	223.026	-0.152519	0.13063	-1.16757	0.24298	0.442165
RS03935	hypothetical_protein	294.54	-0.381781	0.132647	-2.87817	0.00399991	0.0210987
RS03940	methyltransferase	78.9181	-0.195147	0.181915	-1.07274	0.283389	0.491313
RS03945	DNA_polymerase_III_subunit_delta	392.252	-0.265716	0.113718	-2.33662	0.0194588	0.0733449
RS03950	superoxide_dismutase_[Mn/Fe]	3566.36	-0.343747	0.104387	-3.29301	0.000991209	0.0070176
RS03955	transcription_antiterminator_BglG	27.9019	0.274809	0.22447	1.22426	0.220854	0.417069
RS03960	PTS_beta-glucoside_transporter_subunit_EIIBCA	42.0667	0.201669	0.216433	0.931785	0.351447	0.559051
RS03965	6-phospho-beta-glucosidase	118.799	0.0803997	0.15891	0.505946	0.612894	0.778658
RS03970	PucR_family_transcriptional_regulator	198.912	0.124321	0.128731	0.965744	0.334172	0.543599
RS03975	glycerate_kinase	75.6006	0.452763	0.212281	2.13285	0.0329374	0.108548
RS03980	gluconate_proton_symporter	150.741	0.682376	0.198892	3.43088	0.000601618	0.00464818
RS03985	hypothetical_protein	419.897	0.481219	0.152734	3.15069	0.00162884	0.0103867
RS03995	tRNA_preQ1(34)_S-adenosylmethionine_ribosyltransferase-isomerase_QueA	607.465	-0.162924	0.113072	-1.44089	0.149617	0.323938
RS04000	membrane_protein	156.834	0.321772	0.142892	2.25185	0.0243318	0.0859693
RS04005	glucosamine-6-phosphate_deaminase	719.492	0.0823987	0.129601	0.635788	0.524915	0.719605
RS04010	glutathione-dependent_reductase	143.758	-0.143074	0.141679	-1.00985	0.312569	0.52011
RS04015	16S_rRNA_pseudouridine(516)_synthase	79.5592	-0.304307	0.17628	-1.72627	0.084299	0.220031
RS04020	MFS_transporter	2059.93	-0.416901	0.135366	-3.07981	0.00207131	0.0124815
RS04025	competence_protein_CoiA	23.4764	-0.102456	0.230868	-0.443785	0.657198	0.810399
RS04030	oligoendopeptidase_F	1204.66	-0.0526884	0.0875648	-0.601708	0.547369	0.734824
RS04035	haloacid_dehalogenase	179.655	-0.186787	0.134639	-1.38732	0.165346	0.34515
RS04040	O-methyltransferase	568.125	-0.157385	0.11719	-1.34299	0.179274	0.363626
RS04045	foldase	2924.84	0.159112	0.0661587	2.40501	0.0161721	0.0634036
RS04050	hypothetical_protein	541.356	0.252287	0.097438	2.58921	0.00961974	0.0426693
RS04055	alanine--tRNA_ligase	3433.65	0.241899	0.0753539	3.21017	0.00132656	0.00879025
RS04060	membrane_protein	461.044	-0.0616823	0.0988271	-0.624143	0.532534	0.725297
RS04065	glycosyl_transferase	98.4657	-0.0382308	0.169605	-0.225411	0.82166	0.91553
RS04085	membrane_protein	19.3989	-0.0888351	0.235172	-0.377745	0.70562	0.84875
RS04090	energy-coupled_thiamine_transporter_ThiT	471.621	-0.195939	0.122499	-1.59952	0.109705	0.264352
RS04095	ribonucleoside-diphosphate_reductase	3666.88	-0.435853	0.087162	-5.0005	5.72e-07	1.02e-05
RS04100	ribonucleoside-diphosphate_reductase_subunit_alpha	7331.01	-0.378524	0.0929793	-4.07106	4.68e-05	0.000541251
RS04105	NrdH-redoxin	681.898	-0.398021	0.107083	-3.71694	0.000201649	0.00184054
RS04110	phosphocarrier_protein_HPr	6293.85	0.27869	0.0707506	3.93905	8.18e-05	0.000850948
RS04115	phosphoenolpyruvate--protein_phosphotransferase	18980.6	0.143356	0.0599099	2.39286	0.0167176	0.0652581
RS04120	NADP-dependent_glyceraldehyde-3-phosphate_dehydrogenase	5822	-0.074071	0.0679314	-1.09038	0.275546	0.482659
RS04125	polysaccharide_deacetylase	534.55	0.139413	0.0949442	1.46837	0.142004	0.313058
RS04130	RNA_helicase	1176.49	0.417383	0.0855461	4.87904	1.07e-06	1.74e-05
RS04135	uridine_kinase	1070.24	0.127409	0.085268	1.49422	0.135119	0.305724
RS04140	hypothetical_protein	423.005	0.0858719	0.10273	0.835902	0.40321	0.607917
RS04145	DNA_polymerase_III_subunit_gamma/tau	1944.97	-0.0204756	0.0773437	-0.264736	0.791213	0.899413
RS04150	membrane_protein	109.257	0.0356458	0.160874	0.221576	0.824644	0.917256
RS04155	bifunctional_biotin--[acetyl-CoA-carboxylase]_synthetase/biotin_operon_repressor	175.067	0.327002	0.135952	2.40528	0.0161601	0.0634036
RS04160	S-adenosylmethionine_synthase	1709.21	0.192817	0.0871939	2.21136	0.027011	0.0930129
RS04165	hypothetical_protein	114.93	-0.106568	0.161054	-0.661691	0.508169	0.701937
RS04170	hypothetical_protein	94.9124	1.02089	0.172416	5.92107	3.2e-09	7.84e-08
RS04175	hypothetical_protein	52.3934	0.902892	0.199313	4.53001	5.9e-06	8.02e-05
RS04185	ABC_transporter_permease	11.6085	-0.188912	0.232715	-0.811774	0.416921	0.620054
RS04190	ABC_transporter_ATP-binding_protein	25.4733	0.20851	0.226402	0.920972	0.357065	0.563915
RS04195	ABC_transporter	15.888	0.103076	0.235291	0.43808	0.661328	0.812527
RS04200	thiaminase_II	14.1338	0.138624	0.23573	0.588063	0.55649	0.739722
RS04205	bifunctional_hydroxymethylpyrimidine_kinase/phosphomethylpyrimidine_kinase	18.1264	-0.0879773	0.235168	-0.374104	0.708327	0.84981
RS04210	hydroxyethylthiazole_kinase	17.5047	0.120184	0.234863	0.51172	0.608847	0.774896
RS04215	thiamine_phosphate_synthase	18.3084	0.0414535	0.235008	0.176392	0.859986	0.935335
RS04220	UDP-N-acetylglucosamine_1-carboxyvinyltransferase	2336.95	-0.263115	0.0683307	-3.85061	0.000117825	0.00116697
RS04225	RimJ/RimL_family_protein_N-acetyltransferase	256.65	0.0200579	0.123144	0.162882	0.870611	0.939211
RS04230	hypothetical_protein	663.785	-0.110835	0.0885118	-1.2522	0.210495	0.404064
RS04235	methionine_aminopeptidase	726.622	-0.112823	0.0986961	-1.14314	0.252981	0.454243
RS04240	hypothetical_protein	1072.55	-0.167649	0.0812266	-2.06397	0.0390204	0.125269
RS04245	sugar_translocase	50.53	-0.150862	0.198294	-0.760801	0.446776	0.647331
RS04250	queuosine_transporter_QueT	3990.54	-0.0190035	0.0766254	-0.248005	0.80413	0.903616
RS04255	DNA_ligase_(NAD(+))_LigA	889.852	0.00443294	0.0843811	0.0525348	0.958103	0.979718
RS04260	diacylglycerol_kinase	470.851	-0.0421757	0.100639	-0.41908	0.675157	0.824356
RS04265	type_I_pullulanase	1622.75	-0.0201556	0.0780431	-0.258263	0.796204	0.900218
RS04270	glycogen-branching_enzyme	245.653	0.0165987	0.122292	0.13573	0.892035	0.950039
RS04275	glucose-1-phosphate_adenylyltransferase	86.0577	-0.0137851	0.168127	-0.0819924	0.934653	0.972557
RS04280	glucose-1-phosphate_adenylyltransferase_subunit_GlgD	77.9912	0.371105	0.183115	2.02662	0.0427008	0.133181
RS04285	starch_synthase	104.847	0.0632638	0.15865	0.398762	0.690068	0.835914
RS04290	F0F1_ATP_synthase_subunit_C	2096.92	0.138169	0.094967	1.45491	0.145694	0.317289
RS04295	ATP_synthase_subunit_A	4831.78	0.200169	0.0812737	2.4629	0.0137819	0.0563998
RS04300	ATP_synthase_subunit_B	2424.66	0.206045	0.0890121	2.3148	0.020624	0.0763458
RS04305	F0F1_ATP_synthase_subunit_delta	3400.52	0.152084	0.0660705	2.30184	0.0213441	0.0783297
RS04310	ATP_synthase_subunit_alpha	9819.42	0.143487	0.0707736	2.02741	0.0426209	0.133155
RS04315	ATP_synthase_subunit_gamma	5824.32	0.0855329	0.0671033	1.27464	0.202435	0.39358
RS04320	ATP_synthase_subunit_beta	9916.25	0.11993	0.0692616	1.73155	0.0833542	0.218599
RS04325	F0F1_ATP_synthase_subunit_epsilon	5142.26	0.0846684	0.0803254	1.05407	0.291852	0.500329
RS04330	membrane_protein	90.2249	-0.0623019	0.177658	-0.350684	0.725825	0.859452
RS04335	UDP-N-acetylglucosamine_1-carboxyvinyltransferase	1390.1	-0.160072	0.0800625	-1.99933	0.0455723	0.139795
RS04340	DNA-directed_RNA_polymerase_subunit_beta	579.537	-0.181035	0.0971875	-1.86274	0.0624995	0.178488
RS04345	DNA-entry_nuclease	499.53	-0.224707	0.0979055	-2.29515	0.0217248	0.079007
RS04350	phenylalanine--tRNA_ligase_subunit_alpha	1107.23	0.258857	0.0841556	3.07594	0.00209843	0.0126041
RS04355	GNAT_family_N-acetyltransferase	677.651	0.279368	0.0855859	3.26418	0.00109781	0.00753009
RS04360	phenylalanine--tRNA_ligase_subunit_beta	2912.26	0.186259	0.0755714	2.46468	0.0137135	0.0562849
RS04365	hypothetical_protein	83.6472	-0.170378	0.1783	-0.95557	0.339289	0.548876
RS04370	ATP-dependent_nuclease_subunit_B	581.614	-0.128413	0.100356	-1.27958	0.200695	0.392535
RS04375	helicase-exonuclease_AddAB_subunit_AddA	1177.06	-0.247736	0.0801571	-3.09063	0.00199732	0.0121935
RS04380	magnesium_transporter	636.645	-0.295983	0.0943364	-3.13753	0.00170379	0.0107177
RS04385	tRNA_uridine-5-carboxymethylaminomethyl(34)_synthesis_GTPase_MnmE	854.021	-0.206269	0.0896283	-2.30138	0.0213703	0.0783297
RS04390	multidrug_ABC_transporter_ATP-binding_protein	652.063	0.0388938	0.0978159	0.397622	0.690909	0.835914
RS04395	pyruvate_dehydrogenase_E1_subunit_alpha	5199.75	-0.464169	0.111416	-4.1661	3.1e-05	0.00037222
RS04400	pyruvate_dehydrogenase_subunit_beta	4545.8	-0.576763	0.114189	-5.05095	4.4e-07	8.14e-06
RS04405	branched-chain_alpha-keto_acid_dehydrogenase_subunit_E2	4524.7	-0.488806	0.0971017	-5.03396	4.8e-07	8.77e-06
RS04410	dihydrolipoyl_dehydrogenase	10684	-0.332949	0.0857845	-3.88122	0.000103933	0.00104045
RS04415	lipoate--protein_ligase_A	1455.28	-0.523839	0.0871446	-6.01115	1.84e-09	4.57e-08
RS04420	group_II_intron_reverse_transcriptase/maturase	88.3235	-0.241168	0.170969	-1.41059	0.158365	0.337
RS04425	glutamine_amidotransferase	630.059	0.000499942	0.08981	0.00556666	0.995558	0.997165
RS04430	UDP-N-acetylmuramyl_peptide_synthase	857.138	0.0973411	0.0951825	1.02268	0.30646	0.515374
RS04435	membrane_protein	752.184	-0.0572063	0.0886869	-0.645037	0.518903	0.713061
RS04440	hypothetical_protein	687.165	-0.12945	0.0904798	-1.4307	0.152515	0.327579
RS04445	phosphoglucosamine_mutase	2123	-0.0527022	0.0779857	-0.675794	0.499171	0.696223
RS04450	hypothetical_protein	48.8591	-0.186812	0.198814	-0.93963	0.347407	0.55621
RS04455	hypothetical_protein	95.5968	-0.30758	0.176213	-1.7455	0.0808975	0.21502
RS04460	coproporphyrinogen_III_oxidase	466.371	-0.05184	0.109849	-0.471919	0.636984	0.797207
RS04465	acyl-ACP_thioesterase	261.144	-0.303156	0.13076	-2.31842	0.0204266	0.075895
RS04470	haloacid_dehalogenase	354.548	-0.09071	0.115245	-0.787104	0.431221	0.633228
RS04475	membrane_protein	549.042	-0.228271	0.0969377	-2.35482	0.0185315	0.0708533
RS04480	type_II_CRISPR_RNA-guided_endonuclease_Cas9	367.015	4.84619	0.167953	28.8544	4.46e-183	8.3e-180
RS04485	subtype_II_CRISPR-associated_endonuclease_Cas1	186.925	0.169018	0.131144	1.2888	0.197468	0.388114
RS04490	CRISPR-associated_endonuclease_Cas2	54.5732	0.380959	0.197639	1.92756	0.0539105	0.160098
RS04495	type_II-A_CRISPR-associated_protein_Csn2	200.94	0.529226	0.133609	3.96102	7.46e-05	0.00078956
RS04505	nucleoside-diphosphate_kinase	1352.27	-0.143714	0.0945555	-1.51989	0.128538	0.295113
RS04510	elongation_factor_4	2439.26	-0.039389	0.0685684	-0.574448	0.565665	0.744015
RS04515	hypothetical_protein	186.422	0.290284	0.130858	2.21832	0.0265331	0.0918973
RS04520	phosphohydrolase	165.172	0.123267	0.137134	0.898881	0.368716	0.575543
RS04525	N-acetyltransferase	173.532	-0.034058	0.136334	-0.249813	0.802732	0.903134
RS04530	peptide-methionine_(R)-S-oxide_reductase	235.946	-0.29229	0.135292	-2.16044	0.0307388	0.103127
RS04535	haloacid_dehalogenase	527.44	-0.00235377	0.100298	-0.0234677	0.981277	0.989049
RS04540	hypothetical_protein	144.022	-0.254289	0.145708	-1.7452	0.0809499	0.21502
RS04545	hypothetical_protein	285.265	0.220439	0.121014	1.8216	0.0685155	0.188722
RS04550	TVP38/TMEM64_family_protein	380.198	-0.190518	0.112794	-1.68909	0.0912028	0.232311
RS04555	hypothetical_protein	2339.82	0.15284	0.0817127	1.87045	0.0614208	0.175947
RS04560	multidrug_ABC_transporter_ATP-binding_protein	1108.75	0.239556	0.0845096	2.83466	0.00458738	0.0235309
RS04565	GntR_family_transcriptional_regulator	670.143	0.240601	0.117889	2.04091	0.0412594	0.130655
RS04570	DNA_polymerase_III_subunit_alpha	490.134	0.0455684	0.10077	0.452201	0.651124	0.805042
RS04575	6-phosphofructokinase	5991.14	0.300233	0.0757174	3.96518	7.33e-05	0.000786413
RS04580	pyruvate_kinase	15509.1	0.192597	0.0658841	2.92327	0.00346379	0.0185867
RS04585	signal_peptidase_I	775.254	-0.116149	0.0917096	-1.26649	0.205338	0.397442
RS04590	glutamine--fructose-6-phosphate_aminotransferase	3667.3	-0.608929	0.0933394	-6.52382	6.85e-11	1.96e-09
RS04595	hypothetical_protein	700.235	0.518812	0.101378	5.1176	3.09e-07	5.94e-06
RS04600	amino_acid_ABC_transporter_permease	378.628	0.0839018	0.104905	0.799787	0.423834	0.626333
RS04605	amino_acid_ABC_transporter_ATP-binding_protein	549.437	0.22796	0.0920339	2.47691	0.0132525	0.0552039
RS04610	glutamine_ABC_transporter_substrate-binding_protein	1085.47	0.0776037	0.0853751	0.908974	0.363364	0.571922
RS04615	30S_ribosomal_protein_S20	9008.33	0.219619	0.111632	1.96735	0.0491434	0.148306
RS04620	type_I_pantothenate_kinase	281.617	-0.11218	0.119897	-0.935641	0.349458	0.557099
RS04625	methyltransferase	466.125	-0.134862	0.096643	-1.39547	0.162874	0.343412
RS04630	cytidine_deaminase	295.077	0.0369308	0.113266	0.326055	0.744383	0.866533
RS04635	BMP_family_ABC_transporter_substrate-binding_protein	1821.61	0.282422	0.0834792	3.38314	0.000716622	0.00536452
RS04640	sugar_ABC_transporter_ATP-binding_protein	1216.02	0.272191	0.0797734	3.41206	0.000644751	0.00496085
RS04645	ABC_transporter_permease	1499.71	0.243498	0.0865876	2.81216	0.00492102	0.0244998
RS04650	ABC_transporter_permease	2497.75	0.122646	0.0755474	1.62343	0.104497	0.256017
RS04655	NADH_oxidase	6233.42	0.121657	0.11051	1.10088	0.270951	0.476853
RS04660	L-lactate_dehydrogenase	9751.87	0.106448	0.0782611	1.36016	0.17378	0.357347
RS04665	DNA_gyrase_subunit_A	2503.93	-0.149073	0.0661752	-2.2527	0.0242778	0.0859417
RS04670	class_A_sortase	1143.41	-0.118037	0.0818226	-1.4426	0.149134	0.323268
RS04675	glyoxalase	824.296	-0.282273	0.0997977	-2.82845	0.00467738	0.0239266
RS04680	hypothetical_protein	1000.51	-0.423356	0.0897974	-4.71457	2.42e-06	3.64e-05
RS04685	sodium_proton_antiporter	923.003	-0.00879815	0.109559	-0.080305	0.935995	0.972557
RS04725	hypothetical_protein	48.3415	0.0273425	0.202176	0.135242	0.892421	0.950039
RS04735	hypothetical_protein	38.1776	0.0166422	0.218829	0.0760512	0.939378	0.973899
RS04765	tetracycline_resistance_ribosomal_protection_protein_Tet(M)	535.065	-0.483864	0.0975852	-4.95838	7.11e-07	1.25e-05
RS04770	transcriptional_regulator	21.1292	-0.204294	0.23203	-0.880464	0.378608	0.582444
RS04785	hypothetical_protein	50.4129	0.174557	0.198236	0.88055	0.378562	0.582444
RS04790	site-specific_integrase	126.684	-0.0184953	0.151235	-0.122295	0.902665	0.953895
RS04795	GMP_synthase_(glutamine-hydrolyzing)	3748.67	-0.00940984	0.0811626	-0.115938	0.907702	0.955588
RS04800	GntR_family_transcriptional_regulator	302.838	0.368726	0.118788	3.10407	0.00190878	0.0117687
RS04805	FADH(2)-oxidizing_methylenetetrahydrofolate--tRNA-(uracil(54)-C(5))-methyltransferase_TrmFO	1816.71	-0.0669213	0.0693099	-0.965537	0.334276	0.543599
RS04810	N-acetyltransferase	195.179	-0.228115	0.133249	-1.71194	0.0869076	0.225065
RS04815	O-sialoglycoprotein_endopeptidase	553.401	0.0126817	0.0935011	0.135632	0.892112	0.950039
RS04825	peptidase_S41	20.8403	-0.105135	0.233858	-0.449567	0.653023	0.806854
RS04830	ABC_transporter_ATP-binding_protein	61.9539	0.186303	0.185563	1.00399	0.315384	0.523371
RS04835	ABC_transporter_permease	234.361	0.00019529	0.122311	0.00159667	0.998726	0.998726
RS04840	DNA-binding_response_regulator	107.309	0.505476	0.162657	3.10762	0.001886	0.0117058
RS04845	sensor_histidine_kinase	225.484	0.186481	0.138711	1.34438	0.178824	0.363172
RS04850	tyrosine_recombinase_XerS	181.81	0.00874694	0.137371	0.0636739	0.94923	0.977443
RS04855	ABC_transporter_substrate-binding_protein	55.9797	-0.113101	0.196906	-0.574392	0.565702	0.744015
RS04860	membrane_protein	141.008	0.0250911	0.144658	0.173451	0.862297	0.936166
RS04865	DNA-binding_protein	68.5766	0.0498112	0.187637	0.265465	0.790651	0.899323
RS04870	signal_recognition_particle_protein	1815.48	0.0761282	0.0792226	0.960941	0.336582	0.545919
RS04875	DNA-binding_protein	366.59	-0.0880986	0.105993	-0.831178	0.405873	0.610449
RS04880	two-component_sensor_histidine_kinase	1265.47	-0.0463568	0.0779201	-0.594927	0.551892	0.737176
RS04885	DNA-binding_response_regulator	416.702	0.0471285	0.106682	0.441767	0.658658	0.811662
RS04890	aminopeptidase	4894.56	0.0595631	0.0702744	0.847579	0.396672	0.600271
RS04895	phosphate_transport_system_regulatory_protein_PhoU	2205.86	-0.417443	0.0803959	-5.19234	2.08e-07	4.16e-06
RS04900	phosphate_ABC_transporter_ATP-binding_protein	1525.24	-0.428106	0.070908	-6.03749	1.57e-09	3.94e-08
RS04905	phosphate_ABC_transporter_ATP-binding_protein	1095.06	-0.175323	0.0777986	-2.25355	0.0242244	0.0859158
RS04910	phosphate_ABC_transporter2C_permease_protein_PstA	1018.3	-0.103324	0.0892551	-1.15762	0.247019	0.446552
RS04915	phosphate_ABC_transporter_permease_subunit_PstC	1041.76	-0.105858	0.0862607	-1.22719	0.219752	0.415409
RS04920	phosphate_ABC_transporter_substrate-binding_protein	643.506	-0.0491253	0.0878705	-0.559064	0.576118	0.753852
RS04925	23S_rRNA_methyltransferase	317.341	0.109981	0.121675	0.903888	0.366055	0.574216
RS04930	myo-inositol-1(or_4)-monophosphatase	1790.89	-0.245242	0.0791657	-3.09783	0.00194942	0.0119796
RS04935	hypothetical_protein	275.188	-0.280747	0.116675	-2.40624	0.0161177	0.0634036
RS04940	regulatory_protein_Spx	790.266	-0.0289174	0.0885501	-0.326565	0.743997	0.866533
RS04945	bifunctional_riboflavin_kinase/FMN_adenylyltransferase	681.188	-0.278164	0.0956844	-2.9071	0.00364794	0.0193754
RS04950	tRNA_pseudouridine(55)_synthase_TruB	552.425	-0.179865	0.100486	-1.78995	0.0734619	0.199106
RS04955	N-acetyltransferase	358.544	0.141497	0.114982	1.2306	0.218474	0.414254
RS04960	hypothetical_protein	636.584	0.265794	0.0894971	2.96986	0.00297931	0.0164613
RS04965	type_I_restriction_endonuclease_subunit_S	296.922	0.158824	0.117611	1.35041	0.176883	0.361532
RS04970	CPBP_family_intramembrane_metalloprotease	1226.21	0.257587	0.0778609	3.30829	0.000938661	0.00672225
RS04975	ABC_transporter_permease	490.371	-0.146243	0.111296	-1.31399	0.188848	0.376776
RS04980	ABC_transporter_ATP-binding_protein	220.961	-0.0333996	0.131032	-0.254897	0.798803	0.900796
RS04985	DNA_topoisomerase_I	2448.49	-0.148375	0.0768729	-1.93013	0.0535906	0.159795
RS04995	ferrichrome_ABC_transporter_substrate-binding_protein	787.762	0.605772	0.103803	5.8358	5.35e-09	1.28e-07
RS05000	iron_ABC_transporter_ATP-binding_protein	388.506	0.849751	0.116295	7.30687	2.73e-13	9.61e-12
RS05005	hypothetical_protein	538.329	0.811371	0.107333	7.55941	4.05e-14	1.54e-12
RS05010	iron_ABC_transporter_permease	576.758	0.808185	0.111806	7.22844	4.89e-13	1.65e-11
RS05015	galactoside_O-acetyltransferase	484.793	0.213887	0.129335	1.65374	0.0981802	0.245056
RS05020	ribonuclease_HII	526.898	0.376758	0.0995245	3.78558	0.000153349	0.00147184
RS05025	ribosome_biogenesis_GTPase_YlqF	477.399	0.375735	0.107164	3.50618	0.000454585	0.00368016
RS05030	cell_surface_protein	336.738	0.750147	0.114251	6.56577	5.18e-11	1.51e-09
RS05035	hypothetical_protein	292.597	-0.127168	0.113126	-1.12413	0.260958	0.463242
RS05040	DNA-binding_response_regulator	163.383	-0.0708639	0.143699	-0.493143	0.621912	0.785077
RS05045	sensor_histidine_kinase	346.301	0.0343606	0.110902	0.309829	0.756691	0.873026
RS05055	hypothetical_protein	98.6191	0.0645747	0.179811	0.359125	0.719502	0.85824
RS05060	hypothetical_protein	135.658	-0.152159	0.147644	-1.03058	0.302738	0.512293
RS05065	hypothetical_protein	44.535	-0.0536667	0.20591	-0.260632	0.794376	0.900218
RS05070	hypothetical_protein	54.8281	-0.236813	0.200895	-1.17879	0.238482	0.436804
RS05080	hypothetical_protein	65.2423	0.152522	0.186027	0.819891	0.412278	0.616107
RS05085	hypothetical_protein	156.523	-0.172425	0.152403	-1.13138	0.257897	0.460584
RS05090	hypothetical_protein	303.858	-0.113981	0.127731	-0.892353	0.372204	0.578018
RS05095	type_VII_secretion_protein_EssC	841.353	-0.177082	0.0925876	-1.91259	0.0558009	0.16311
RS05100	type_VII_secretion_protein_EssB	163.187	-0.00592583	0.153675	-0.0385607	0.969241	0.984575
RS05105	hypothetical_protein	27.0582	-0.239089	0.227024	-1.05314	0.292275	0.500329
RS05110	type_VII_secretion_protein_EssA	48.286	-0.115446	0.208662	-0.553266	0.580081	0.757441
RS05115	ABC_transporter_permease	411.082	0.0608286	0.115959	0.52457	0.599882	0.769605
RS05120	hypothetical_protein	58.9349	0.234107	0.189424	1.23589	0.2165	0.412191
RS05125	hypothetical_protein	22.8242	0.277249	0.229626	1.20739	0.22728	0.425323
RS05130	carbamoyl_phosphate_synthase_large_subunit	90.904	1.1152	0.175453	6.35612	2.07e-10	5.75e-09
RS05135	carbamoyl_phosphate_synthase_small_subunit	22.2705	0.888223	0.234179	3.79292	0.000148885	0.00145144
RS05140	aspartate_carbamoyltransferase	16.9833	0.716408	0.235116	3.04705	0.00231101	0.0138364
RS05145	dihydroorotase	89.5163	0.561538	0.174624	3.21569	0.00130129	0.0086536
RS05150	orotate_phosphoribosyltransferase	35.2129	0.542721	0.216404	2.5079	0.0121451	0.0519865
RS05155	orotidine-5'-phosphate_decarboxylase	38.6736	0.269343	0.209244	1.28722	0.198017	0.388114
RS05160	membrane_protein	1361.95	-0.0790701	0.0775854	-1.01914	0.308138	0.51643
RS05165	ABC_transporter_ATP-binding_protein	1248.93	-0.0495282	0.0760451	-0.651301	0.514852	0.70854
RS05170	hypothetical_protein	1217.07	-0.0855294	0.085632	-0.998802	0.317891	0.52649
RS05175	aspartate-semialdehyde_dehydrogenase	107.507	0.213065	0.159613	1.33489	0.181913	0.366979
RS05185	cardiolipin_synthase	1008.67	0.0755987	0.0806477	0.937394	0.348556	0.556614
RS05190	formate--tetrahydrofolate_ligase	1313.19	-0.298281	0.0924027	-3.22806	0.00124634	0.00837792
RS05195	lipoate--protein_ligase_A	668.574	-0.403037	0.123533	-3.26258	0.00110404	0.00753009
RS05200	deacetylase_SIR2	748.034	-0.419885	0.117452	-3.57494	0.000350309	0.00290163
RS05205	hypothetical_protein	721.942	-0.441079	0.118125	-3.73402	0.00018845	0.00175447
RS05210	glycine_cleavage_system_protein_H	538.588	-0.201657	0.127545	-1.58106	0.113864	0.272164
RS05215	LLM_class_flavin-dependent_oxidoreductase	1228.83	-0.264994	0.106107	-2.49742	0.0125101	0.0529405
RS05220	NADH-dependent_flavin_oxidoreductase	1123.37	-0.259798	0.108225	-2.40054	0.0163707	0.0640383
RS05225	hypothetical_protein	531.955	-0.299587	0.131601	-2.27648	0.0228174	0.0820238
RS05230	phosphopantothenate--cysteine_ligase	173.116	0.124835	0.139159	0.897068	0.369683	0.575543
RS05235	phosphopantothenoylcysteine_decarboxylase	174.616	0.108183	0.133096	0.812821	0.416321	0.619656
RS05240	membrane_protein	1455.3	0.0134328	0.0954406	0.140745	0.888072	0.947616
RS05245	phosphoglucomutase	2167.81	0.131429	0.0750071	1.75222	0.0797355	0.213622
RS05250	hypothetical_protein	212.741	-0.331732	0.133486	-2.48515	0.0129497	0.0543072
RS05255	sugar_ABC_transporter_ATP-binding_protein	1135.91	-0.385893	0.0826543	-4.66875	3.03e-06	4.37e-05
RS05260	multidrug_ABC_transporter_ATP-binding_protein	905.531	-0.347587	0.0815774	-4.26083	2.04e-05	0.000259747
RS05265	hypothetical_protein	532.814	-0.263096	0.0971799	-2.70731	0.00678318	0.0324686
RS05270	hypothetical_protein	1107.58	-0.333621	0.0806064	-4.1389	3.49e-05	0.000413888
RS05275	serine_hydroxymethyltransferase	1227.06	-0.206545	0.0783204	-2.63718	0.00835989	0.038059
RS05280	threonylcarbamoyl-AMP_synthase	606.35	-0.23307	0.0938734	-2.48281	0.013035	0.0544197
RS05285	protein-(glutamine-N5)_methyltransferase2C_release_factor-specific	635.602	-0.305654	0.0903575	-3.38272	0.000717728	0.00536452
RS05290	peptide_chain_release_factor_1	824.824	-0.128003	0.0871805	-1.46826	0.142035	0.313058
RS05295	thymidine_kinase	340.932	-0.0688818	0.111	-0.620555	0.534893	0.725437
RS05300	tautomerase	983.288	0.0271476	0.0814018	0.333501	0.738756	0.866224
RS05305	thiamine_biosynthesis_protein_ApbE	109.91	0.535005	0.178091	3.00412	0.00266353	0.01526
RS05310	NAD(P)H-dependent_oxidoreductase	98.5541	0.353074	0.207018	1.70553	0.0880964	0.227827
RS05315	NAD(P)H-dependent_oxidoreductase	195.885	0.332697	0.159988	2.07952	0.0375697	0.121239
RS05320	formate_transporter	235.909	0.365465	0.13313	2.74517	0.00604788	0.0293259
RS05325	xanthine_permease	1101.09	0.396116	0.0987282	4.01218	6.02e-05	0.000666768
RS05330	xanthine_phosphoribosyltransferase	188.553	0.323868	0.148569	2.17991	0.0292642	0.099253
RS05335	guanosine_monophosphate_reductase	166.761	-0.50484	0.149344	-3.38038	0.000723859	0.00536982
RS05340	MFS_transporter	312.729	-0.201007	0.11151	-1.80259	0.071452	0.195079
RS05345	hypothetical_protein	350.695	-0.380417	0.15691	-2.42443	0.0153326	0.0610921
RS05350	potassium_transporter_Kup	2299.11	-0.00776263	0.0737391	-0.105272	0.91616	0.961607
RS05355	NAD(P)-dependent_oxidoreductase	166.128	-0.188545	0.138835	-1.35806	0.174446	0.35773
RS05365	phosphate_acetyltransferase	3314.8	-0.106491	0.0814437	-1.30754	0.191029	0.379207
RS05370	23S_rRNA_pseudouridine_synthase	589.455	-0.283737	0.102834	-2.75916	0.005795	0.0283955
RS05375	NAD(+)_kinase	502.345	-0.397285	0.0979843	-4.05457	5.02e-05	0.000573743
RS05380	GTP_pyrophosphokinase	540.096	-0.356529	0.108585	-3.28341	0.00102558	0.00717905
RS05385	adenylate_cyclase	149.599	0.390452	0.147635	2.64472	0.00817587	0.0375888
RS05390	ribose-phosphate_pyrophosphokinase_2	1584.52	0.264462	0.0906703	2.91674	0.00353705	0.0189252
RS05395	cysteine_desulfurase	1578.31	0.0925378	0.0770894	1.2004	0.229986	0.429091
RS05400	cysteine_desulfurase	1770.07	0.112352	0.0908558	1.23659	0.216239	0.412115
RS05405	transcriptional_regulator	1281.57	-0.291914	0.11817	-2.4703	0.0135001	0.0558602
RS05415	AI-2E_family_transporter	558.28	-0.0253481	0.0987823	-0.256606	0.797483	0.900218
RS05420	6-phospho-beta-glucosidase	143.896	-0.578018	0.157658	-3.66627	0.000246111	0.0021414
RS05425	hypothetical_protein	323.47	-0.203251	0.150844	-1.34743	0.177841	0.362695
RS05430	hydrolase	188.928	-0.178241	0.133012	-1.34003	0.180234	0.364382
RS05435	AraC_family_transcriptional_regulator	151.494	-0.0311734	0.13811	-0.225714	0.821424	0.91553
RS05440	ribonuclease_HII	371.225	-0.069672	0.108809	-0.640314	0.521969	0.716216
RS05445	spermidine/putrescine_ABC_transporter_substrate-binding_protein	1134.76	0.160755	0.0776036	2.07149	0.0383129	0.12321
RS05450	spermidine/purescine_ABC_transporter_permease	735.542	0.116499	0.0893881	1.30329	0.192476	0.381267
RS05455	spermidine/putrescine_ABC_transporter_permease	590.558	0.142772	0.0974555	1.465	0.142921	0.31345
RS05460	spermidine/putrescine_import_ATP-binding_protein_PotA	756.04	0.0902904	0.0851278	1.06065	0.288851	0.49777
RS05465	UDP-N-acetylenolpyruvoylglucosamine_reductase	466.702	0.190766	0.100176	1.90432	0.0568689	0.165453
RS05470	2-amino-4-hydroxy-6-hydroxymethyldihydropteridine_diphosphokinase	516.926	-0.134608	0.100393	-1.34081	0.179983	0.36427
RS05475	dihydroneopterin_aldolase	235.901	-0.025358	0.123018	-0.206132	0.836688	0.924029
RS05480	dihydropteroate_synthase	299.144	0.121831	0.119189	1.02217	0.306702	0.515374
RS05485	GTP_cyclohydrolase_I_FolE	303.933	0.0151634	0.114684	0.132219	0.894811	0.95045
RS05490	dihydrofolate_synthase	939.842	-0.114538	0.0822183	-1.39309	0.163591	0.343412
RS05495	protein_RarD	509.819	-0.052176	0.0987159	-0.528547	0.59712	0.768905
RS05500	homoserine_kinase	521.308	-0.127118	0.0923773	-1.37608	0.168798	0.350148
RS05505	homoserine_dehydrogenase	417.417	-0.0618074	0.107575	-0.574554	0.565593	0.744015
RS05510	deacetylase	302.158	0.284034	0.139713	2.03299	0.0420535	0.132493
RS05515	choline_transporter	1646.27	-0.290348	0.0855108	-3.39545	0.000685151	0.00522848
RS05520	succinate-semialdehyde_dehydrogenase	2346.11	-0.383126	0.101994	-3.75637	0.000172393	0.00163773
RS05525	membrane_protein	352.807	-0.24154	0.109237	-2.21116	0.0270247	0.0930129
RS05530	hypothetical_protein	664.415	0.259404	0.097995	2.64712	0.00811807	0.0374155
RS05535	kinase	202.869	0.695655	0.138893	5.00857	5.48e-07	9.91e-06
RS05540	transcriptional_regulator	40.0105	0.278234	0.214536	1.29691	0.194662	0.384777
RS05545	hypothetical_protein	95.269	0.132729	0.171662	0.773199	0.439405	0.640698
RS05550	2-Cys_peroxiredoxin	966.873	-0.53775	0.135726	-3.96201	7.43e-05	0.00078956
RS05555	hypothetical_protein	272.486	-0.39385	0.14569	-2.70334	0.00686472	0.0327746
RS05560	hypothetical_protein	939.498	-0.345187	0.111881	-3.08531	0.0020334	0.0122971
RS05565	GntR_family_transcriptional_regulator	1418.62	-0.329503	0.0983123	-3.35159	0.000803476	0.00589005
RS05570	Asp23/Gls24_family_envelope_stress_response_protein	2188.22	-1.68905	0.129387	-13.0543	6.01e-39	1.4e-36
RS05575	CsbD_family_protein	657.172	-1.53345	0.146704	-10.4527	1.42e-25	1.47e-23
RS05580	Asp23/Gls24_family_envelope_stress_response_protein	1588.43	-1.49694	0.134912	-11.0956	1.32e-28	1.64e-26
RS05585	membrane_protein	685.781	-1.4079	0.141841	-9.92595	3.21e-23	2.85e-21
RS05590	hypothetical_protein	1185.86	-1.43125	0.143761	-9.95575	2.38e-23	2.22e-21
RS05595	GlsB/YeaQ/YmgE_family_stress_response_membrane_protein	408.089	-1.12818	0.137874	-8.18269	2.78e-16	1.33e-14
RS05600	GlsB/YeaQ/YmgE_family_stress_response_membrane_protein	545.299	-1.27225	0.136538	-9.3179	1.19e-20	8.84e-19
RS05605	DNA_helicase_PcrA	1116.07	0.218303	0.0766879	2.84665	0.00441823	0.0228521
RS05610	thioesterase	338.582	-0.302872	0.141561	-2.13951	0.0323941	0.107137
RS05615	uracil_permease	386.543	0.51167	0.105316	4.85844	1.18e-06	1.9e-05
RS05620	sodium_alanine_symporter_family_protein	481.166	1.33016	0.105735	12.5801	2.72e-36	5.62e-34
RS05625	cation_transporter	1296.47	0.668735	0.0767266	8.71581	2.89e-18	1.92e-16
RS05630	murein_hydrolase_regulator_LrgA	118.543	0.283312	0.165002	1.71702	0.0859756	0.223593
RS05635	membrane_protein	157.279	0.263113	0.140293	1.87546	0.0607298	0.174504
RS05640	hypothetical_protein	586.649	0.254126	0.0920341	2.76121	0.00575872	0.0283336
RS05650	30S_ribosomal_protein_S1	17046.7	-0.169853	0.0698269	-2.43249	0.0149956	0.0601763
RS05665	hypothetical_protein	212.253	-0.0220801	0.126406	-0.174676	0.861334	0.936166
RS05670	branched_chain_amino_acid_aminotransferase	1687	-0.34163	0.0979352	-3.48833	0.000486053	0.00388425
RS05675	DNA_topoisomerase_IV_subunit_A	1790.37	0.10165	0.0697796	1.45672	0.145192	0.316567
RS05680	DNA_topoisomerase_IV_subunit_B	1296.38	-0.00642608	0.0791025	-0.0812373	0.935253	0.972557
RS05685	glycerol-3-phosphate_acyltransferase	599.798	0.394344	0.106711	3.69544	0.000219504	0.00197366
RS05690	uracil-DNA_glycosylase	406.74	-0.341629	0.102825	-3.32244	0.000892332	0.00644001
RS05695	hypothetical_protein	2092.84	-0.144188	0.0701391	-2.05575	0.039807	0.127137
RS05700	N-acylneuraminate_cytidylyltransferase	2501.42	-0.0400287	0.0659172	-0.607258	0.54368	0.733043
RS05705	neuD_protein	1063.12	0.0806766	0.0808083	0.998371	0.318099	0.52649
RS05710	UDP-N-acetylglucosamine_2-epimerase_(hydrolyzing)	2539.3	-0.0302304	0.0796423	-0.379577	0.70426	0.847661
RS05715	N-acetylneuraminate_synthase	2139.62	0.0189752	0.0704263	0.269433	0.787597	0.896948
RS05720	phage_capsid_assembly_protein	3368.4	0.00203949	0.0738579	0.0276137	0.97797	0.988354
RS05725	capsular_polysaccharide_biosynthesis_protein	2116.86	-0.00150104	0.0673903	-0.0222738	0.98223	0.989135
RS05730	hypothetical_protein	2044.76	0.046201	0.0709165	0.651486	0.514733	0.70854
RS05735	hypothetical_protein	2177.18	0.0112376	0.0769137	0.146106	0.883837	0.946896
RS05740	capsule_biosynthesis_protein_CapK	2347.03	-0.0202999	0.0799986	-0.253753	0.799686	0.900796
RS05745	multidrug_MFS_transporter	766.148	-0.0804067	0.0935924	-0.859116	0.390277	0.595164
RS05750	UDP-N-acetylglucosamine--LPS_N-acetylglucosamine_transferase	866.631	-0.0897373	0.0892681	-1.00526	0.314774	0.522844
RS05755	galactosyl_transferase	3662.11	-0.00214776	0.0665992	-0.032249	0.974273	0.987533
RS05760	tyrosine-protein_kinase_CpsD	2089.92	-0.00579223	0.079105	-0.0732221	0.941629	0.974605
RS05765	capsular_polysaccharide_biosynthesis_protein_CpsC	2101.07	0.0292195	0.0739131	0.395323	0.692605	0.836878
RS05770	hypothetical_protein	1427.56	-0.0166375	0.0782681	-0.21257	0.831662	0.923303
RS05775	LytR_family_transcriptional_regulator	4387.95	-0.0485376	0.0688435	-0.705042	0.480784	0.681294
RS05780	LysR_family_transcriptional_regulator	198.748	0.0230329	0.133245	0.172861	0.862761	0.936166
RS05795	hypothetical_protein	1458.68	-0.129789	0.100184	-1.29551	0.195144	0.385129
RS05800	purine-nucleoside_phosphorylase	916.576	-0.0536312	0.0893097	-0.600509	0.548167	0.735366
RS05805	hypothetical_protein	1465.32	-0.164597	0.0748212	-2.19987	0.0278162	0.0952092
RS05810	purine-nucleoside_phosphorylase	962.498	-0.111974	0.0832513	-1.34501	0.178621	0.363172
RS05815	arsenate_reductase_(glutaredoxin)	661.972	-0.100589	0.0872162	-1.15333	0.248774	0.44929
RS05820	phosphopentomutase	1028.83	-0.0711138	0.0888232	-0.800622	0.423351	0.626333
RS05825	ribose-5-phosphate_isomerase	623.584	-0.0243224	0.0996925	-0.243974	0.807251	0.906197
RS05830	Zn-dependent_protease	974.363	-0.126547	0.0901234	-1.40415	0.160274	0.339897
RS05835	transcriptional_regulator	348.323	-0.083086	0.105868	-0.784806	0.432567	0.634705
RS05840	ribonuclease_J	2543.03	-0.192923	0.0707507	-2.7268	0.00639525	0.0308496
RS05845	phosphonate_ABC_transporter_ATP-binding_protein	470.77	-0.838343	0.101406	-8.26717	1.37e-16	6.9e-15
RS05850	branched-chain_amino_acid_ABC_transporter_permease	224.76	-0.74392	0.123179	-6.03932	1.55e-09	3.94e-08
RS05855	peptide_ABC_transporter_substrate-binding_protein	146.673	-0.732966	0.153273	-4.78208	1.73e-06	2.71e-05
RS05860	hypothetical_protein	742.184	-0.108256	0.0961936	-1.1254	0.260421	0.463242
RS05865	alpha-acetolactate_decarboxylase	5575.91	-0.821119	0.108833	-7.54473	4.53e-14	1.69e-12
RS05870	acetolactate_synthase_AlsS	5709.94	-0.676306	0.118631	-5.70094	1.19e-08	2.67e-07
RS05875	hypothetical_protein	720.285	0.224498	0.086685	2.58981	0.00960286	0.0426693
RS05880	AI-2E_family_transporter	698.986	0.0671794	0.0913502	0.735405	0.462093	0.662879
RS05885	hypothetical_protein	219.889	-0.146329	0.125378	-1.16711	0.243167	0.442165
RS05890	72C8-dihydro-8-oxoguanine_triphosphatase	158.286	0.049092	0.139622	0.351606	0.725134	0.859452
RS05895	hyaluronate_lyase	758.154	-0.120557	0.0945002	-1.27574	0.202049	0.39358
RS05900	dTDP-glucose_42C6-dehydratase	2245.26	0.00027117	0.0761481	0.00356109	0.997159	0.998231
RS05905	dTDP-4-dehydrorhamnose_32C5-epimerase	885.754	0.0379879	0.0812492	0.467548	0.640108	0.798809
RS05910	glucose-1-phosphate_thymidylyltransferase	1210.42	0.128077	0.0903317	1.41785	0.156234	0.333227
RS05915	FAD-dependent_oxidoreductase	343.567	-0.0738843	0.110214	-0.670374	0.50262	0.697375
RS05920	Nif3-like_dinuclear_metal_center_hexameric_protein	366.392	0.123869	0.106098	1.1675	0.243009	0.442165
RS05925	SAM-dependent_methyltransferase	366.522	0.0512221	0.104627	0.489566	0.624441	0.786677
RS05930	DNA_replication_protein_DnaD	726.843	-0.137642	0.0933992	-1.47369	0.140564	0.311213
RS05935	adenine_phosphoribosyltransferase	1818.94	-0.2204	0.0694604	-3.17303	0.00150858	0.00972159
RS05940	hypothetical_protein	332.934	0.010513	0.105569	0.0995839	0.920675	0.964714
RS05945	single-stranded-DNA-specific_exonuclease_RecJ	1544.95	-0.186285	0.0763994	-2.43831	0.0147561	0.0593431
RS05950	short-chain_dehydrogenase	613.56	-0.152432	0.0944411	-1.61405	0.106517	0.259262
RS05955	ribonuclease_Z	746.977	-0.12687	0.0892046	-1.42223	0.154959	0.331648
RS05960	hypothetical_protein	479.519	-0.169579	0.10603	-1.59934	0.109744	0.264352
RS05965	GTPase_HflX	577.293	-0.163398	0.101922	-1.60317	0.108897	0.263674
RS05970	tRNA_(adenosine(37)-N6)-dimethylallyltransferase_MiaA	147.132	0.170648	0.143896	1.18591	0.235657	0.435821
RS05975	DUF3042_domain-containing_protein	4013.01	-0.212347	0.115419	-1.83979	0.0657987	0.183684
RS05980	ethanolamine_utilization_protein_EutK	86.4883	0.103416	0.168575	0.613471	0.539565	0.730106
RS05985	pullulanase	39.8719	0.159873	0.213775	0.747854	0.454548	0.654071
RS05990	hypothetical_protein	329.36	-0.329896	0.116022	-2.8434	0.00446347	0.0230221
RS05995	uracil-DNA_glycosylase	282.438	-0.181079	0.124229	-1.45762	0.144945	0.316399
RS06000	dipeptidase_PepV	2174.7	0.00854607	0.0737057	0.115949	0.907693	0.955588
RS06005	NAD(P)H_nitroreductase	756.795	0.177579	0.0880113	2.01768	0.0436242	0.13538
RS06010	glycerophosphoryl_diester_phosphodiesterase	711.359	0.272681	0.112235	2.42955	0.0151177	0.0605357
RS06025	excinuclease_ABC_subunit_C	620.603	-0.0951209	0.103235	-0.921405	0.356839	0.563915
RS06030	hypothetical_protein	218.169	0.323269	0.122519	2.63852	0.00832682	0.0380013
RS06035	MATE_family_efflux_transporter	883.674	-0.502197	0.0970861	-5.17269	2.31e-07	4.57e-06
RS06040	VOC_family_protein	1409.75	-0.396817	0.100227	-3.95918	7.52e-05	0.000791164
RS06045	hypothetical_protein	1039.03	-0.378655	0.117017	-3.23591	0.00121256	0.00820025
RS06050	Lj965_prophage_superinfection_immunity_protein	402.62	0.399512	0.10112	3.95086	7.79e-05	0.000814582
RS06060	IS3_family_transposase	77.4661	-0.195948	0.186297	-1.05181	0.292889	0.500329
RS06075	histidine_triad_(HIT)_protein	171.665	-0.125755	0.140107	-0.897559	0.369421	0.575543
RS06080	adhesion_protein	45.6421	-0.262954	0.206325	-1.27447	0.202497	0.39358
RS06090	group_II_intron_reverse_transcriptase/maturase	12.0097	-0.157652	0.232636	-0.677677	0.497976	0.695332
RS06095	peptidase_C5	2309.59	0.0210789	0.0700847	0.300763	0.763595	0.877122
RS06100	hypothetical_protein	26.8032	0.0323323	0.22453	0.144	0.8855	0.947587
RS06105	hypothetical_protein	129.691	0.333557	0.148394	2.24779	0.0245897	0.086552
RS06110	hypothetical_protein	30.2089	0.321498	0.224714	1.4307	0.152516	0.327579
RS06130	hypothetical_protein	224.248	-0.214831	0.126486	-1.69846	0.0894205	0.229974
RS06135	site-specific_integrase	541.499	-0.181467	0.0923564	-1.96486	0.0494304	0.148691
RS06140	hypothetical_protein	27.898	0.00685381	0.224774	0.030492	0.975675	0.988354
RS06145	hypothetical_protein	18.0582	-0.0489419	0.234866	-0.208382	0.834931	0.92332
RS06150	cell_division_protein_FtsK	20.8662	0.0613251	0.232749	0.263482	0.792179	0.899734
RS06160	hypothetical_protein	163.367	-0.109884	0.160422	-0.684966	0.493365	0.690711
RS06165	serine/threonine_protein_kinase	2172.14	-0.0198558	0.0703715	-0.282157	0.777823	0.89017
RS06170	type_II_restriction_endonuclease_Eco47II	1140.43	0.0956315	0.085236	1.12196	0.261879	0.464398
RS06175	DNA_(cytosine-5-)-methyltransferase	1267.34	0.0719868	0.0813539	0.88486	0.376232	0.582331
RS06180	50S_ribosomal_protein_L7/L12	14491.6	-0.196213	0.0890088	-2.20443	0.0274943	0.0942805
RS06185	50S_ribosomal_protein_L10	7890.17	-0.0142578	0.0699942	-0.2037	0.838588	0.92503
RS06190	ATP-dependent_Clp_protease_ATP-binding_subunit	1393.8	0.775771	0.0967221	8.02062	1.05e-15	4.78e-14
RS06195	homocysteine_S-methyltransferase	206.047	0.0547405	0.125862	0.434926	0.663616	0.814001
RS06200	amino_acid_transporter	227.822	-0.0400115	0.139057	-0.287735	0.773549	0.887461
RS06205	HXXEE_domain-containing_protein	51.4656	-0.290541	0.196093	-1.48165	0.138433	0.308742
RS06215	TetR_family_transcriptional_regulator	70.3163	-0.0637144	0.185064	-0.344283	0.730634	0.862129
RS06220	GTP-binding_protein	1331.92	-0.33184	0.0754447	-4.39846	1.09e-05	0.00014296
RS06225	ATP-dependent_Clp_protease_ATP-binding_subunit_ClpX	1346.78	-0.119911	0.0761233	-1.57521	0.115207	0.273973
RS06230	hypothetical_protein	197.897	-0.227631	0.131774	-1.72744	0.0840891	0.220031
RS06235	dihydrofolate_reductase	676.667	-0.233443	0.0929351	-2.51189	0.0120086	0.0515206
RS06240	thymidylate_synthase	638.355	-0.248926	0.0961167	-2.58983	0.00960242	0.0426693
RS06245	hydroxymethylglutaryl-CoA_synthase	706.111	0.0432995	0.101159	0.428033	0.668627	0.819068
RS06250	hydroxymethylglutaryl-CoA_reductase2C_degradative	901.59	-0.0706514	0.0833613	-0.847533	0.396698	0.600271
RS06255	hypothetical_protein	1413.33	2.26866	0.20048	11.3161	1.09e-29	1.45e-27
RS06260	hemolysin_III	1798.91	2.84236	0.112958	25.1629	1.02e-139	9.5e-137
RS06265	diacylglycerol_kinase	2977.4	1.65167	0.0854377	19.3318	2.9e-83	1.8e-80
RS06270	hypothetical_protein	798.331	-0.488229	0.13117	-3.72211	0.000197564	0.00181214
RS06275	DUF4649_domain-containing_protein	555.88	-0.136627	0.10511	-1.29985	0.193654	0.383192
RS06280	type_2_isopentenyl-diphosphate_Delta-isomerase	935.292	-0.0949799	0.0827079	-1.14838	0.250813	0.451657
RS06285	phosphomevalonate_kinase	733.137	-0.195464	0.0857147	-2.28041	0.0225836	0.0814934
RS06290	diphosphomevalonate_decarboxylase	552.719	-0.0996278	0.0923198	-1.07916	0.280517	0.488152
RS06295	mevalonate_kinase	442.475	-0.058314	0.111054	-0.525098	0.599515	0.769605
RS06300	two-component_sensor_histidine_kinase	524.927	-0.110081	0.106855	-1.03019	0.302919	0.512293
RS06305	DNA-binding_response_regulator	230.383	-0.0449034	0.124302	-0.361244	0.717917	0.857848
RS06310	GTP_pyrophosphokinase	207.986	-0.112279	0.128919	-0.870924	0.383796	0.588171
RS06315	ABC_transporter	324.702	-0.0784693	0.108408	-0.723832	0.469169	0.668395
RS06320	ABC_transporter	262.773	-0.0808882	0.120003	-0.674049	0.50028	0.696725
RS06325	MarR_family_transcriptional_regulator	69.9457	-0.0382707	0.182816	-0.20934	0.834183	0.92332
RS06330	bifunctional_metallophosphatase/5'-nucleotidase	274	0.582138	0.118847	4.89821	9.67e-07	1.61e-05
RS06335	peptide_deformylase	1545.02	-0.539869	0.0928401	-5.81504	6.06e-09	1.41e-07
RS06340	glutamate_dehydrogenase	1095.97	-0.61315	0.104342	-5.87635	4.19e-09	1.01e-07
RS06345	membrane_protein	2982.9	-0.0500025	0.0838102	-0.596617	0.550763	0.736277
RS06350	multidrug_ABC_transporter_ATP-binding_protein	843.283	-0.347333	0.0822691	-4.22191	2.42e-05	0.000305221
RS06355	multidrug_ABC_transporter_ATP-binding_protein	743.899	-0.284494	0.0877743	-3.2412	0.00119028	0.00808867
RS06365	antibiotic_ABC_transporter_ATP-binding_protein	820.377	-0.27972	0.0919054	-3.04357	0.00233792	0.013923
RS06370	CCA_tRNA_nucleotidyltransferase	448.554	-0.256906	0.100484	-2.5567	0.0105671	0.0462705
RS06375	hypothetical_protein	1227.96	-0.122516	0.0836709	-1.46426	0.143124	0.313526
RS06380	transposase	478.206	0.0518794	0.0974066	0.532607	0.594306	0.767405
RS06385	hypothetical_protein	93.5835	-0.00830691	0.170408	-0.0487472	0.961121	0.979718
RS06390	hypothetical_protein	476.006	-0.135686	0.114687	-1.1831	0.236771	0.436495
RS06395	PTS_fructose_transporter_subunit_IIC	1915.85	-0.0566676	0.078262	-0.724076	0.469019	0.668395
RS06400	1-phosphofructokinase	1135.57	-0.000954397	0.0804527	-0.0118628	0.990535	0.994227
RS06405	DeoR_family_transcriptional_regulator	1008	0.0619299	0.0776289	0.797769	0.425005	0.627565
RS06410	peptidoglycan_branched_peptide_synthesis_protein	677.434	0.522166	0.110525	4.72442	2.31e-06	3.49e-05
RS06415	hypothetical_protein	3673.69	0.341386	0.0937478	3.64153	0.000271018	0.00234714
RS06420	2-dehydropantoate_2-reductase	1234.86	-0.30327	0.0859517	-3.52837	0.000418126	0.00339978
RS06425	membrane_protein	1088.99	-0.141526	0.0905381	-1.56317	0.118013	0.278506
RS06430	ferredoxin--NADP(+)_reductase	447.409	0.128318	0.0964503	1.33041	0.183384	0.369146
RS06435	tRNA_(guanosine(37)-N1)-methyltransferase_TrmD	244.512	0.0227304	0.132195	0.171946	0.86348	0.936192
RS06440	ribosome_maturation_factor_RimM	80.1006	0.114903	0.173082	0.663867	0.506775	0.700532
RS06455	transcriptional_regulator	748.216	-0.154328	0.0890649	-1.73276	0.0831384	0.218341
RS06460	RNA-binding_protein	6073.68	0.0308634	0.0700095	0.440845	0.659325	0.811946
RS06465	30S_ribosomal_protein_S16	5116.41	0.215907	0.0809402	2.66749	0.00764203	0.035485
RS06470	permease	3124.7	0.316912	0.0777587	4.07558	4.59e-05	0.000534152
RS06475	macrolide_ABC_transporter_ATP-binding_protein	1458.24	0.421615	0.094956	4.44011	8.99e-06	0.000120444
RS06480	ABC_transporter_substrate-binding_protein	3912.39	0.496233	0.0700788	7.08106	1.43e-12	4.59e-11
RS06485	carbamoyl_phosphate_synthase_large_subunit	677.996	-0.00619908	0.086665	-0.0715292	0.942977	0.975457
RS06490	carbamoyl_phosphate_synthase_small_subunit	405.712	0.130218	0.107314	1.21342	0.224967	0.421842
RS06495	bifunctional_pyrimidine_operon_transcriptional_regulator/uracil_phosphoribosyltransferase	219.204	0.0949404	0.130356	0.728314	0.466421	0.66652
RS06500	RNA_pseudouridine_synthase	852.829	-0.0306013	0.0876462	-0.349145	0.72698	0.859452
RS06505	signal_peptidase_II	317.251	-0.0185739	0.109432	-0.169731	0.865222	0.936192
RS06510	LysR_family_transcriptional_regulator	708.962	-0.163023	0.0861652	-1.89199	0.0584926	0.168858
RS06515	50S_ribosomal_protein_L27	5627.72	-0.115583	0.0880329	-1.31296	0.189197	0.376776
RS06520	hypothetical_protein	2760.92	-0.0666565	0.0816115	-0.816754	0.414069	0.617291
RS06525	50S_ribosomal_protein_L21	3990.41	-0.0209496	0.0827996	-0.253016	0.800256	0.900893
RS06530	metallophosphatase	826.308	-0.158898	0.0879828	-1.80601	0.0709163	0.1939
RS06535	tRNA_4-thiouridine(8)_synthase_ThiI	1145.94	-0.0555322	0.0796591	-0.697123	0.485726	0.68434
RS06540	aminotransferase_V	896.434	-0.0839641	0.0814003	-1.0315	0.302309	0.512192
RS06545	hypothetical_protein	1109.72	-0.0782862	0.0975655	-0.802396	0.422324	0.626088
RS06550	glutathione-disulfide_reductase	1377.01	-0.165467	0.0857452	-1.92976	0.053637	0.159795
RS06555	glycosyl_transferase_family_8	631.029	0.106157	0.103856	1.02216	0.306707	0.515374
RS06560	hypothetical_protein	315.821	0.0387138	0.111399	0.347524	0.728198	0.860345
RS06565	accessory_Sec_system_glycosyltransferase_GtfB	443.041	-0.0389084	0.111352	-0.349417	0.726776	0.859452
RS06570	accessory_Sec_system_glycosyltransferase_GtfA	386.345	-0.0424709	0.111544	-0.380756	0.703384	0.847661
RS06575	accessory_Sec_system_translocase_SecA2	678.928	0.0567085	0.100235	0.565755	0.57156	0.748941
RS06580	accessory_Sec_system_protein_Asp3	148.291	0.0201224	0.141723	0.141984	0.887093	0.947616
RS06585	accessory_Sec_system_protein_Asp2	287.663	-0.0110337	0.125212	-0.08812	0.929781	0.970977
RS06590	accessory_Sec_system_protein_Asp1	307.765	0.0632511	0.13068	0.484015	0.628375	0.79003
RS06595	accessory_Sec_system_protein_translocase_subunit_SecY2	160.154	0.0480059	0.136434	0.351862	0.724942	0.859452
RS06600	cell_wall_anchor	2952.92	0.586395	0.0681794	8.60077	7.92e-18	4.61e-16
RS06605	hypothetical_protein	1589.91	-0.237533	0.0885253	-2.68322	0.0072917	0.0343324
RS06610	chorismate_synthase	309.622	-0.295259	0.112014	-2.63592	0.00839091	0.038107
RS06615	3-dehydroquinate_synthase	286.914	-0.360072	0.130426	-2.76074	0.00576714	0.0283336
RS06620	3-dehydroquinase	1208.46	-0.0717339	0.0774811	-0.925824	0.354537	0.561847
RS06625	SAM-dependent_methyltransferase	1230.41	-0.165456	0.0823951	-2.00808	0.0446345	0.137598
RS06630	alkaline_phosphatase	3769.65	0.031973	0.0775631	0.412219	0.680179	0.828077
RS06635	50S_ribosomal_protein_L20	11393.7	-0.0909426	0.0778549	-1.1681	0.242764	0.442165
RS06640	50S_ribosomal_protein_L35	2337.28	0.103105	0.0816786	1.26233	0.20683	0.399018
RS06645	translation_initiation_factor_IF-3	3736.71	0.12128	0.0693956	1.74767	0.080522	0.214802
RS06650	cytidylate_kinase	1114.57	-0.196207	0.0815845	-2.40496	0.0161744	0.0634036
RS06655	membrane_protein	697.067	-0.129026	0.0898037	-1.43675	0.150788	0.326094
RS06660	ferredoxin	77.3589	-0.434185	0.185517	-2.3404	0.0192628	0.0729071
RS06665	hypothetical_protein	495.306	-0.0311849	0.0961842	-0.324221	0.745771	0.866533
RS06670	peptidase_T	1324.95	0.0362451	0.0799826	0.453163	0.650432	0.80472
RS06675	polysaccharide_biosynthesis_protein	917.067	0.10576	0.0865045	1.22259	0.221483	0.41733
RS06680	UDP-N-acetylmuramoylalanyl-D-glutamate--22C_6-diaminopimelate_ligase	1164.92	0.17123	0.083045	2.06189	0.0392182	0.125687
RS06685	iron_ABC_transporter_ATP-binding_protein	511.589	0.930215	0.109245	8.51498	1.67e-17	9.4e-16
RS06690	ferrichrome_ABC_transporter_substrate-binding_protein	1094.73	0.955603	0.109584	8.72029	2.77e-18	1.91e-16
RS06695	ferrichrome_ABC_transporter_permease	507.711	0.927352	0.114338	8.1106	5.04e-16	2.34e-14
RS06700	ferrichrome_ABC_transporter_permease	350.247	0.755224	0.109004	6.92841	4.26e-12	1.32e-10
RS06705	hypothetical_protein	316.957	-0.340549	0.112312	-3.03218	0.00242794	0.0142613
RS06710	manganese-dependent_inorganic_pyrophosphatase	2290.8	-0.205707	0.0697198	-2.95048	0.00317285	0.017376
RS06715	pyruvate_formate_lyase-activating_protein	675.797	0.040446	0.0876707	0.46134	0.644554	0.800905
RS06720	hypothetical_protein	1692.72	-0.109368	0.0949107	-1.15233	0.249185	0.449596
RS06725	transposase	47.4925	-0.142322	0.202743	-0.701981	0.482691	0.682438
RS06730	SAM-dependent_methyltransferase	284.193	0.176471	0.115384	1.52943	0.126158	0.292064
RS06735	TIGR01212_family_radical_SAM_protein	331.777	0.321967	0.119176	2.70162	0.00690034	0.032858
RS06740	phosphatase_PAP2_family_protein	1404.58	0.198578	0.0848742	2.33967	0.0193007	0.0729071
RS06745	membrane_protein	956.692	0.267032	0.0898421	2.97224	0.00295639	0.0163833
RS06750	sortase	493.579	-0.161218	0.130949	-1.23115	0.218268	0.414254
RS06755	hypothetical_protein	435.488	0.0447735	0.132788	0.337181	0.735981	0.864931
RS06760	class_C_sortase	536.979	-0.0307569	0.131315	-0.234223	0.814812	0.911219
RS06765	hypothetical_protein	1121.29	-0.0261314	0.134999	-0.193567	0.846515	0.928474
RS06770	hypothetical_protein	1638.74	0.0881111	0.122242	0.72079	0.471038	0.670546
RS06775	signal_peptidase_I	86.2021	-0.0124026	0.198368	-0.0625229	0.950146	0.977443
RS06780	hypothetical_protein	44.9081	0.15489	0.221834	0.698223	0.485038	0.684197
RS06785	glycosyl_transferase	1729.35	-0.0916725	0.0730385	-1.25512	0.209433	0.402441
RS06790	glycosyl_transferase_family_2	927.916	-0.0152195	0.0824612	-0.184566	0.853569	0.931124
RS06795	polysaccharide_biosynthesis_protein	1660.41	-0.135222	0.0702743	-1.9242	0.0543289	0.160827
RS06800	membrane_protein	1311.18	-0.0541832	0.0737891	-0.734299	0.462767	0.663334
RS06805	glycosyl_transferase_family_2	997.089	-0.135456	0.0863575	-1.56855	0.116754	0.276233
RS06810	glycosyl_transferase_family_2	1303.72	-0.0577021	0.0754334	-0.764941	0.444307	0.644995
RS06815	nucleotide_sugar_dehydratase	1270.36	-0.0922915	0.0898652	-1.027	0.304421	0.514366
RS06820	2-C-methyl-D-erythritol_4-phosphate_cytidylyltransferase	890.217	-0.0944497	0.0884271	-1.06811	0.285472	0.493545
RS06825	LicD_family_protein	648.765	-0.0808534	0.0897311	-0.901063	0.367555	0.575543
RS06830	hypothetical_protein	1334.85	-0.11376	0.0733904	-1.55007	0.121126	0.283912
RS06835	hypothetical_protein	323.78	-0.0769841	0.114741	-0.670936	0.502262	0.697375
RS06840	glycosyl_transferase_family_2	465.469	-0.124381	0.0964467	-1.28963	0.197179	0.388105
RS06845	alpha-L-Rha_alpha-12C3-L-rhamnosyltransferase	596.138	-0.123595	0.105151	-1.1754	0.239835	0.438677
RS06850	rhamnosyltransferase	587.044	-0.0957604	0.0973331	-0.983843	0.325193	0.534876
RS06855	NAD(P)-dependent_oxidoreductase	864.966	-0.106242	0.0887868	-1.1966	0.231462	0.430982
RS06860	aromatic_ring_hydroxylase	1000.44	-0.279264	0.0797272	-3.50274	0.000460501	0.00371192
RS06865	RNA_polymerase_sigma_factor_RpoD	1282.03	-0.128036	0.073558	-1.74061	0.0817519	0.216532
RS06870	DNA_primase	1734.33	-0.0647545	0.0800203	-0.809225	0.418386	0.620791
RS06875	large-conductance_mechanosensitive_channel	2250.52	-0.407833	0.100969	-4.03919	5.36e-05	0.000605272
RS06880	IS3_family_transposase	106.272	-0.35622	0.156599	-2.27473	0.0229221	0.0821144
RS06890	30S_ribosomal_protein_S21	6637.16	-0.105359	0.0983263	-1.07152	0.283936	0.491803
RS06895	Fe-S_oxidoreductase	108.463	0.35443	0.15507	2.28561	0.0222768	0.0806993
RS06900	amino_acid_ABC_transporter_substrate-binding_protein	140.707	0.507993	0.164061	3.09637	0.00195908	0.0119994
RS06905	ammonium_transporter	68.1345	-0.327419	0.198422	-1.65011	0.0989197	0.246241
RS06910	pyridine_nucleotide-disulfide_oxidoreductase	84.3341	0.00359364	0.17759	0.0202356	0.983855	0.989168
RS06915	sulfurtransferase	5115.75	-0.532714	0.18889	-2.82024	0.00479873	0.0242325
RS06920	hypothetical_protein	343.449	-0.763295	0.154783	-4.93139	8.16e-07	1.39e-05
RS06925	glycerol-3-phosphate_transporter	105.841	0.417316	0.175061	2.38383	0.0171335	0.0663254
RS06930	maltodextrin_phosphorylase	493.466	0.375907	0.108353	3.46926	0.000521886	0.00410021
RS06935	4-alpha-glucanotransferase	224.385	0.268686	0.129336	2.07743	0.0377618	0.121648
RS06940	LacI_family_transcriptional_regulator	865.012	-0.066741	0.0880772	-0.757756	0.448597	0.648319
RS06945	hypothetical_protein	2129.78	0.151609	0.0918597	1.65044	0.098854	0.246241
RS06950	maltose_ABC_transporter_permease	276.472	0.209713	0.138673	1.51228	0.130464	0.2977
RS06955	maltose_ABC_transporter_permease	274.229	0.39109	0.129302	3.02462	0.00248946	0.014531
RS06960	MFS_transporter	1395.81	-0.125014	0.0843794	-1.48158	0.138453	0.308742
RS06970	IS3_family_transposase	182.346	-0.180206	0.132578	-1.35925	0.174067	0.357347
RS06975	72C8-dihydro-8-oxoguanine_triphosphatase	56.7858	0.0777638	0.217889	0.356896	0.72117	0.859452
RS06980	peptidase	19.9702	-0.295433	0.232784	-1.26913	0.204395	0.396441
RS06985	peptidase	78.3524	-0.316739	0.186763	-1.69594	0.0898968	0.230304
RS06990	excinuclease_ABC_subunit_B	1084.04	-0.326091	0.103901	-3.13847	0.0016983	0.0107177
RS06995	CPBP_family_intramembrane_metalloprotease_domain-containing_protein	1104.73	0.179819	0.0966763	1.86001	0.0628842	0.179037
RS07000	glutamine_ABC_transporter_permease	9316.82	-0.316815	0.0891307	-3.5545	0.000378696	0.00312005
RS07005	peptide_ABC_transporter_ATP-binding_protein	7703.57	-0.304839	0.0825156	-3.69432	0.000220473	0.00197366
RS07010	hypothetical_protein	180.57	0.019901	0.13794	0.144272	0.885285	0.947587
RS07015	hypothetical_protein	716.27	0.0619886	0.10459	0.59268	0.553395	0.738125
RS07020	GTPase_ObgE	1369.02	0.147484	0.0765656	1.92624	0.0540741	0.160328
RS07025	DUF4044_domain-containing_protein	470.806	0.162783	0.106842	1.52359	0.127611	0.294438
RS07030	aminopeptidase	167.593	0.144684	0.143509	1.00819	0.313364	0.520967
RS07035	cell_wall_surface_anchor_protein	1097.06	-0.155769	0.120703	-1.29051	0.196873	0.387913
RS07040	amidase	591.442	-0.479421	0.210775	-2.27456	0.022932	0.0821144
RS07045	hypothetical_protein	41.7226	-0.19083	0.21055	-0.906341	0.364756	0.57266
RS07050	16S_rRNA_pseudouridine(516)_synthase	88.3729	0.260494	0.172179	1.51293	0.130298	0.297686
RS07055	aldo/keto_reductase	1213.33	-0.58806	0.141225	-4.164	3.13e-05	0.000373259
RS07060	NAD(P)H-dependent_oxidoreductase	235.253	0.0527142	0.124173	0.424521	0.671186	0.821455
RS07065	lactoylglutathione_lyase	819.849	-0.437965	0.145491	-3.01026	0.00261025	0.0150473
RS07070	glycosyltransferase	181.916	-0.126033	0.134399	-0.937754	0.348371	0.556614
RS07075	amino_acid_transporter	4032.22	-0.153429	0.072664	-2.11149	0.0347302	0.113452
RS07080	SsrA-binding_protein	846.793	-0.198997	0.10783	-1.84546	0.06497	0.182405
RS07085	ribonuclease_R	1654.21	-0.110481	0.0760921	-1.45194	0.146519	0.318341
RS07090	preprotein_translocase_subunit_SecG	3484.82	-0.140324	0.075108	-1.8683	0.0617201	0.176533
RS07095	MFS_transporter	861.227	-0.234321	0.0937386	-2.49972	0.0124291	0.0528377
RS07100	hypothetical_protein	209.348	0.596606	0.127787	4.66874	3.03e-06	4.37e-05
RS07105	ABC_transporter_ATP-binding_protein	68.7265	0.745531	0.183852	4.05506	5.01e-05	0.000573743
RS07110	dephospho-CoA_kinase	134.552	0.173709	0.155113	1.11988	0.262763	0.465523
RS07115	formamidopyrimidine-DNA_glycosylase	73.5429	0.0113849	0.184351	0.0617565	0.950757	0.977531
RS07120	transcriptional_regulator	67.861	0.284057	0.198142	1.4336	0.151685	0.327282
RS07125	transglutaminase	131.997	0.117665	0.1695	0.694186	0.487565	0.685685
RS07130	hypothetical_protein	20.3078	-0.101413	0.233032	-0.435192	0.663423	0.814001
RS07135	hypothetical_protein	34.9969	-0.0430651	0.213739	-0.201484	0.84032	0.925844
RS07140	hypothetical_protein	56.0672	-0.214414	0.190746	-1.12408	0.260978	0.463242
RS07145	hypothetical_protein	524.247	-0.238344	0.0966093	-2.46709	0.0136217	0.0562384
RS07150	GTPase_Era	1117.35	-0.0150141	0.0767166	-0.195709	0.844838	0.928474
RS07155	UDP_kinase	296.679	0.0966325	0.110585	0.873829	0.382211	0.586225
RS07160	endoribonuclease_YbeY	679.99	0.0172794	0.0874819	0.19752	0.843421	0.927613
RS07165	polyketide_synthesis_methyltransferase	109.14	-0.187504	0.160912	-1.16526	0.243913	0.4425
RS07170	DNA_mismatch_repair_protein_MutT	91.0549	0.212827	0.166323	1.2796	0.200686	0.392535
RS07175	nucleotidyltransferase	387.281	0.298125	0.125557	2.37442	0.0175764	0.0676183
RS07180	PhoH_family_protein	648.733	0.365242	0.0874315	4.17747	2.95e-05	0.000361094
RS07185	oleate_hydratase	796.034	-0.0160124	0.0947642	-0.168971	0.86582	0.936192
RS07190	hypothetical_protein	367.149	-0.0986494	0.105087	-0.938738	0.347866	0.556465
RS07195	peptide-methionine_(S)-S-oxide_reductase	283.947	-0.00251045	0.12144	-0.0206723	0.983507	0.989168
RS07200	S1_RNA-binding_protein	771.895	0.0367758	0.084004	0.437786	0.661541	0.812527
RS07205	ribosome-recycling_factor	2419.23	-0.00798856	0.0694107	-0.115091	0.908373	0.955588
RS07210	UMP_kinase	1372.71	0.0454385	0.0859567	0.528621	0.597068	0.768905
RS07215	ABC_transporter_ATP-binding_protein	15.1062	0.049086	0.235737	0.208224	0.835054	0.92332
RS07220	peptide_ABC_transporter_ATP-binding_protein	19.1132	0.00487386	0.235471	0.0206984	0.983486	0.989168
RS07225	peptide_ABC_transporter_permease	11.4059	-0.136304	0.234242	-0.581895	0.560637	0.742433
RS07230	peptide_ABC_transporter_permease	17.7268	-0.0759353	0.234255	-0.324157	0.745819	0.866533
RS07235	nickel_ABC_transporter2C_nickel/metallophore_periplasmic_binding_protein	37.7736	-0.0283992	0.210922	-0.134644	0.892894	0.950039
RS07240	50S_ribosomal_protein_L1	18347.9	-0.345348	0.0730706	-4.72623	2.29e-06	3.49e-05
RS07245	50S_ribosomal_protein_L11	7294.44	-0.266261	0.0651118	-4.08928	4.33e-05	0.000509942
RS07250	transposase	47.8286	-0.107515	0.202398	-0.531208	0.595275	0.768123
RS07255	MFS_transporter	606.892	-0.314597	0.0992939	-3.16835	0.00153308	0.00980962
RS07260	amidohydrolase	336.648	-0.219365	0.108963	-2.01321	0.0440929	0.136607
RS07265	LysR_family_transcriptional_regulator	338.375	-0.61912	0.134138	-4.61554	3.92e-06	5.57e-05
RS07275	IS3_family_transposase	193.333	-0.0727681	0.132947	-0.547347	0.58414	0.759261
RS07280	aminodeoxychorismate_synthase2C_component_I	305.919	0.31427	0.127896	2.45723	0.0140014	0.0567985
RS07285	cell_division_protein_FtsK	1334.02	0.0794801	0.0757572	1.04914	0.294112	0.501499
RS07290	peptidyl-prolyl_cis-trans_isomerase	456.858	0.00585512	0.104776	0.0558824	0.955436	0.97877
RS07295	manganese_ABC_transporter_permease	780.578	0.498454	0.0861083	5.78869	7.09e-09	1.63e-07
RS07300	manganese_ABC_transporter_ATP-binding_protein	644.584	0.179041	0.0903337	1.98199	0.04748	0.144931
RS07305	metal_ABC_transporter_substrate-binding_protein	1399.69	0.405258	0.0822763	4.92558	8.41e-07	1.42e-05
RS07310	MarR_family_transcriptional_regulator	868.866	-0.011917	0.0932263	-0.127829	0.898284	0.951425
RS07315	5'-methylthioadenosine/S-adenosylhomocysteine_nucleosidase	769.346	-0.100246	0.0883374	-1.1348	0.256458	0.458717
RS07320	hypothetical_protein	161.396	-0.174663	0.140083	-1.24685	0.212454	0.406984
RS07325	ADP-ribose_pyrophosphatase	307.123	-0.0844582	0.112265	-0.752311	0.451864	0.65172
RS07330	bifunctional_N-acetylglucosamine-1-phosphate_uridyltransferase/glucosamine-1-phosphate_acetyltransferase	880.009	-0.0291097	0.0892571	-0.326133	0.744324	0.866533
RS07335	VOC_family_protein	34.6236	-0.153731	0.226947	-0.677388	0.49816	0.695332
RS07340	glyoxalase/bleomycin_resistance/extradiol_dioxygenase_family_protein	35.8151	-0.175967	0.214624	-0.819884	0.412282	0.616107
RS07345	NAD(P)-dependent_oxidoreductase	707.836	-0.107868	0.0908228	-1.18767	0.234962	0.435323
RS07350	RNA-binding_protein	173.686	-0.0306606	0.136371	-0.224833	0.822109	0.91553
RS07355	NAD(P)-dependent_dehydrogenase	188.578	-0.0954524	0.138542	-0.688981	0.490835	0.688204
RS07360	hypothetical_protein	79.3302	-0.0489206	0.171979	-0.284456	0.776061	0.888988
RS07365	aminoacyl-tRNA_synthetase	133.189	-0.0981314	0.154876	-0.633611	0.526335	0.720186
RS07370	N-acetyltransferase	129.66	-0.138301	0.163255	-0.84715	0.396911	0.600271
RS07375	glycosyl_transferase	37.4548	0.415277	0.216565	1.91756	0.0551668	0.16202
RS07380	hypothetical_protein	101.964	0.145099	0.168817	0.859504	0.390062	0.595164
RS07385	hypothetical_protein	48.4475	0.451167	0.203801	2.21377	0.0268447	0.0927363
RS07390	DUF4956_domain-containing_protein	12.5249	0.0718626	0.232726	0.308786	0.757484	0.873335
RS07395	molecular_chaperone	14.1667	0.425125	0.233284	1.82235	0.0684019	0.188722
RS07400	branched-chain_amino_acid_ABC_transporter_substrate-binding_protein	826.991	-0.461913	0.0845336	-5.46425	4.65e-08	9.95e-07
RS07405	methionine--tRNA_ligase	2967.08	0.227716	0.0754042	3.01994	0.00252825	0.0146654
RS07410	tellurite_resistance_methyltransferase_TehB	309.397	0.192541	0.120321	1.60022	0.109549	0.264352
RS07415	DUF1275_family_protein	98.9039	0.0877354	0.165562	0.529924	0.596164	0.768738
RS07420	hypothetical_protein	486.783	0.35999	0.13412	2.68408	0.00727296	0.0343324
RS07425	acyltransferase	450.464	0.244501	0.11148	2.19323	0.0282905	0.0964778
RS07430	exodeoxyribonuclease	860.301	-0.0790714	0.104398	-0.757402	0.448809	0.648319
RS07435	arsenate_reductase_family_protein	288.223	-0.371876	0.124926	-2.97678	0.00291291	0.0161906
RS07440	methylated-DNA--protein-cysteine_methyltransferase	183.566	-0.348148	0.141406	-2.46205	0.0138146	0.0564098
RS07445	phosphoglycerate_dehydrogenase	664.871	0.173045	0.11409	1.51675	0.129331	0.296204
RS07450	acetyltransferase	279.991	0.338742	0.120331	2.81508	0.00487644	0.024343
RS07455	phosphoserine_transaminase	390.297	0.305651	0.101886	2.99994	0.00270032	0.0153762
RS07460	copper_homeostasis_protein_CutC	225.805	0.0131355	0.131155	0.100153	0.920223	0.964714
RS07465	rRNA_(cytidine-2'-O-)-methyltransferase	1021.93	-0.189858	0.078934	-2.40527	0.0161604	0.0634036
RS07470	initiation-control_protein_YabA	248.027	-0.100388	0.122635	-0.818597	0.413016	0.616709
RS07475	DNA_polymerase_III_subunit_delta'	578.483	-0.119799	0.102842	-1.16489	0.244064	0.4425
RS07480	thymidylate_kinase	507.072	-0.0435869	0.114224	-0.381592	0.702764	0.847504
RS07485	transposase	40.5783	-0.212157	0.208799	-1.01608	0.30959	0.51793
RS07490	CBS_domain-containing_protein	19.0961	-0.334863	0.234058	-1.43068	0.152521	0.327579
RS07510	branched-chain_amino_acid_ABC_transporter_substrate-binding_protein	151.692	-0.420359	0.157251	-2.67317	0.00751381	0.0349768
RS07515	hypothetical_protein	137.997	0.354135	0.148437	2.38575	0.0170442	0.0662552
RS07520	ATP-dependent_Clp_protease_proteolytic_subunit	1586.48	-0.143379	0.0775144	-1.84971	0.0643556	0.181561
RS07525	uracil_phosphoribosyltransferase	1391.26	0.0226762	0.082799	0.27387	0.784184	0.895453
RS07530	cysteine_desulfhydrase	272.088	-0.335745	0.148169	-2.26596	0.0234541	0.0835199
RS07535	tRNA_(uridine(34)/cytosine(34)/5-carboxymethylaminomethyluridine(34)-2'-O)-methyltransferase_TrmL	298.972	0.151028	0.115172	1.31133	0.189746	0.377465
RS07540	amino_acid_permease	1059.68	0.193547	0.0897497	2.15652	0.0310428	0.103773
RS07545	Trk_system_potassium_transport_protein_TrkA	1187.41	0.298389	0.0830987	3.59078	0.000329693	0.00277777
RS07550	Trk_system_potassium_transporter_TrkH	1688.96	0.125687	0.0786899	1.59725	0.11021	0.264789
RS07555	membrane_protein_insertion_efficiency_factor_YidD	375.635	-0.0426018	0.118318	-0.360062	0.718801	0.857953
RS07560	ribosomal_large_subunit_pseudouridine_synthase_B	761.413	-0.186894	0.0883775	-2.11473	0.0344533	0.112745
RS07565	segregation/condensation_protein_B	356.351	-0.271736	0.108496	-2.50457	0.0122599	0.0522377
RS07570	segregation/condensation_protein_A	511.782	-0.308502	0.102033	-3.02354	0.00249833	0.0145372
RS07575	XerD-like_tyrosine_recombinase	577.213	-0.147288	0.0910308	-1.61801	0.105661	0.257514
RS07580	CBS_domain-containing_protein	485.118	-0.298866	0.0968108	-3.08711	0.00202112	0.0122971
RS07585	phosphodiesterase	381.185	-0.27205	0.109548	-2.48338	0.0130142	0.0544197
RS07590	non-canonical_purine_NTP_pyrophosphatase	695.898	-0.14038	0.0878397	-1.59813	0.110013	0.264657
RS07595	glutamate_racemase	578.929	-0.172085	0.0924956	-1.86047	0.0628192	0.179037
RS07600	hypothetical_protein	743.223	-0.193376	0.104048	-1.85853	0.0630945	0.179362
RS07605	hypothetical_protein	27.6858	-0.0843222	0.224374	-0.375812	0.707057	0.849325
RS07610	DNA-binding_protein	274.513	-0.375335	0.120122	-3.12462	0.00178037	0.0111618
RS07615	membrane_protein	1738.76	-0.280838	0.0851458	-3.29832	0.000972662	0.00691258
RS07620	hypothetical_protein	820.066	-0.304206	0.0901703	-3.37368	0.000741709	0.0054804
RS07625	23S_rRNA_methyltransferase	785.217	-0.133724	0.0876291	-1.52602	0.127004	0.2934
RS07630	acylphosphatase	51.5639	0.28193	0.198481	1.42044	0.15548	0.331999
RS07635	membrane_protein_insertase_YidC	2219.36	0.137557	0.0689134	1.99609	0.0459244	0.140412
RS07640	amino_acid_ABC_transporter_permease	1747.65	0.0889908	0.131311	0.67771	0.497956	0.695332
RS07645	ABC_transporter_substrate-binding_protein	1876.85	0.143523	0.11735	1.22303	0.221317	0.41733
RS07650	amidase	128.317	-0.0887752	0.165295	-0.537072	0.591218	0.765009
RS07655	transcription_elongation_factor_GreA	1968.74	-0.189567	0.0707299	-2.68016	0.00735866	0.0343404
RS07660	aminodeoxychorismate_lyase	4595.8	-0.118187	0.0615597	-1.91988	0.0548727	0.161922
RS07665	N-acetyltransferase	518.703	-0.0822916	0.118733	-0.693079	0.48826	0.685745
RS07670	UDP-N-acetylmuramate--L-alanine_ligase	2429.14	-0.13583	0.0846567	-1.60449	0.108607	0.263315
RS07675	hypothetical_protein	1287.86	-0.159668	0.106553	-1.49849	0.134007	0.303923
RS07680	RNA_helicase	2286.34	-0.0570054	0.0760294	-0.749781	0.453386	0.65341
RS07685	ribosome_biogenesis_GTPase_Der	2282.73	-0.230447	0.0677859	-3.39963	0.000674775	0.0051705
RS07690	primosomal_protein_DnaI	825.549	-0.149656	0.0916472	-1.63296	0.102478	0.252067
RS07695	chromosome_replication_initiation_protein	673.036	-0.102905	0.100679	-1.02211	0.306727	0.515374
RS07700	transcriptional_regulator_NrdR	254.399	-0.126478	0.13415	-0.942809	0.345779	0.554556
RS07705	two-component_sensor_histidine_kinase	4348.72	-0.191952	0.0669626	-2.86655	0.00414967	0.0216434
RS07710	DNA-binding_response_regulator	5278.06	-0.073369	0.0657715	-1.11551	0.264631	0.468386
RS07715	hypothetical_protein	553.833	0.219698	0.0921585	2.38391	0.0171297	0.0663254
RS07720	zinc_metalloprotease_HtpX	1580.62	-0.106825	0.0848734	-1.25864	0.208161	0.400823
RS07725	membrane_protein	686.43	0.0881649	0.0864363	1.02	0.307729	0.516209
RS07730	ribosomal_RNA_small_subunit_methyltransferase_G	303.107	0.0209421	0.121067	0.17298	0.862667	0.936166
RS07735	V-type_Na+_-ATPase_subunit_J	936.102	-0.0330517	0.0903787	-0.365702	0.714587	0.855117
RS07740	potassium_transporter_Trk	931.191	-0.0288616	0.0867744	-0.332606	0.739432	0.866471
RS07745	cobalt_ABC_transporter_permease	1045.87	-0.105936	0.101807	-1.04056	0.29808	0.507336
RS07750	heme_ABC_transporter_ATP-binding_protein	1252.01	-0.15218	0.0753924	-2.01851	0.0435386	0.13534
RS07755	DUF3816_family_protein	453.492	0.0281409	0.10284	0.273638	0.784363	0.895453
RS07760	serine/threonine_transporter_SstT	3287.04	-0.26092	0.0735283	-3.54857	0.000387335	0.00316323
RS07765	branched-chain_amino_acid_transporter	3052.43	-0.327395	0.0952461	-3.43736	0.000587415	0.00459566
RS07770	alcohol_dehydrogenase	918.306	-0.159342	0.0983762	-1.61972	0.105293	0.256953
RS07775	ABC_transporter_permease	589.168	-0.0453647	0.107294	-0.422805	0.672437	0.822113
RS07780	methionine_import_ATP-binding_protein_MetN	424.781	0.173675	0.102066	1.70159	0.0888315	0.228775
RS07785	peptidase_M20	289.769	0.23125	0.120996	1.91122	0.0559766	0.163368
RS07790	O-sialoglycoprotein_endopeptidase	410.966	0.409128	0.103193	3.9647	7.35e-05	0.000786413
RS07795	ABC_transporter_substrate-binding_protein	283.5	0.315995	0.132393	2.38679	0.0169963	0.0662072
RS07800	glutamine_amidotransferase	84.5135	0.586351	0.173224	3.38492	0.000711978	0.00536452
RS07805	transcriptional_regulator	2086.85	0.273068	0.0794835	3.43553	0.000591387	0.00459698
RS07810	hypothetical_protein	138.709	-0.00911644	0.145166	-0.0628	0.949926	0.977443
RS07815	2-dehydropantoate_2-reductase	244.405	0.222186	0.127019	1.74924	0.0802492	0.21469
RS07835	DhaKLM_operon_coactivator_DhaQ	97.061	0.0396715	0.163499	0.242641	0.808284	0.906197
RS07840	dihydroxyacetone_kinase_transcriptional_activator_DhaS	22.7423	0.163139	0.228748	0.713184	0.475732	0.676193
RS07845	dihydroxyacetone_kinase_subunit_DhaK	189.153	0.20154	0.146484	1.37585	0.168868	0.350148
RS07850	dihydroxyacetone_kinase_subunit_L	64.0134	0.148644	0.192575	0.771874	0.440189	0.64134
RS07855	PTS-dependent_dihydroxyacetone_kinase_phosphotransferase_subunit_DhaM	38.053	-0.336085	0.218947	-1.53501	0.124782	0.290067
RS07860	glycerol_transporter	70.3256	-0.480114	0.181941	-2.63885	0.00831887	0.0380013
RS07865	cupin	1042.73	0.0901002	0.0827978	1.08819	0.276509	0.483891
RS07870	MerR_family_transcriptional_regulator	190.147	-0.184949	0.13626	-1.35733	0.174677	0.357809
RS07875	hypothetical_protein	558.34	-0.138196	0.103362	-1.33701	0.181218	0.365974
RS07880	hypothetical_protein	118.937	0.0393016	0.151367	0.259645	0.795138	0.900218
RS07885	SAM-dependent_methyltransferase	259.306	0.00889883	0.127673	0.0697003	0.944432	0.976132
RS07890	ribosome_silencing_factor_RsfS	560.071	-0.00229724	0.0942738	-0.0243678	0.980559	0.989049
RS07895	cysteine_hydrolase	755.367	-0.0564297	0.0848969	-0.664685	0.506252	0.700327
RS07900	HD_domain-containing_protein	644.816	0.074402	0.0967922	0.768678	0.442085	0.642593
RS07905	nicotinate-nicotinamide_nucleotide_adenylyltransferase	750.757	0.0231141	0.0856236	0.26995	0.787199	0.896948
RS07910	RNA-binding_protein	502.784	-0.0601355	0.104489	-0.575521	0.564939	0.744015
RS07915	ribosome_biogenesis_GTPase_YqeH	1025.91	0.101916	0.0791708	1.2873	0.197991	0.388114
RS07920	HAD_family_hydrolase	702.562	0.0455496	0.0967072	0.471005	0.637637	0.797207
RS07925	EamA_family_transporter	229.088	-0.242327	0.122359	-1.98046	0.0476513	0.145216
RS07930	aspartyl/glutamyl-tRNA(Asn/Gln)_amidotransferase_subunit_B	2870.91	0.0327286	0.0692288	0.472761	0.636384	0.797207
RS07935	glutamyl-tRNA(Gln)_amidotransferase_subunit_A	1485.47	0.0778687	0.0797329	0.976619	0.328758	0.538388
RS07940	aspartyl/glutamyl-tRNA(Asn/Gln)_amidotransferase_subunit_C	375.197	0.166544	0.109544	1.52033	0.128427	0.295113
RS07945	pyruvate2C_phosphate_dikinase	185.163	0.0531255	0.139805	0.379997	0.703948	0.847661
RS07950	phosphoenolpyruvate_synthase_regulatory_protein	98.3418	-0.0352124	0.16685	-0.211042	0.832854	0.92332
RS07955	CBS_domain-containing_protein	85.8822	0.0534108	0.172099	0.310348	0.756296	0.873026
RS07960	3-hydroxybutyryl-CoA_dehydrogenase	558.427	-0.736897	0.145458	-5.06605	4.06e-07	7.64e-06
RS07965	isochorismatase	242.611	0.08559	0.127553	0.671015	0.502211	0.697375
RS07970	GTP-sensing_pleiotropic_transcriptional_regulator_CodY	2565.84	0.321732	0.0826217	3.89404	9.86e-05	0.00100865
RS07975	aminotransferase	1446.15	0.107262	0.0771458	1.39038	0.164412	0.343973
RS07980	universal_stress_protein_UspA	1969.8	-0.171115	0.0851451	-2.00969	0.044464	0.1373
RS07985	haloacid_dehalogenase	418.518	-0.118992	0.107099	-1.11104	0.266549	0.470887
RS07990	L-asparaginase	392.985	-0.0560016	0.102146	-0.54825	0.58352	0.759261
RS07995	shikimate_dehydrogenase	87.5109	-0.119281	0.168784	-0.706707	0.479748	0.680681
RS08000	aldo/keto_reductase	223.22	0.0170988	0.135338	0.126341	0.899462	0.952131
RS08005	DNA_helicase_RecG	1028.5	-0.0687947	0.0904575	-0.760519	0.446945	0.647331
RS08010	CHAP_domain-containing_protein	9360.54	0.0482036	0.0738552	0.652677	0.513965	0.708366
RS08015	alanine_racemase	726.186	-0.227201	0.0928399	-2.44723	0.0143957	0.0580191
RS08020	holo-ACP_synthase	244.15	-0.167101	0.140664	-1.18795	0.234853	0.435323
RS08025	phospho-2-dehydro-3-deoxyheptonate_aldolase	807.841	-0.197542	0.0858933	-2.29985	0.0214567	0.078338
RS08030	preprotein_translocase_subunit_SecA	7976.6	0.0304868	0.0654514	0.465793	0.641364	0.798809
RS08035	mannose-6-phosphate_isomerase2C_class_I	663.606	0.238781	0.0929782	2.56814	0.0102247	0.0450079
RS08040	fructokinase	18.9776	0.0673769	0.234898	0.286834	0.774239	0.887705
RS08045	PTS_beta-glucoside_transporter_subunit_EIIBCA	69.7481	0.597474	0.202196	2.95492	0.00312746	0.0172288
RS08050	sucrose-6-phosphate_hydrolase	278.129	0.292458	0.11318	2.58401	0.00976579	0.0431922
RS08055	LacI_family_transcriptional_regulator	229.963	0.252821	0.132099	1.91387	0.055637	0.162887
RS08060	N_utilization_substance_protein_B	1815.75	0.00536825	0.0885022	0.0606567	0.951633	0.977892
RS08065	Asp23/Gls24_family_envelope_stress_response_protein	1059.98	0.15489	0.0811989	1.90753	0.0564518	0.164496
RS08070	elongation_factor_P	1349.58	0.116497	0.0815609	1.42835	0.153191	0.328242
RS08075	hypothetical_protein	84.5319	-0.205243	0.178425	-1.1503	0.25002	0.450665
RS08080	hypothetical_protein	80.5947	-0.167732	0.17395	-0.964255	0.334918	0.544169
RS08085	hypothetical_protein	98.3807	-0.31186	0.169375	-1.84124	0.065586	0.183586
RS08090	hypothetical_protein	115.019	0.0503862	0.152274	0.330892	0.740726	0.866533
RS08095	peptidase_M24_family_protein	258.75	0.131125	0.122481	1.07058	0.284361	0.492081
RS08100	DUF4811_domain-containing_protein	199.832	-0.381904	0.149871	-2.54823	0.0108273	0.0471036
RS08105	MFS_transporter	171.777	-0.0340953	0.13419	-0.254083	0.799431	0.900796
RS08110	excinuclease_ABC_subunit_A	1084.85	-0.194277	0.0844685	-2.3	0.0214483	0.078338
RS08115	membrane_protein	1825.31	-0.138628	0.0848223	-1.63434	0.102187	0.251976
RS08120	magnesium_transporter	1598.64	-0.0513513	0.0823426	-0.623629	0.532871	0.725297
RS08125	30S_ribosomal_protein_S18	8676.27	0.0228083	0.0695692	0.327851	0.743024	0.866533
RS08130	Single-stranded_DNA-binding_protein_1	8161.5	0.0785186	0.0758935	1.03459	0.30086	0.510667
RS08135	30S_ribosomal_protein_S6	4869.43	0.168589	0.0764305	2.20578	0.0273996	0.0941292
RS08140	A/G-specific_adenine_glycosylase	451.136	0.067279	0.0973553	0.691067	0.489524	0.686882
RS08145	transcriptional_regulator	97.9426	-0.463775	0.16328	-2.84036	0.00450621	0.0231783
RS08150	thiol_reductase_thioredoxin	3599.99	-0.00849782	0.0707459	-0.120118	0.90439	0.955175
RS08155	acid_phosphatase	317.991	0.0292561	0.120632	0.242524	0.808374	0.906197
RS08160	endonuclease_MutS2	976.56	-0.00270002	0.0827922	-0.032612	0.973984	0.987533
RS08165	colicin_V_production_protein	757.096	-0.411888	0.0893596	-4.60933	4.04e-06	5.7e-05
RS08170	hypothetical_protein	192.699	-0.142513	0.13433	-1.06092	0.288727	0.49777
RS08175	ribonuclease_HIII	561.081	0.0217552	0.108387	0.200717	0.840919	0.925956
RS08180	signal_peptidase_I	677.806	-0.0123665	0.100072	-0.123576	0.901651	0.953364
RS08185	helicase	695.321	0.0230526	0.0946334	0.243599	0.807542	0.906197
RS08190	hypothetical_protein	3788.65	0.727067	0.0843486	8.61979	6.71e-18	4.03e-16
RS08195	DNA_polymerase_IV	357.309	0.0291278	0.108109	0.269429	0.7876	0.896948
RS08200	formate_acetyltransferase	6459.88	0.294524	0.126791	2.32291	0.020184	0.0753807
RS08205	FMN-binding_protein	66.0422	0.669701	0.197363	3.39325	0.000690679	0.00524916
RS08210	serine_hydrolase	1045.84	0.201833	0.0989678	2.03938	0.0414123	0.130694
RS08215	peptidase	473.284	0.15798	0.10895	1.45002	0.147053	0.319128
RS08220	anion_permease	537.033	0.161512	0.102804	1.57107	0.116166	0.275193
RS08225	aquaporin	3745.91	0.239218	0.0835976	2.86154	0.00421585	0.0219271
RS08230	universal_stress_protein_UspA	117.336	-0.716995	0.171249	-4.18686	2.83e-05	0.000351094
RS08235	MFS_transporter	198.058	-0.545059	0.145636	-3.7426	0.000182124	0.00171271
RS08240	Crp/Fnr_family_transcriptional_regulator	366.329	0.165234	0.115259	1.43359	0.151689	0.327282
RS08245	Xaa-Pro_dipeptidyl-peptidase	1201.09	0.19061	0.0811889	2.34773	0.0188882	0.0717753
RS08250	hypothetical_protein	230.592	0.0107833	0.126825	0.0850247	0.932242	0.972557
RS08255	geranylgeranyl_pyrophosphate_synthase	1372.08	-0.161162	0.0806982	-1.99709	0.0458152	0.140309
RS08260	amino_acid_ABC_transporter_ATP-binding_protein	2068.39	-0.392934	0.109921	-3.5747	0.000350626	0.00290163
RS08265	thiol_reductant_ABC_exporter_subunit_CydD	1885.9	-0.430344	0.103245	-4.16816	3.07e-05	0.000371631
RS08270	cytochrome_c_oxidase_assembly_protein	2935.49	-0.333529	0.114744	-2.90672	0.0036524	0.0193754
RS08275	cytochrome_ubiquinol_oxidase_subunit_I	3003.52	-0.311592	0.12855	-2.42389	0.0153551	0.0610921
RS08280	NADH_dehydrogenase	2125.95	-0.394379	0.131367	-3.00212	0.00268109	0.0153135
RS08285	12C4-dihydroxy-2-naphthoate_octaprenyltransferase	2159.73	-0.391687	0.122154	-3.20649	0.00134364	0.00881252
RS08290	hypothetical_protein	58.9572	-0.211535	0.19573	-1.08074	0.279811	0.487379
RS08295	nucleoid-associated_protein2C_YbaB/EbfC_family	1159.45	0.15966	0.102377	1.55954	0.11887	0.280171
RS08300	cyclopropane-fatty-acyl-phospholipid_synthase	865.653	-0.0717146	0.0932473	-0.76908	0.441846	0.642593
RS08305	MerR_family_transcriptional_regulator	276.747	-0.0650865	0.127541	-0.510317	0.60983	0.775617
RS08310	3'-5'_exonuclease	74.354	-0.101539	0.180055	-0.563931	0.572801	0.750039
RS08315	hypothetical_protein	380.461	-0.0362343	0.105968	-0.341937	0.732398	0.863118
RS08320	aminoacetone_oxidase_family_FAD-binding_enzyme	800.424	-0.512921	0.138161	-3.71248	0.000205236	0.00186414
RS08325	DUF4931_domain-containing_protein	118.515	-0.141026	0.157639	-0.894614	0.370993	0.576619
RS08330	30S_ribosomal_protein_S14	528.321	0.414814	0.123076	3.37038	0.000750636	0.00552444
RS08335	amino_acid_lyase	211.859	-0.274772	0.129719	-2.11822	0.0341567	0.111971
RS08340	tRNA_(adenosine(37)-N6)-threonylcarbamoyltransferase_complex_transferase_subunit_TsaD	863.296	-0.372418	0.0919174	-4.05166	5.09e-05	0.000577398
RS08345	ribosomal-protein-alanine_N-acetyltransferase_RimI	215.293	-0.16428	0.144066	-1.14031	0.254156	0.455037
RS08350	tRNA_(adenosine(37)-N6)-threonylcarbamoyltransferase_complex_dimerization_subunit_type_1_TsaB	294.139	-0.210612	0.127156	-1.65632	0.0976565	0.244404
RS08355	hypothetical_protein	450.299	0.12085	0.097173	1.24366	0.213625	0.408807
RS08360	ribonuclease_J	5775.69	-0.141316	0.0635627	-2.22326	0.0261985	0.0912566
RS08365	CHAP_domain-containing_protein	379.823	-0.91669	0.10872	-8.43165	3.41e-17	1.85e-15
RS08370	type_I_glutamate--ammonia_ligase	5052.49	-0.210701	0.0925565	-2.27646	0.0228186	0.0820238
RS08375	MerR_family_transcriptional_regulator	1681.59	-0.119197	0.094885	-1.25623	0.209034	0.402087
RS08380	FUSC_family_protein	243.672	0.144823	0.123736	1.17041	0.241835	0.441467
RS08385	phosphoglycerate_kinase	10561.2	0.0398399	0.0671855	0.592983	0.553192	0.738125
RS08390	5'-nucleotidase2C_lipoprotein_e(P4)_family	325.239	0.0554442	0.11686	0.47445	0.635179	0.79697
RS08395	type_I_glyceraldehyde-3-phosphate_dehydrogenase	32338.9	-0.00307657	0.0619821	-0.0496364	0.960412	0.979718
RS08400	elongation_factor_G	25186.3	-0.0121568	0.0632966	-0.192061	0.847694	0.928474
RS08405	30S_ribosomal_protein_S7	6780.17	-0.0259394	0.073391	-0.353441	0.723758	0.859452
RS08410	30S_ribosomal_protein_S12	8938.22	0.0834082	0.080414	1.03723	0.299627	0.509502
RS08415	pur_operon_repressor	1502.08	-0.0253963	0.074602	-0.340423	0.733538	0.863914
RS08420	3'-5'_exoribonuclease_YhaM	599.132	0.0301202	0.100401	0.299999	0.764178	0.87725
RS08425	DNA_recombination_protein_RmuC	539.567	0.100037	0.0915292	1.09295	0.274415	0.481584
RS08430	thiamine_pyrophosphokinase	237.562	-0.106422	0.128951	-0.825287	0.409209	0.61289
RS08435	ribulose-phosphate_3-epimerase	516.239	0.0843784	0.0948051	0.89002	0.373455	0.579001
RS08440	ribosome_small_subunit-dependent_GTPase_A	728.43	0.0759149	0.0914031	0.830551	0.406228	0.610489
RS08445	rRNA_(guanine-N1)-methyltransferase	746.101	0.0463217	0.100471	0.461044	0.644767	0.800905
RS08450	16S_rRNA_(adenine(1518)-N(6)/adenine(1519)-N(6))-dimethyltransferase	748.571	0.234984	0.0903077	2.60203	0.00926731	0.0416805
RS08455	hypothetical_protein	367.167	0.190403	0.103203	1.84494	0.0650466	0.182405
RS08460	ribonuclease_M5	172.71	0.267445	0.13626	1.96276	0.0496744	0.149183
RS08465	TatD_family_hydrolase	272.827	0.143483	0.116824	1.2282	0.219372	0.415113
RS08470	hypothetical_protein	301.843	0.576574	0.116382	4.95417	7.26e-07	1.25e-05
RS08475	hypothetical_protein	177.713	0.425157	0.142725	2.97886	0.00289321	0.0161292
RS08480	hypothetical_protein	336.864	0.449957	0.118735	3.78958	0.0001509	0.00145817
RS08485	hypothetical_protein	88.815	0.547986	0.174268	3.1445	0.00166371	0.0105728
RS08490	D-alanyl-lipoteichoic_acid_biosynthesis_protein_DltD	5344.89	0.0539468	0.0666693	0.80917	0.418417	0.620791
RS08495	D-alanine--poly(phosphoribitol)_ligase_subunit_2	586.445	0.0291919	0.0893907	0.326566	0.743996	0.866533
RS08500	D-alanyl-lipoteichoic_acid_biosynthesis_protein_DltB	2884.19	0.0244748	0.0693751	0.35279	0.724246	0.859452
RS08505	D-alanine--poly(phosphoribitol)_ligase	3364.58	0.0145289	0.0678755	0.214052	0.830507	0.922675
RS08510	teichoic_acid_D-Ala_incorporation-associated_protein_DltX	326.855	0.00639316	0.111418	0.0573802	0.954242	0.97877
RS08515	two-component_sensor_histidine_kinase	1813.35	0.0231701	0.0748013	0.309755	0.756748	0.873026
RS08520	DNA-binding_response_regulator	1390.54	-0.0308942	0.0839853	-0.367853	0.712983	0.853746
RS08525	50S_ribosomal_protein_L34	26070.4	0.302247	0.0609877	4.95587	7.2e-07	1.25e-05
RS08530	membrane_protein	1189.75	0.119101	0.0838058	1.42115	0.155272	0.331937
RS08535	transposase	38.3733	0.0122068	0.215165	0.0567322	0.954758	0.97877
RS08540	glycine/betaine_ABC_transporter_permease	6489.33	-1.75672	0.128747	-13.6448	2.17e-42	6.73e-40
RS08545	glycine/betaine_ABC_transporter_ATP-binding_protein	2965.04	-1.43013	0.191624	-7.46322	8.44e-14	3.08e-12
RS08550	phosphoketolase	40.2288	-0.185253	0.217199	-0.852917	0.393705	0.599411
RS08555	L-ascorbate-6-phosphate_lactonase	160.941	0.460799	0.140529	3.27903	0.00104166	0.00722378
RS08560	L-ascorbate-6-phosphate_lactonase	534.71	0.0909617	0.0982518	0.925802	0.354549	0.561847
RS08580	PTS_galactitol_transporter_subunit_IIC	16.3871	0.118135	0.235114	0.502457	0.615346	0.779969
RS08585	dihydrofolate_reductase	59.9725	0.185847	0.192178	0.967054	0.333517	0.543599
RS08590	hypothetical_protein	21.3582	0.393174	0.232096	1.69401	0.0902629	0.230865
RS08595	LacI_family_transcriptional_regulator	171.264	0.229717	0.133875	1.71591	0.0861788	0.223593
RS08600	transaldolase	13.86	-0.323688	0.235572	-1.37405	0.169425	0.350522
RS08625	PTS_ascorbate_transporter_subunit_IIB	32.1466	-0.405342	0.22262	-1.82078	0.0686401	0.188786
RS08630	PTS_ascorbate_transporter_subunit_IIC	260.229	0.581985	0.128117	4.5426	5.56e-06	7.66e-05
RS08635	hypothetical_protein	983.189	-0.230798	0.0803159	-2.87363	0.00405788	0.0212839
RS08645	adenylosuccinate_synthetase	2452.17	-0.390153	0.0716283	-5.44692	5.13e-08	1.07e-06
RS08650	transcriptional_regulator	482.578	0.0874947	0.100723	0.868668	0.385029	0.589575
RS08655	DNA-binding_protein	402.342	-0.115546	0.104666	-1.10395	0.269617	0.474954
RS08660	bifunctional_glutamate--cysteine_ligase/glutathione_synthetase	1120.38	0.116464	0.0920433	1.26532	0.205757	0.39784
RS08665	hypothetical_protein	223.119	0.150384	0.142297	1.05683	0.29059	0.49961
RS08670	hypothetical_protein	698.399	0.141755	0.0933096	1.51919	0.128715	0.295156
RS08675	molecular_chaperone_Hsp33	706.442	-0.0101543	0.0892146	-0.113819	0.909382	0.956109
RS08680	tRNA_dihydrouridine_synthase_DusB	1471.41	0.0302112	0.0754386	0.400473	0.688808	0.835914
RS08685	deoxyadenosine_kinase	646.116	0.067013	0.0967076	0.692944	0.488345	0.685745
RS08690	N-acetyltransferase	666.819	-0.127939	0.0993059	-1.28833	0.197632	0.388114
RS08695	chaperone_protein_ClpB	2686.51	-0.150685	0.0736233	-2.0467	0.0406879	0.129321
RS08700	CtsR_family_transcriptional_regulator	246.406	-0.0389939	0.124533	-0.31312	0.754189	0.872689
RS08705	hypothetical_protein	744.6	-0.139297	0.0898756	-1.54989	0.121169	0.283912
RS08710	elongation_factor_Ts	7346.65	0.0878319	0.063524	1.38266	0.16677	0.347733
RS08715	30S_ribosomal_protein_S2	8679.88	-0.068772	0.0757203	-0.908237	0.363753	0.572051
RS08720	peroxiredoxin	1973.11	-0.281779	0.0999416	-2.81944	0.00481077	0.0242325
RS08725	alkyl_hydroperoxide_reductase_subunit_F	4003.42	-0.463208	0.0917212	-5.05017	4.41e-07	8.14e-06
RS08735	sodium_hydrogen_antiporter	520.065	-0.0736447	0.0928386	-0.793255	0.427629	0.629443
RS08740	hypothetical_protein	55.6848	0.105806	0.191687	0.551975	0.580965	0.757533
RS08745	LD-carboxypeptidase	281.356	-0.265294	0.129812	-2.04367	0.0409862	0.130011
RS08750	endopeptidase	1299.22	-0.145466	0.080866	-1.79885	0.0720424	0.196115
RS08755	oxidoreductase	727.043	0.184698	0.0847566	2.17916	0.0293199	0.0992611
RS08760	MFS_transporter	1207.48	0.168175	0.11157	1.50735	0.131721	0.300201
RS08765	Crp/Fnr_family_transcriptional_regulator	232.187	0.32154	0.13081	2.45807	0.0139687	0.0567897
RS08770	peptide_deformylase	1351.18	-0.0313432	0.0788018	-0.397748	0.690816	0.835914
RS08775	transcriptional_regulator	320.655	0.134651	0.113897	1.18222	0.237119	0.436495
RS08780	oligohyaluronate_lyase	22.8936	0.378105	0.233288	1.62077	0.105068	0.256805
RS08785	PTS_N-acetylglucosamine_transporter_subunit_IIBC	20.103	0.390244	0.23333	1.67249	0.094427	0.237599
RS08790	PTS_N-acetylgalactosamine_transporter_subunit_IIC	14.5716	-0.0839234	0.23574	-0.356	0.721841	0.859452
RS08800	glucuronyl_hydrolase	37.951	0.269352	0.21681	1.24234	0.214112	0.409319
RS08805	PTS_mannose_transporter_subunit_IIA	26.6816	0.120146	0.230949	0.520229	0.602904	0.770647
RS08810	gluconate_5-dehydrogenase	99.2915	-0.159081	0.167479	-0.949855	0.342186	0.550692
RS08815	hypothetical_protein	52.6322	-0.00472135	0.197305	-0.0239291	0.980909	0.989049
RS08820	2-keto-3-deoxygluconate_kinase	104.277	-0.0306629	0.159574	-0.192154	0.847621	0.928474
RS08825	bifunctional_2-keto-4-hydroxyglutarate_aldolase/2-keto-3-deoxy-6-phosphogluconate_aldolase	56.7349	0.32171	0.192006	1.67552	0.0938318	0.236741
RS08830	hypothetical_protein	275.254	0.560171	0.133181	4.20609	2.6e-05	0.000324696
RS08835	hypothetical_protein	425.013	-0.357189	0.118422	-3.01623	0.00255936	0.0147998
RS08840	MarR_family_transcriptional_regulator	200.197	-0.0331621	0.128786	-0.257497	0.796795	0.900218
RS08845	DNA_polymerase_III_subunit_alpha	2164.27	-0.11705	0.0694385	-1.68566	0.0918608	0.233668
RS08850	N-acetylmuramoyl-L-alanine_amidase	227.391	0.238143	0.126231	1.88657	0.059218	0.170687
RS08855	proline--tRNA_ligase	2476.54	-0.0571573	0.0663439	-0.861531	0.388946	0.594107
RS08860	RIP_metalloprotease_RseP	1023.37	0.0119162	0.0781941	0.152392	0.878878	0.945936
RS08865	phosphatidate_cytidylyltransferase	696.736	-0.0285639	0.104691	-0.27284	0.784976	0.895604
RS08870	isoprenyl_transferase	379.793	-0.0845773	0.110597	-0.764734	0.44443	0.644995
RS08875	preprotein_translocase_subunit_YajC	4763.71	0.197409	0.0887252	2.22494	0.0260849	0.0912566
RS08880	thiol_reductase_thioredoxin	238.898	-0.0554621	0.119853	-0.46275	0.643543	0.800905
RS08885	malate_dehydrogenase	16.5077	-0.18234	0.235431	-0.774493	0.438639	0.640261
RS08890	L-malate_permease	11.7382	-0.190286	0.233483	-0.814987	0.41508	0.618303
RS08895	histidine_kinase	257.776	0.0511566	0.128268	0.398825	0.690022	0.835914
RS08900	two-component_system_response_regulator_DcuR	132.514	-0.022369	0.148491	-0.150642	0.880258	0.946875
RS08905	UDP-glucose_4-epimerase_GalE	1128.42	0.209468	0.0795017	2.63476	0.00841978	0.0381451
RS08910	glucohydrolase	143.739	0.0465444	0.141032	0.330027	0.74138	0.866533
RS08915	ABC_transporter_ATP-binding_protein	1397.51	0.24654	0.0862287	2.85915	0.00424784	0.022032
RS08920	Fis_family_transcriptional_regulator	157.45	0.0637344	0.139882	0.455629	0.648657	0.804583
RS08925	protein_lacX	99.4543	-0.31003	0.163607	-1.89497	0.0580968	0.167976
RS08930	tagatose_12C6-diphosphate_aldolase	70.5361	0.1166	0.186776	0.624278	0.532445	0.725297
RS08935	tagatose-6-phosphate_kinase	62.6896	-0.0802003	0.199271	-0.402468	0.687339	0.834851
RS08950	galactose-6-phosphate_isomerase	23.2458	0.115116	0.230233	0.499997	0.617077	0.780569
RS08960	hypothetical_protein	664.307	0.186719	0.0947712	1.97021	0.0488144	0.147603
RS08975	PTS_galactose_transporter_subunit_IIA	11.2472	0.256212	0.234048	1.0947	0.273649	0.480693
RS08980	DeoR_family_transcriptional_regulator	333.246	-0.0488811	0.114026	-0.428683	0.668154	0.819028
RS08985	histidine_triad_protein	18.3725	-0.52258	0.235605	-2.21803	0.0265525	0.0918973
RS08995	D-tyrosyl-tRNA(Tyr)_deacylase	462.218	-0.031301	0.102346	-0.305836	0.75973	0.874999
RS09000	GTP_pyrophosphokinase	921.608	0.117199	0.0853833	1.37262	0.169871	0.350665
RS09005	2'2C3'-cyclic-nucleotide_2'-phosphodiesterase	183.831	0.482551	0.134206	3.5956	0.000323648	0.00273924
RS09010	class_Ib_ribonucleoside-diphosphate_reductase_assembly_flavoprotein_NrdI	137.848	0.446535	0.152051	2.93675	0.00331676	0.0180052
RS09015	peptidase_M42	470.86	0.352537	0.106105	3.32252	0.000892075	0.00644001
RS09020	zeta_toxin	359.114	0.130655	0.125079	1.04459	0.296214	0.50462
RS09030	iron_ABC_transporter_substrate-binding_protein	131.292	-0.144619	0.1614	-0.896033	0.370235	0.575921
RS09035	DNA-binding_response_regulator	70.7388	-0.117169	0.195323	-0.599871	0.548592	0.735406
RS09040	sensor_histidine_kinase	130.012	-0.0468237	0.149742	-0.312696	0.754511	0.872689
RS09055	PTS_sorbose_transporter_subunit_IIB	15.2378	0.137045	0.235741	0.58134	0.561012	0.742433
RS09060	PTS_mannose_transporter_subunit_IIA	15.2145	-0.00544951	0.235379	-0.0231521	0.981529	0.989049
RS09065	alanine_racemase	151.089	0.912011	0.146116	6.24171	4.33e-10	1.17e-08
RS09070	membrane_protein	487.697	0.405106	0.108588	3.73068	0.000190965	0.00176028
RS09075	ABC_transporter_ATP-binding_protein	225.964	0.46182	0.125883	3.66864	0.00024384	0.0021316
RS09080	hypothetical_protein	84.0535	0.72081	0.181172	3.9786	6.93e-05	0.00075044
RS09090	TCS_sensor_kinase	361.391	0.395307	0.107585	3.67436	0.00023845	0.00209431
RS09095	DNA-binding_response_regulator	96.0848	0.25269	0.183007	1.38077	0.167351	0.348554
RS09100	RgfB_protein	47.3595	0.403745	0.20153	2.0034	0.0451341	0.138679
RS09105	PTS_glucose_transporter_subunit_IIABC	336.118	-0.0707764	0.1241	-0.570317	0.568463	0.746141
RS09110	histidine_kinase	321.753	-0.13195	0.109493	-1.20509	0.228168	0.426555
RS09115	DNA-binding_response_regulator	69.9861	0.0215435	0.181986	0.11838	0.905767	0.955588
RS09120	phosphate_transport_system_regulatory_protein_PhoU	25.4664	-0.317351	0.227289	-1.39625	0.16264	0.343412
RS09125	phosphate_ABC_transporter_ATP-binding_protein	15.066	-0.207438	0.233489	-0.888427	0.374311	0.57984
RS09130	phosphate_ABC_transporter2C_permease_protein_PstA	29.2795	-0.119658	0.22363	-0.53507	0.592601	0.766267
RS09135	phosphate_ABC_transporter_permease_subunit_PstC	19.1939	-0.260173	0.234327	-1.1103	0.26687	0.471006
RS09140	phosphate-binding_protein	23.7056	-0.0480253	0.229998	-0.208807	0.834599	0.92332
RS09145	thymidylate_kinase	581.346	-0.184686	0.106555	-1.73325	0.0830511	0.218341
RS09150	16S_rRNA_(uracil(1498)-N(3))-methyltransferase	243.16	-0.130019	0.136617	-0.951708	0.341245	0.550128
RS09155	50S_ribosomal_protein_L11_methyltransferase	219.585	0.0410341	0.131486	0.31208	0.75498	0.872689
RS09160	hypothetical_protein	196.575	0.0439687	0.130134	0.337874	0.735458	0.864931
RS09165	MerR_family_transcriptional_regulator	158.4	-0.337012	0.144798	-2.32746	0.0199405	0.0748574
RS09170	N-acetyltransferase	270.521	0.103541	0.12207	0.848205	0.396324	0.600271
RS09175	DNA_mismatch_repair_protein_MutT	124.701	0.107986	0.147777	0.730731	0.464944	0.665791
RS09180	hypothetical_protein	147.529	0.210982	0.142636	1.47916	0.139098	0.30944
RS09185	N-acetyltransferase	83.2877	0.16858	0.173701	0.970521	0.331787	0.541918
RS09190	recombinase_RarA	350.059	0.152612	0.115251	1.32417	0.185448	0.371895
RS09200	site-specific_integrase	130.235	0.140939	0.156729	0.899251	0.368519	0.575543
RS09210	hypothetical_protein	119.206	0.436133	0.154812	2.81718	0.00484477	0.0242499
RS09235	hypothetical_protein	38.3659	-0.027285	0.212986	-0.128107	0.898064	0.951425
RS09240	conjugal_transfer_protein	29.5656	-0.22024	0.224218	-0.98226	0.325972	0.534876
RS09260	Txe/YoeB_family_addiction_module_toxin	103.031	0.168634	0.159495	1.0573	0.290374	0.49961
RS09265	prevent-host-death_protein	106.14	0.37501	0.157434	2.38202	0.0172179	0.066514
RS09285	hypothetical_protein	1192.99	1.12036	0.0805404	13.9106	5.46e-44	2.03e-41
RS09290	transporter	1504.4	1.21913	0.0767185	15.8909	7.32e-57	3.41e-54
RS09330	hypothetical_protein	18.9995	-0.216631	0.234401	-0.924192	0.355386	0.562324
RS09355	transcriptional_regulator	157.353	0.125911	0.138031	0.912195	0.361666	0.570252
RS09360	transcriptional_regulator	184.886	0.0218696	0.137356	0.159218	0.873497	0.941778
RS09365	hypothetical_protein	578.601	0.208655	0.102819	2.02935	0.0424228	0.132946
RS09370	hypothetical_protein	157.173	-0.000234236	0.140863	-0.00166286	0.998673	0.998726
RS09375	hypothetical_protein	74.4695	0.167291	0.177672	0.941573	0.346411	0.555093
RS09380	XRE_family_transcriptional_regulator	49.2285	-0.0480393	0.203951	-0.235543	0.813787	0.91062
RS09385	hypothetical_protein	992.099	0.0480581	0.0798233	0.602056	0.547137	0.734824
RS09390	ISL3_family_transposase	45.1441	0.099271	0.20829	0.476599	0.633647	0.795584
RS09395	mercury(II)_reductase	58.1365	0.260307	0.193456	1.34556	0.178443	0.363172
RS09400	Hg(II)-responsive_transcriptional_regulator	19.6662	-0.274921	0.233005	-1.17989	0.238044	0.436804
RS09405	manganese_transporter	537.038	0.0523901	0.0942821	0.555674	0.578434	0.755893
RS09410	ABC_transporter_permease	268.687	0.148043	0.121559	1.21787	0.223273	0.419086
RS09415	ABC_transporter_ATP-binding_protein	136.754	0.0258143	0.15222	0.169586	0.865336	0.936192
RS09420	YydF_family_exported_signaling_peptide	119.254	0.497638	0.154736	3.21604	0.00129971	0.0086536
RS09425	hypothetical_protein	29.1334	0.138358	0.222975	0.62051	0.534922	0.725437
RS09430	YydG_family_peptide_radical_SAM_peptide_maturase	30.9167	0.243745	0.224761	1.08446	0.278161	0.485835
RS09435	hypothetical_protein	159.652	-0.123796	0.145463	-0.851042	0.394746	0.600066
RS09440	hypothetical_protein	164.647	-0.0489836	0.140147	-0.349516	0.726702	0.859452
RS09445	hypothetical_protein	432.535	-0.0344881	0.102578	-0.336215	0.736709	0.864931
RS09450	hypothetical_protein	157.883	0.13086	0.148689	0.880095	0.378808	0.582444
RS09455	hypothetical_protein	190.257	-0.066427	0.129501	-0.512944	0.607991	0.774336
RS09460	hypothetical_protein	150.908	0.18382	0.138957	1.32286	0.185883	0.372166
RS09465	hypothetical_protein	101.963	-0.0136447	0.174739	-0.0780863	0.937759	0.973716
RS09470	streptomycin_resistance_protein	244.45	0.0752817	0.12508	0.601866	0.547263	0.734824
RS09475	hypothetical_protein	53.1183	-0.0344629	0.193113	-0.178459	0.858362	0.934115
RS09480	hypothetical_protein	57.0793	0.115388	0.203649	0.566602	0.570985	0.748713
RS09485	PadR_family_transcriptional_regulator	29.2795	-0.143241	0.227105	-0.630725	0.52822	0.722134
RS09490	N-acetyltransferase	73.8788	0.266557	0.177497	1.50176	0.133159	0.302369
RS09495	ABC_transporter_permease	67.0498	0.120899	0.186015	0.649942	0.515729	0.709223
RS09500	ABC_transporter_ATP-binding_protein	75.2023	0.0456988	0.175961	0.25971	0.795088	0.900218
RS09505	hypothetical_protein	18.8304	0.0275253	0.235001	0.117128	0.906759	0.955588
RS09510	transcriptional_regulator	109.828	0.353492	0.155535	2.27275	0.0230412	0.0823469
RS09525	PAP2_family_phosphoesterase	45.7587	-0.194929	0.203026	-0.960118	0.336996	0.546115
RS09530	hypothetical_protein	20.5143	-0.180109	0.231646	-0.777517	0.436854	0.638981
RS09535	Rossman_fold_protein2C_TIGR00730_family	80.4302	0.37203	0.171731	2.16635	0.0302844	0.10197
RS09540	CPBP_family_intramembrane_metalloprotease	225.949	0.140339	0.144773	0.969371	0.33236	0.542379
RS09545	rhodanese	455.901	-0.963433	0.104681	-9.20353	3.46e-20	2.48e-18
RS09550	hypothetical_protein	847.37	-0.735997	0.0934772	-7.87354	3.45e-15	1.46e-13
RS09555	topology_modulation_protein	122.769	0.223778	0.150559	1.48632	0.137195	0.307686
RS09560	glycerol_dehydrogenase	477.337	-0.348617	0.0998671	-3.49081	0.000481561	0.00386494
RS09565	cyclic_nucleotide-binding_protein	76.9043	-0.22772	0.186668	-1.21992	0.222495	0.418049
RS09570	bifunctional_homocysteine_S-methyltransferase/methylenetetrahydrofolate_reductase	61.3999	-0.358903	0.19644	-1.82703	0.0676952	0.187852
RS09575	5-methyltetrahydropteroyltriglutamate--homocysteine_S-methyltransferase	48.4633	-0.117741	0.200534	-0.587136	0.557112	0.739902
RS09580	branched-chain_amino_acid_transporter	165.814	-0.637233	0.152441	-4.18018	2.91e-05	0.000359178
RS09585	branched-chain_amino_acid_transporter_AzlC	153.571	-0.273656	0.141915	-1.9283	0.0538176	0.160077
RS09590	hypothetical_protein	273.603	-0.903556	0.123257	-7.33066	2.29e-13	8.2e-12
RS09595	DNA-binding_response_regulator	77.7136	0.23386	0.176134	1.32774	0.184266	0.370521
RS09600	two-component_sensor_histidine_kinase	239.224	0.210437	0.125257	1.68005	0.0929483	0.235674
RS09605	hypothetical_protein	191.385	0.109077	0.128266	0.8504	0.395103	0.600066
RS09610	leucine--tRNA_ligase	3143.32	0.0751149	0.0794759	0.945128	0.344594	0.553132
RS09615	transposase	46.327	-0.0816122	0.200247	-0.407558	0.683598	0.831391
RS09620	MFS_transporter	101.749	0.439876	0.166601	2.6403	0.00828334	0.0379891
RS09625	patatin_family_protein	417.941	-0.289522	0.102743	-2.81793	0.00483341	0.0242499
RS09630	hypothetical_protein	604.089	0.32856	0.0982431	3.34436	0.000824741	0.00602222
RS09635	hypothetical_protein	925.807	0.191041	0.0831384	2.29787	0.0215695	0.0785956
RS09640	transcription_termination/antitermination_protein_NusG	1647.79	0.0713024	0.0809338	0.880996	0.37832	0.582444
RS09645	pathogenicity_protein	156.082	0.517407	0.158386	3.26674	0.00108793	0.00750266
RS09650	preprotein_translocase_subunit_SecE	736.717	-0.141511	0.0919707	-1.53865	0.12389	0.288715
RS09655	50S_ribosomal_protein_L33	413.542	0.0132721	0.102678	0.129259	0.897153	0.951425
RS09660	penicillin-binding_protein_2A	992.141	0.239067	0.0816543	2.92779	0.00341377	0.0183712
RS09665	RNA_pseudouridine_synthase	362.304	-0.0110684	0.113966	-0.09712	0.922631	0.965157
RS09670	hypothetical_protein	536.322	0.0623582	0.105719	0.58985	0.555291	0.739065
RS09675	phosphopentomutase	691.763	0.00621133	0.0913177	0.0680189	0.945771	0.976178
RS09680	2-deoxyribose-5-phosphate_aldolase	539.17	0.176601	0.102326	1.72586	0.0843727	0.220031
RS09685	hypothetical_protein	1167.71	0.424601	0.0906788	4.68248	2.83e-06	4.19e-05
RS09690	uridine_phosphorylase	480.583	0.930067	0.113668	8.1823	2.78e-16	1.33e-14
RS09695	GntR_family_transcriptional_regulator	185.549	0.252625	0.136453	1.85137	0.0641161	0.181561
RS09700	hypothetical_protein	73.3334	-0.274108	0.183451	-1.49418	0.13513	0.305724
RS09705	molecular_chaperone_GroEL	2313.52	-0.00158402	0.0864572	-0.0183215	0.985382	0.989634
RS09710	co-chaperone_GroES	370.795	0.212611	0.129543	1.64124	0.100748	0.249792
RS09715	ABC_transporter_ATP-binding_protein	277.809	1.24574	0.119092	10.4604	1.31e-25	1.44e-23
RS09730	haloacid_dehalogenase	125.361	0.312818	0.160129	1.95354	0.0507556	0.15194
RS09735	glyoxalase	15.9265	0.0189558	0.235727	0.0804142	0.935908	0.972557
RS09740	peroxide_stress_protein_YaaA	206.125	0.333138	0.132976	2.50525	0.0122365	0.0522377
RS09745	anaerobic_ribonucleoside-triphosphate_reductase_activating_protein	101.559	-1.07991	0.167415	-6.45045	1.12e-10	3.15e-09
RS09750	GNAT_family_acetyltransferase	593.218	-0.980468	0.0970852	-10.0991	5.58e-24	5.47e-22
RS09755	hypothetical_protein	704.616	-0.923824	0.098216	-9.40604	5.15e-21	4e-19
RS09760	hypothetical_protein	389.298	-0.841151	0.110807	-7.59117	3.17e-14	1.23e-12
RS09765	anaerobic_ribonucleoside-triphosphate_reductase	1435.97	-1.63971	0.121333	-13.5142	1.29e-41	3.43e-39
RS09770	hypothetical_protein	2177.91	0.0258753	0.0801793	0.322718	0.746909	0.866533
RS09775	hypothetical_protein	13.9266	-0.0792519	0.235732	-0.336194	0.736724	0.864931
RS09780	hypothetical_protein	3127.64	-0.118796	0.077256	-1.53769	0.124125	0.288901
RS09785	Holliday_junction_resolvase_RuvX	1780.09	-0.0371658	0.0763018	-0.487089	0.626195	0.788243
RS09790	hypothetical_protein	1034.92	-0.010764	0.0803898	-0.133898	0.893483	0.950123
RS09795	arsenate_reductase	4378.61	0.0206875	0.0678853	0.304741	0.760563	0.875259
RS09800	DNA_recombination/repair_protein_RecA	1900.92	-0.164526	0.0765969	-2.14795	0.031718	0.105463
RS09805	damage-inducible_protein_A	270.037	-0.165497	0.118756	-1.39358	0.163444	0.343412
RS09810	DNA-3-methyladenine_glycosylase_I	330.546	-0.31859	0.112942	-2.82082	0.0047901	0.0242325
RS09815	Holliday_junction_branch_migration_protein_RuvA	332.692	-0.155308	0.11133	-1.39502	0.163009	0.343412
RS09820	MFS_transporter	661.89	-0.172304	0.0915625	-1.88182	0.0598608	0.172273
RS09825	DNA_mismatch_repair_protein_MutL	908.287	-0.0945289	0.0853723	-1.10725	0.268184	0.472877
RS09830	cold-shock_protein	21604.1	0.283937	0.0771802	3.67888	0.000234259	0.00206725
RS09835	DNA_mismatch_repair_protein_MutS	1046.01	-0.158008	0.0881043	-1.79342	0.0729063	0.198177
RS09840	arginine_repressor	265.382	-0.032548	0.135734	-0.239792	0.810492	0.908024
RS09845	arginine--tRNA_ligase	2169.54	0.248044	0.0924913	2.68181	0.00732243	0.0343324
RS09850	bacteriocin_immunity_protein	265.646	0.48409	0.114671	4.22157	2.43e-05	0.000305221
RS09855	membrane_protein	534.058	-0.112883	0.101464	-1.11255	0.265904	0.470193
RS09860	membrane_protein	1233.8	0.24807	0.0756659	3.2785	0.00104361	0.00722378
RS09865	aspartate--tRNA_ligase	2517.53	0.367945	0.0717627	5.12724	2.94e-07	5.7e-06
RS09870	histidine--tRNA_ligase	1206.72	0.204535	0.0882464	2.31778	0.0204615	0.075895
RS09875	50S_ribosomal_protein_L32	8578.75	0.084397	0.085505	0.987042	0.323622	0.53326
RS09880	50S_ribosomal_protein_L33	4748.03	-0.107363	0.0979861	-1.0957	0.273211	0.480376
RS09885	cadmium_transporter	208.503	-0.0672619	0.145791	-0.461358	0.644542	0.800905
RS09890	transcriptional_regulator	196.157	0.0733498	0.139696	0.525068	0.599536	0.769605
RS09895	transcriptional_regulator	582.674	-0.0486513	0.0900466	-0.54029	0.588997	0.762665
RS09910	cell_division_protein_FtsK	21.4491	0.327666	0.235641	1.39053	0.164368	0.343973
RS09915	hypothetical_protein	18.2318	0.122594	0.235732	0.520055	0.603025	0.770647
RS09930	site-specific_integrase	1688.21	0.281814	0.0755101	3.73214	0.000189858	0.00175879
RS09935	peptidase	13.2246	0.382811	0.234311	1.63378	0.102306	0.251976
RS09940	DNA-binding_response_regulator	118.553	-0.02799	0.1517	-0.18451	0.853614	0.931124
RS09945	two-component_sensor_histidine_kinase	440.603	-0.133815	0.0997528	-1.34147	0.179769	0.364233
RS09950	hypothetical_protein	13.8253	-0.234555	0.235163	-0.997417	0.318562	0.526787
RS09965	sensor_histidine_kinase	256.133	0.153673	0.132009	1.16411	0.24438	0.442641
RS09970	hypothetical_protein	13.8379	-0.217488	0.233658	-0.930794	0.35196	0.559172
RS09975	glycine/betaine_ABC_transporter_ATP-binding_protein	275.011	-0.152951	0.126206	-1.21191	0.225545	0.422501
RS09980	glycine/betaine_ABC_transporter_permease	1247.97	-0.0954771	0.100296	-0.951958	0.341118	0.550128
RS09985	hypothetical_protein	2720.68	0.148117	0.075048	1.97363	0.048424	0.146913
RS09990	hypothetical_protein	933.319	0.156066	0.0844052	1.84901	0.0644558	0.181568
RS09995	membrane_protein	48.6858	0.0911453	0.200954	0.453563	0.650143	0.80472
RS10000	membrane_protein	145.408	0.0268054	0.170876	0.15687	0.875347	0.943227
RS10005	TetR_family_transcriptional_regulator	88.0533	0.153824	0.184511	0.833686	0.404458	0.608812
RS10015	hypothetical_protein	1023.37	0.00864188	0.081972	0.105425	0.916039	0.961607
RS10020	hypothetical_protein	358.897	-0.0360594	0.107258	-0.336194	0.736725	0.864931
RS10040	hypothetical_protein	12.1856	0.0197539	0.23537	0.0839268	0.933115	0.972557
RS10075	hypothetical_protein	59.5738	0.416574	0.230536	1.80698	0.070765	0.193771
RS10080	hypothetical_protein	525.464	0.352457	0.155894	2.26087	0.0237675	0.0844562
RS10105	transcriptional_regulator	240.449	0.401894	0.137235	2.9285	0.00340599	0.0183712
RS10110	hypothetical_protein	68.1669	0.434853	0.186626	2.33008	0.0198019	0.0744873
RS10115	hypothetical_protein	51.6972	0.32079	0.207707	1.54443	0.122483	0.286512
RS10120	hypothetical_protein	69.5293	0.416714	0.190363	2.18905	0.028593	0.097331
RS10125	hypothetical_protein	345.643	0.189714	0.107289	1.76826	0.0770181	0.207237
RS10130	site-specific_integrase	264.621	-0.0105458	0.116066	-0.0908605	0.927603	0.969247
RS10135	30S_ribosomal_protein_S4	16786	-0.0219453	0.063888	-0.343496	0.731225	0.862281
RS10140	hypothetical_protein	1135	-0.109883	0.0889978	-1.23467	0.216955	0.412635
RS10145	replicative_DNA_helicase	2350.75	0.0223689	0.0686393	0.325891	0.744507	0.866533
RS10150	50S_ribosomal_protein_L9	844.004	0.0120243	0.0816913	0.147192	0.88298	0.946896
RS10155	DHH_family_phosphoesterase	2121.46	-0.0395237	0.0677115	-0.583707	0.559417	0.741377
RS10160	tRNA_uridine-5-carboxymethylaminomethyl(34)_synthesis_enzyme_MnmG	1547.77	0.278621	0.0757229	3.67949	0.000233702	0.00206725
RS10165	membrane_protein	650.145	0.0982004	0.0986925	0.995014	0.31973	0.527313
RS10170	tRNA_2-thiouridine(34)_synthase_MnmA	695.559	0.141261	0.0910126	1.55211	0.120637	0.283618
RS10175	L-serine_dehydratase2C_iron-sulfur-dependent_subunit_beta	409.762	0.261503	0.102954	2.54001	0.0110851	0.0478896
RS10180	L-serine_dehydratase2C_iron-sulfur-dependent_subunit_alpha	680.891	0.310414	0.0951203	3.26338	0.00110091	0.00753009
RS10185	transglycosylase	2055.37	-0.915882	0.0793882	-11.5368	8.61e-31	1.34e-28
RS10190	peptidoglycan-binding_protein_LysM	515.666	-0.729726	0.095914	-7.60813	2.78e-14	1.1e-12
RS10195	transporter	613.622	0.0184549	0.0929499	0.198546	0.842618	0.927278
RS10200	energy-coupling_factor_transporter_ATPase	505.019	-0.0905544	0.0967243	-0.936212	0.349164	0.557099
RS10205	energy-coupling_factor_transporter_ATPase	1262.21	-0.0567319	0.086174	-0.65834	0.510319	0.704384
RS10210	CDP-diacylglycerol--glycerol-3-phosphate_3-phosphatidyltransferase	566.564	-0.00315243	0.0955339	-0.0329981	0.973676	0.987533
RS10215	peptidase_M16	750.869	0.121897	0.0956205	1.2748	0.202379	0.39358
RS10220	peptidase_M16	336.637	0.246533	0.10618	2.32183	0.0202419	0.0753807
RS10225	hypothetical_protein	210.328	0.0875938	0.124749	0.70216	0.482579	0.682438
RS10230	DNA_replication_and_repair_protein_RecF	905.004	0.0164433	0.0845329	0.19452	0.845769	0.928474
RS10235	sugar_transporter	1789.38	-0.105549	0.0717915	-1.47022	0.141503	0.312919
RS10240	transcriptional_regulator	594.445	-0.0734592	0.0918116	-0.800107	0.423649	0.626333
RS10245	IMP_dehydrogenase	3180.78	0.0846755	0.0653767	1.29519	0.195253	0.385129
RS10250	arginine_repressor	530.577	0.125032	0.107633	1.16165	0.245379	0.44402
RS10255	ArcR_family_transcriptional_regulator	503.448	0.311744	0.0979617	3.1823	0.0014611	0.00947931
RS10260	hypothetical_protein	65.2555	0.197427	0.187442	1.05327	0.292217	0.500329
RS10265	arginine_deiminase	3444.61	0.192557	0.0777927	2.47526	0.013314	0.0553365
RS10270	GNAT_family_N-acetyltransferase	299.533	-0.284912	0.129596	-2.19846	0.0279162	0.0953762
RS10275	ornithine_carbamoyltransferase	507.243	-0.382795	0.126204	-3.03315	0.00242016	0.0142606
RS10280	arginine-ornithine_antiporter	320.801	-0.286994	0.109872	-2.61207	0.00899969	0.0406734
RS10285	carbamate_kinase	207.982	-0.314471	0.14144	-2.22335	0.0261924	0.0912566
RS10290	tryptophan--tRNA_ligase	1216.99	0.0453914	0.0788077	0.575977	0.564631	0.744015
RS10295	DUF1275_family_protein	180.898	-0.197421	0.134965	-1.46275	0.143535	0.313688
RS10300	membrane_protein	575.874	0.09826	0.111268	0.883096	0.377184	0.582444
RS10305	ABC-F_family_ATPase	3846.9	-0.0512031	0.0639894	-0.80018	0.423606	0.626333
RS10310	copper_ABC_transporter_permease	1133.01	-0.283965	0.0859175	-3.30508	0.000949482	0.0067737
RS10330	23S_rRNA_(pseudouridine(1915)-N(3))-methyltransferase_RlmH	208.308	0.1487	0.131939	1.12704	0.259727	0.463128
RS10335	serine_protease	1003.46	-0.160913	0.0882154	-1.82409	0.0681384	0.188722
RS10340	chromosome_partitioning_protein_ParB	496.457	-0.0270571	0.103629	-0.261095	0.794019	0.900218
RS10355	transcriptional_regulator	13.8719	0.0115316	0.235723	0.0489201	0.960983	0.979718
RS10360	hypothetical_protein	1359.33	0.134686	0.0980695	1.37338	0.169635	0.350567
RS10365	hypothetical_protein	59.9005	0.0273271	0.18669	0.146377	0.883624	0.946896
RS10370	hypothetical_protein	50.5355	0.0126528	0.196089	0.0645258	0.948552	0.977423
RS10375	hypothetical_protein	22.0974	0.209611	0.232241	0.902557	0.366761	0.57484
RS10380	hypothetical_protein	11.7847	0.167482	0.23517	0.712172	0.476358	0.676567
RS10390	endonuclease	140.776	0.159724	0.148497	1.07561	0.282103	0.489539
RS10395	hypothetical_protein	602.594	-0.393567	0.222917	-1.76553	0.0774749	0.208165
RS10410	hypothetical_protein	85.3504	0.293747	0.175305	1.67564	0.0938096	0.236741
RS10420	hypothetical_protein	25.6278	-0.228239	0.227459	-1.00343	0.315653	0.523371
RS10425	hypothetical_protein	31.8083	-0.0564217	0.218531	-0.258186	0.796263	0.900218
RS10430	hypothetical_protein	179.949	-0.113015	0.136717	-0.82663	0.408447	0.612342
RS10440	hypothetical_protein	30.8237	-0.114753	0.220381	-0.520701	0.602575	0.770647
RS10470	IS3_family_transposase	107.701	-0.0510203	0.158651	-0.321589	0.747764	0.86696
RS10480	site-specific_integrase	71.6081	0.0659119	0.190932	0.345212	0.729935	0.861851
RS10485	hypothetical_protein	947.968	0.44909	0.0940383	4.77561	1.79e-06	2.78e-05
RS10500	hypothetical_protein	526.548	-0.113412	0.115456	-0.98229	0.325957	0.534876
RS10505	NINE_protein	12.9161	-0.0449985	0.23546	-0.191109	0.84844	0.928745
RS10510	hypothetical_protein	225.216	0.0697761	0.133111	0.524195	0.600143	0.769605
RS10515	TetR_family_transcriptional_regulator	43.7462	0.0293308	0.221447	0.132451	0.894628	0.95045
RS10530	hypothetical_protein	67.5372	-0.177085	0.190567	-0.929255	0.352757	0.55996
RS10535	hypothetical_protein	144.46	-0.264562	0.153184	-1.72709	0.084152	0.220031
RS10540	ABC_transporter_ATP-binding_protein	88.4782	0.284602	0.168129	1.69276	0.090501	0.231156
RS10555	hypothetical_protein	577.994	-0.220751	0.121134	-1.82237	0.0683988	0.188722
RS10560	cell_wall_surface_anchor	184.58	0.552262	0.137969	4.0028	6.26e-05	0.000689686
RS10565	MarR_family_transcriptional_regulator	1809.32	-0.433932	0.0842324	-5.15161	2.58e-07	5.06e-06
RS10575	hypothetical_protein	79.9688	-0.266683	0.175152	-1.52258	0.127863	0.294655
RS10590	tetracycline_resistance_protein	71.6119	0.202334	0.19929	1.01527	0.309976	0.51811
RS10595	conjugal_transfer_protein	160.631	-0.342611	0.159212	-2.15191	0.0314042	0.104793
RS10600	conjugal_transfer_protein	14.3535	-0.203683	0.235677	-0.864247	0.387452	0.592312
RS10605	hypothetical_protein	57.5775	-0.265738	0.190636	-1.39395	0.163331	0.343412
RS10610	hypothetical_protein	56.7251	0.014613	0.1994	0.0732847	0.94158	0.974605
RS10615	hypothetical_protein	50.0325	-0.016328	0.19818	-0.0823897	0.934337	0.972557
RS10620	hypothetical_protein	116.818	-0.172839	0.159105	-1.08633	0.277335	0.48488
RS10630	IS3_family_transposase	162.367	-0.205586	0.145828	-1.40978	0.158605	0.337126
RS10640	IS3_family_transposase	120.645	-0.270059	0.158665	-1.70207	0.0887428	0.228775
RS10645	IS3_family_transposase	68.3886	-0.00935962	0.182194	-0.0513718	0.959029	0.979718
RS10650	transposase	68.8225	-0.170275	0.206437	-0.824825	0.409471	0.61289
RS10655	chromosome_partitioning_protein_ParA	15.4412	0.0112421	0.234917	0.0478555	0.961831	0.979718
RS10660	IS3_family_transposase	122.193	-0.0209171	0.16232	-0.128863	0.897466	0.951425
RS10665	IS3_family_transposase	79.2677	-0.31199	0.178609	-1.74678	0.080676	0.214905
RS10670	HXXEE_domain-containing_protein	64.2628	-0.14128	0.193449	-0.730319	0.465195	0.665791
RS10680	N-acetyltransferase	146.002	-0.209583	0.15193	-1.37948	0.167748	0.348991
RS10685	hypothetical_protein	113.352	-0.272206	0.15695	-1.73435	0.0828559	0.218341
RS10690	50S_ribosomal_protein_L33	190.226	-0.215559	0.14352	-1.50194	0.133112	0.302369
RS10705	CAAX_protease_family_protein	117.256	-0.36415	0.169623	-2.14682	0.0318078	0.105573
RS10710	hypothetical_protein	176.007	-0.474213	0.149656	-3.16869	0.0015313	0.00980962
RS10720	membrane_protein	450.005	-0.384073	0.12696	-3.02516	0.00248503	0.014531
RS10725	hypothetical_protein	97.3523	-0.0629559	0.163595	-0.384828	0.700365	0.845158
RS10730	hypothetical_protein	33.4873	0.580603	0.226279	2.56587	0.0102916	0.0451959
RS10745	hypothetical_protein	34.5272	-0.201103	0.217629	-0.924061	0.355454	0.562324
RS10750	high-affinity_branched-chain_amino_acid_ABC_transporter_ATP-binding_protein_LivG	34.2684	-0.219011	0.216648	-1.01091	0.312059	0.52011
RS10755	hypothetical_protein	206.636	-0.279023	0.15511	-1.79887	0.0720386	0.196115
RS10760	hypothetical_protein	44.8691	0.231335	0.202589	1.14189	0.253498	0.454295
RS10765	hypothetical_protein	13.9584	0.266655	0.23574	1.13114	0.257996	0.460584
RS10770	hypothetical_protein	75.1769	-0.0917712	0.176092	-0.521154	0.602259	0.770647
RS10775	hypothetical_protein	73.5174	-0.176561	0.183517	-0.962093	0.336003	0.545455
RS10780	hypothetical_protein	27.7728	-0.155621	0.227977	-0.68262	0.494847	0.692265
RS10785	hypothetical_protein	52.4397	-0.131857	0.196154	-0.672212	0.501449	0.697375
RS10790	hypothetical_protein	42.0933	-0.194052	0.208317	-0.931522	0.351583	0.559051
RS10795	hypothetical_protein	60.0513	0.0102124	0.190125	0.0537141	0.957163	0.979718
RS10805	hypothetical_protein	15.0958	-0.137883	0.235578	-0.585297	0.558348	0.741015
RS10815	hypothetical_protein	603.701	0.204274	0.112372	1.81783	0.0690897	0.189742
RS10825	hypothetical_protein	379.352	-0.157245	0.109912	-1.43065	0.15253	0.327579
RS10830	hypothetical_protein	107.622	0.201721	0.169274	1.19169	0.233384	0.433262
RS10840	IS3_family_transposase	107.049	-0.231917	0.157228	-1.47504	0.140203	0.310964
RS10850	peptide_hormone	11.6428	0.0345497	0.23498	0.147032	0.883106	0.946896
RS10855	hypothetical_protein	47.8694	0.213159	0.201027	1.06035	0.288985	0.49777
RS10860	hypothetical_protein	19203.5	0.0972009	0.0707378	1.3741	0.16941	0.350522
RS10865	membrane_protein	6112.5	0.104801	0.0959589	1.09215	0.274769	0.481751
RS10870	IS3_family_transposase	118.348	-0.151951	0.156014	-0.97396	0.330076	0.539598
RS10880	ABC_transporter_permease	286.45	1.10837	0.114772	9.65713	4.59e-22	3.88e-20

## Sheet: edger
id	function	logFC	logCPM	LR	PValue	FDR
RS00005	chromosomal_replication_initiator_protein_DnaA	-0.269647	8.89723	9.93727	0.00161966	0.0237387
RS00010	DNA_polymerase_III_subunit_beta	-0.245598	9.76752	11.7871	0.000596419	0.0109931
RS00015	diacylglycerol_kinase	0.0530091	6.23444	0.164442	0.685099	0.934069
RS00020	hypothetical_protein	-0.0892653	5.03403	0.288511	0.591176	0.877031
RS00025	GTP-binding_protein_YchF	-0.236319	10.0266	9.47829	0.00207917	0.0284993
RS00030	aminoacyl-tRNA_hydrolase	0.0371794	5.73127	0.0670764	0.795642	0.977428
RS00035	transcription-repair_coupling_factor	-0.0500137	9.32739	0.439746	0.507245	0.83553
RS00040	hypothetical_protein	-0.0898126	6.90804	0.592981	0.441269	0.7848
RS00045	septum_formation_initiation_protein	0.15054	6.77435	1.4868	0.222713	0.5958
RS00050	hypothetical_protein	0.147014	4.88835	0.755152	0.38485	0.74019
RS00055	serine_hydrolase	0.21829	8.48533	4.11452	0.0425166	0.245707
RS00060	tRNA(Ile)-lysidine_synthetase	0.235066	8.3027	5.91026	0.0150529	0.125679
RS00065	hypoxanthine-guanine_phosphoribosyltransferase	-0.198412	9.01617	5.95096	0.0147093	0.123406
RS00070	cell_division_protein_FtsH	0.0133902	11.1285	0.0323104	0.857348	0.998052
RS00245	CHAP_domain-containing_protein	0.174206	12.525	5.83378	0.0157213	0.129442
RS00250	ribose-phosphate_pyrophosphokinase_1	-0.314428	10.9812	18.4659	1.72972e-05	0.00058047
RS00255	aminotransferase_A	-0.176609	8.16073	3.53168	0.0602069	0.301096
RS00260	DNA_repair_protein_RecO	-0.0795446	8.65234	0.651291	0.419652	0.769119
RS00265	CPBP_family_intramembrane_metalloprotease	-2.18383	3.02129	45.3476	1.6499e-11	1.51479e-09
RS00270	phosphate_acyltransferase	-0.0369163	8.38552	0.186185	0.666111	0.920737
RS00275	acyl_carrier_protein	0.128243	9.2251	1.87811	0.170549	0.516422
RS00280	phosphoribosylaminoimidazolesuccinocarboxamide_synthase	-0.577356	1.9473	1.60225	0.205585	0.572121
RS00285	phosphoribosylformylglycinamidine_synthase	-0.634639	4.49175	11.46	0.000711088	0.0125368
RS00290	amidophosphoribosyltransferase	-0.433754	4.02721	4.27496	0.0386778	0.234351
RS00295	phosphoribosylformylglycinamidine_cyclo-ligase	-0.380431	3.6639	2.65741	0.103068	0.407259
RS00300	phosphoribosylglycinamide_formyltransferase	-0.304749	3.0665	1.07994	0.298711	0.68417
RS00305	GNAT_family_acetyltransferase	-0.145938	4.48128	0.317332	0.573215	0.868366
RS00310	bifunctional_phosphoribosylaminoimidazolecarboxamide_formyltransferase/inosine_monophosphate_cyclohydrolase	-0.0926815	6.67571	0.507214	0.476348	0.810214
RS00315	hypothetical_protein	0.275266	3.79269	1.47139	0.225126	0.600242
RS00320	peptidoglycan-binding_protein_LysM	-0.316996	9.41528	14.579	0.000134406	0.00311439
RS00325	N-acetylmannosamine-6-phosphate_2-epimerase	0.0213846	2.63759	0.00171631	0.966954	1
RS00330	sugar_ABC_transporter_substrate-binding_protein	-0.000994165	3.19558	1.2658e-05	0.997161	1
RS00335	sugar_ABC_transporter_permease	1.00266	1.88137	3.87728	0.0489438	0.26258
RS00340	sugar_ABC_transporter_permease	0.817496	1.67133	1.62721	0.202089	0.57018
RS00345	hypothetical_protein	-0.0744706	1.26662	0.0137064	0.906801	1
RS00350	hypothetical_protein	-0.121172	2.08676	0.0703139	0.79088	0.973527
RS00355	N-acetylneuraminate_lyase	-0.182053	2.5763	0.26301	0.60806	0.888001
RS00360	sugar_kinase	0.715038	2.69283	3.46966	0.0625043	0.308778
RS00365	acetylxylan_esterase	-0.0481633	3.46192	0.0332876	0.85523	0.997018
RS00370	MurR/RpiR_family_transcriptional_regulator	-0.168567	7.99192	2.85108	0.0913125	0.383702
RS00375	phosphoribosylamine--glycine_ligase	-0.352589	2.87333	1.26095	0.261471	0.638074
RS00380	5-(carboxyamino)imidazole_ribonucleotide_mutase	0.203907	1.28371	0.0592863	0.807628	0.983462
RS00385	5-(carboxyamino)imidazole_ribonucleotide_synthase	-0.0968351	3.28707	0.129804	0.718636	0.951167
RS00390	hypothetical_protein	-0.392923	6.83303	8.77292	0.00305736	0.0385417
RS00395	hypothetical_protein	-0.285258	6.50316	4.55567	0.0328099	0.20897
RS00400	adenylosuccinate_lyase	-0.00298439	8.16019	0.000852963	0.976701	1
RS00405	transcriptional_regulator	-0.691527	6.06427	26.3747	2.81199e-07	1.50364e-05
RS00410	Holliday_junction_branch_migration_DNA_helicase_RuvB	-0.209539	8.68249	5.17683	0.0228901	0.167746
RS00415	hypothetical_protein	0.0363649	7.20352	0.059453	0.807363	0.983386
RS00420	membrane_protein	-0.0115873	7.18038	0.00859763	0.926123	1
RS00425	acyltransferase	-0.0780496	10.5627	1.05466	0.304436	0.685146
RS00430	bifunctional_acetaldehyde-CoA/alcohol_dehydrogenase	-0.408234	9.45109	11.9496	0.000546578	0.0102294
RS00435	zinc-dependent_alcohol_dehydrogenase	-0.145951	7.33594	0.735348	0.391155	0.746911
RS00440	threonine_synthase	-0.297893	7.8613	8.82221	0.00297585	0.0378081
RS00445	MATE_family_efflux_transporter	0.0434676	8.30778	0.18685	0.665551	0.92031
RS00450	30S_ribosomal_protein_S10	-0.137959	11.1503	2.29207	0.130036	0.470101
RS00455	50S_ribosomal_protein_L3	-0.069727	11.8096	0.895448	0.344005	0.703036
RS00460	50S_ribosomal_protein_L4	-0.0340251	12.3308	0.165537	0.684109	0.933766
RS00465	50S_ribosomal_protein_L23	0.00811316	11.3528	0.010244	0.919382	1
RS00470	50S_ribosomal_protein_L2	-0.00124875	12.7672	0.00026517	0.987008	1
RS00475	30S_ribosomal_protein_S19	-0.0708389	11.4735	0.797821	0.371746	0.727348
RS00480	50S_ribosomal_protein_L22	-0.0248057	12.1299	0.0911333	0.762741	0.966033
RS00485	30S_ribosomal_protein_S3	0.00910287	12.7493	0.0131375	0.908747	1
RS00490	50S_ribosomal_protein_L16	0.0480688	12.1172	0.52171	0.470113	0.806334
RS00495	50S_ribosomal_protein_L29	0.0948564	11.0585	1.90881	0.167095	0.5147
RS00500	30S_ribosomal_protein_S17	-0.00229823	11.8998	0.00108101	0.973771	1
RS00505	50S_ribosomal_protein_L14	0.0451158	11.587	0.347382	0.555599	0.867597
RS00510	50S_ribosomal_protein_L24	0.0503931	11.8584	0.520181	0.470765	0.806883
RS00515	50S_ribosomal_protein_L5	0.0369995	12.6676	0.271325	0.602444	0.884845
RS00520	30S_ribosomal_protein_S14_type_Z	0.0453733	11.0119	0.28225	0.59523	0.879676
RS00525	30S_ribosomal_protein_S8	0.0976171	12.0698	2.02296	0.154937	0.512699
RS00530	50S_ribosomal_protein_L6	0.0803207	12.5427	1.18345	0.276654	0.657324
RS00535	50S_ribosomal_protein_L18	0.0562929	11.3948	0.437195	0.50848	0.836897
RS00540	30S_ribosomal_protein_S5	0.0582783	12.0577	0.656519	0.417791	0.767449
RS00545	50S_ribosomal_protein_L30	0.145373	10.9119	1.99384	0.15794	0.512699
RS00550	50S_ribosomal_protein_L15	0.0994067	11.9432	1.80616	0.178969	0.530051
RS00555	preprotein_translocase_subunit_SecY	0.156705	14.224	2.35725	0.124702	0.456007
RS00560	adenylate_kinase	0.28573	9.71894	9.34516	0.00223575	0.029806
RS00565	translation_initiation_factor_IF-1	-0.11128	12.0942	2.4395	0.118314	0.439477
RS00570	50S_ribosomal_protein_L36	-0.148279	11.0272	3.84775	0.0498127	0.264564
RS00575	30S_ribosomal_protein_S13	-0.168823	12.1112	4.91993	0.0265486	0.184922
RS00580	30S_ribosomal_protein_S11	-0.12032	12.455	2.29077	0.130146	0.470148
RS00585	DNA-directed_RNA_polymerase_subunit_alpha	-0.0885128	12.9179	1.4568	0.22744	0.60312
RS00590	50S_ribosomal_protein_L17	0.0439454	12.7767	0.323825	0.569318	0.868366
RS00680	hypothetical_protein	0.166674	2.93908	0.263262	0.607888	0.888001
RS00685	hypothetical_protein	-0.345269	4.4751	3.42875	0.0640707	0.312756
RS00690	hypothetical_protein	-0.505842	4.63844	4.66238	0.0308303	0.200831
RS00695	hypothetical_protein	-0.154898	4.56687	0.728787	0.393277	0.74841
RS00700	hypothetical_protein	-0.101179	9.55247	0.98672	0.320545	0.685146
RS00705	hypothetical_protein	-0.894899	1.37065	2.24793	0.133793	0.48014
RS00710	histidine_phosphatase_family_protein	-0.343876	6.56763	5.97163	0.0145378	0.122601
RS00715	D-alanyl-D-alanine_carboxypeptidase	-0.25805	7.63624	5.43045	0.0197885	0.15181
RS00720	N-acetylmuramoyl-L-alanine_amidase	-0.154535	7.85258	1.43615	0.230763	0.608441
RS00725	heat-inducible_transcriptional_repressor_HrcA	-0.36797	8.77197	10.5129	0.00118542	0.0187984
RS00730	nucleotide_exchange_factor_GrpE	-0.37687	8.76413	14.9025	0.00011321	0.0027022
RS00735	molecular_chaperone_DnaK	-0.438446	10.9842	29.5525	5.44223e-08	3.31024e-06
RS00740	chaperone_DnaJ	-0.354707	9.3221	7.48947	0.00620608	0.0677102
RS00745	GntR_family_transcriptional_regulator	-0.178135	6.00715	1.39322	0.237863	0.615286
RS00750	tRNA_pseudouridine(38-40)_synthase_TruA	-0.351098	6.94458	9.11496	0.00253528	0.0332525
RS00755	hydroxymethylpyrimidine/phosphomethylpyrimidine_kinase	-0.17841	6.96224	2.52369	0.112148	0.424727
RS00760	membrane_protein	-0.105292	5.64905	0.487736	0.484939	0.816603
RS00765	TIGR01440_family_protein	-0.132943	6.83821	0.978029	0.322686	0.685146
RS00770	mechanosensitive_ion_channel_protein	0.177146	7.24382	2.42355	0.119524	0.441611
RS00775	trigger_factor	-0.4202	12.1904	29.3791	5.95163e-08	3.57539e-06
RS00780	DNA-directed_RNA_polymerase_subunit_delta	-0.0892583	9.41532	0.906391	0.341074	0.699986
RS00785	CTP_synthetase	0.232889	11.4519	11.6172	0.000653453	0.0117332
RS00790	alpha/beta_hydrolase	-0.336985	8.76307	16.184	5.74788e-05	0.00153677
RS01045	4-(cytidine_5-diphospho)-2-C-methyl-D-erythritol_kinase	-0.239829	7.66482	6.58853	0.0102638	0.0962303
RS01050	transcriptional_regulator	-0.192388	7.18231	2.15105	0.142472	0.498397
RS01055	zinc_ABC_transporter_ATP-binding_protein	-0.289064	8.00477	9.41343	0.00215402	0.029123
RS01060	zinc_ABC_transporter_permease	-0.151183	9.35251	3.36501	0.066595	0.320097
RS01075	tyrosine--tRNA_ligase	-0.0345259	9.47678	0.196805	0.657313	0.915422
RS01080	penicillin-binding_protein_1B	0.22468	10.4582	9.60349	0.00194208	0.0272339
RS01085	DNA-directed_RNA_polymerase_subunit_beta	-0.0259922	12.2899	0.148166	0.700294	0.940296
RS01310	23S_rRNA_(guanosine(2251)-2-O)-methyltransferase_RlmB	-0.372908	7.88711	14.5159	0.000138984	0.00319008
RS01315	hypothetical_protein	-0.402897	7.51474	13.0255	0.000307279	0.00652935
RS01320	fatty_acid-binding_protein_DegV	-0.184399	10.2605	4.56491	0.0326333	0.208939
RS01325	transcriptional_regulator	0.273647	3.84338	1.16228	0.280993	0.662457
RS01330	50S_ribosomal_protein_L13	-0.208418	12.3296	6.54787	0.010501	0.0977012
RS01335	30S_ribosomal_protein_S9	-0.00730117	12.1267	0.00498349	0.943721	1
RS01340	site-specific_integrase	-0.215991	8.04842	5.18593	0.0227705	0.167373
RS01345	transcriptional_regulator	-0.325929	7.16481	6.96062	0.00833229	0.0837504
RS01350	hypothetical_protein	-0.0334225	2.22246	0.00579086	0.939341	1
RS01355	hypothetical_protein	-0.355062	3.26724	1.70687	0.191392	0.554353
RS01360	hypothetical_protein	0.29021	2.20117	0.477376	0.489613	0.821538
RS01365	hypothetical_protein	-0.452801	2.06346	1.07685	0.299404	0.684634
RS01370	hypothetical_protein	0.0756368	2.47661	0.0361333	0.84924	0.993128
RS01375	hypothetical_protein	-0.296019	5.73375	3.3907	0.0655653	0.316518
RS01380	restriction_endonuclease	-0.262634	9.05628	9.32512	0.00226033	0.0299505
RS01385	hypothetical_protein	-0.192037	9.39644	5.42849	0.0198108	0.15181
RS01390	ATP-dependent_DNA_helicase_RecG	-0.24337	8.14008	6.01694	0.0141692	0.120805
RS01395	hypothetical_protein	-0.286414	1.07199	0.168031	0.681868	0.932296
RS01400	hypothetical_protein	-0.268552	1.66339	0.265201	0.606569	0.888001
RS01405	MutR_family_transcriptional_regulator	-0.229044	5.16696	1.90569	0.167442	0.5147
RS01410	MFS_transporter	0.206074	5.11976	1.29786	0.254604	0.631128
RS01415	amino_acid_ABC_transporter_permease	-0.0154957	9.25726	0.0204734	0.886223	1
RS01420	osmoprotectant_ABC_transporter_substrate-binding_protein	-0.0906502	8.88626	0.680219	0.409511	0.762121
RS01425	choline_ABC_transporter_permease	-0.0244734	7.78118	0.0338453	0.854036	0.996078
RS01430	glycine/betaine_ABC_transporter_ATP-binding_protein	-0.151657	8.77827	3.25887	0.0710382	0.333982
RS01515	hypothetical_protein	-0.549595	5.72367	13.1029	0.00029484	0.00632024
RS01520	hypothetical_protein	-0.278865	8.04314	7.03914	0.00797474	0.0810894
RS01525	hypothetical_protein	-0.244508	5.87628	3.49967	0.0613812	0.306025
RS01530	hypothetical_protein	-0.0609804	6.38241	0.198307	0.656091	0.914506
RS01535	acetyltransferase	-0.221995	5.92034	1.41314	0.234536	0.614237
RS01540	GNAT_family_N-acetyltransferase	-0.226608	5.85731	1.17047	0.279305	0.660077
RS01545	acetyltransferase	-0.0846297	6.59829	0.311417	0.576812	0.8687
RS01550	hypothetical_protein	-0.517337	6.66978	17.0282	3.68282e-05	0.00109942
RS01555	DNA-directed_RNA_polymerase_sigma-70_factor	-0.611148	5.3517	16.785	4.18635e-05	0.00119127
RS01560	lipoprotein	-0.380759	1.77731	0.561188	0.453782	0.795131
RS01565	TetR_family_transcriptional_regulator	-0.418829	5.02878	6.00269	0.0142841	0.121162
RS01570	antibiotic_ABC_transporter_permease	-0.631016	5.25529	16.0683	6.10991e-05	0.00160707
RS01575	glycosyl_transferase_family_2	-0.678937	4.14361	6.33853	0.0118143	0.106067
RS01580	hypothetical_protein	0.0621717	6.33943	0.137982	0.710296	0.94771
RS01585	PadR_family_transcriptional_regulator	-0.265017	4.27179	0.849628	0.356658	0.716555
RS01590	hypothetical_protein	-0.273986	9.50724	9.76414	0.00177948	0.0256943
RS01595	N-acetylglucosamine-6-phosphate_deacetylase	-0.177115	8.28406	2.1563	0.141986	0.497054
RS01600	isoprenylcysteine_carboxyl_methyltransferase	-0.618902	2.76079	3.57105	0.0587952	0.295861
RS01605	glycine--tRNA_ligase_subunit_alpha	-0.606581	9.84403	63.4934	1.60906e-15	2.44946e-13
RS01610	FMN-dependent_NADH-azoreductase	-0.690827	9.00377	63.8845	1.31932e-15	2.13993e-13
RS01615	glycine--tRNA_ligase_subunit_beta	-0.595219	10.9615	74.817	5.16419e-18	1.19253e-15
RS01620	hypothetical_protein	-0.522173	9.02199	16.6944	4.39105e-05	0.00124226
RS01625	membrane_protein	-0.254904	3.95991	1.46939	0.225442	0.600242
RS01630	glycerol_kinase	-0.412881	6.60624	10.7757	0.00102841	0.0169062
RS01635	alpha-glycerophosphate_oxidase	-0.322229	6.31632	6.75089	0.00937012	0.091157
RS01640	glycerol_transporter	-0.448202	5.38797	6.45682	0.0110527	0.101094
RS01645	NADH_peroxidase	0.0593096	6.5301	0.166706	0.683056	0.933113
RS01650	hypothetical_protein	-0.00180469	6.87369	0.000236577	0.987728	1
RS01655	transketolase	-0.334367	10.3864	13.8875	0.000194081	0.00427329
RS01660	bacteriocin_immunity_protein	-0.597642	6.8213	24.9847	5.77871e-07	2.78408e-05
RS01665	3-dehydroquinate_dehydratase	-0.679423	8.21121	39.0331	4.16685e-10	3.27031e-08
RS01670	ABC_transporter_permease	-0.557504	9.79223	38.4848	5.51831e-10	4.26223e-08
RS01675	PTS_cellobiose_transporter_subunit_IIC	0.626454	8.75838	6.05715	0.0138501	0.119321
RS01680	glutamate_5-kinase	-0.0705515	8.32003	0.561007	0.453855	0.795131
RS01685	gamma-glutamyl-phosphate_reductase	0.110611	9.82261	1.58976	0.20736	0.573629
RS01690	16S_rRNA_(cytosine(1402)-N(4))-methyltransferase	0.0262975	8.7124	0.0751364	0.784	0.970725
RS01695	cell_division_protein_FtsL	0.0107027	7.29624	0.00904832	0.924217	1
RS01700	penicillin-binding_protein_2X	0.0180022	10.1587	0.0604368	0.805807	0.982665
RS01705	phospho-N-acetylmuramoyl-pentapeptide-transferase	0.0219502	9.28292	0.0648451	0.798996	0.97956
RS01710	DEAD/DEAH_box_helicase	-0.198995	9.79436	7.08522	0.00777222	0.0796203
RS01715	amino_acid_ABC_transporter_substrate-binding_protein	-0.18595	9.1283	3.47903	0.0621512	0.307882
RS01720	amino_acid_ABC_transporter_permease	-0.110731	9.17397	1.58134	0.208567	0.573814
RS01725	amino_acid_ABC_transporter_ATP-binding_protein	0.0875651	9.72603	1.22143	0.269081	0.649575
RS01730	membrane_protein	-0.0479819	6.04729	0.117508	0.731753	0.956405
RS01735	thioredoxin-disulfide_reductase	-0.00557889	9.5359	0.00212936	0.963195	1
RS01740	nicotinate_phosphoribosyltransferase	-0.136496	8.96971	2.66719	0.102437	0.40591
RS01745	NAD(+)_synthetase	0.124822	9.09859	1.97897	0.159499	0.512699
RS01750	aminopeptidase_C	0.32705	9.44012	16.6283	4.54668e-05	0.0012715
RS01755	penicillin-binding_protein_1A	-0.0667339	10.8519	0.734894	0.391302	0.746911
RS01760	Holliday_junction_resolvase_RecU	0.0065347	8.30831	0.00259255	0.959392	1
RS01765	hypothetical_protein	0.104384	4.43447	0.222075	0.637463	0.906722
RS01770	cell_cycle_protein_GpsB	-0.0467215	9.00754	0.264318	0.607169	0.888001
RS01775	RNA_methyltransferase	-0.092168	8.83955	0.924224	0.336368	0.694783
RS01780	hypothetical_protein	-0.0240701	10.6962	0.112387	0.737443	0.956405
RS01785	S-ribosylhomocysteine_lyase	-0.205292	8.97354	6.27857	0.0122206	0.108911
RS01790	ribonuclease_Y	-0.0436234	10.6496	0.348919	0.554726	0.867597
RS01795	multidrug_ABC_transporter_ATP-binding_protein	-0.100683	5.20615	0.28637	0.592556	0.878008
RS01800	ABC_transporter_permease	-0.063457	5.26639	0.143906	0.704428	0.944283
RS01805	sensor_histidine_kinase	-0.283986	7.23244	6.49123	0.0108408	0.0999078
RS01810	DNA-binding_response_regulator	-0.130883	6.64582	1.24762	0.264008	0.640925
RS01815	DUF1211_domain-containing_membrane_protein	0.124049	7.47249	1.51517	0.218353	0.587343
RS01820	guanylate_kinase	-0.297574	8.2101	10.3273	0.00131075	0.020248
RS01825	DNA-directed_RNA_polymerase_subunit_omega	-0.297737	9.30327	12.3931	0.000430918	0.00842107
RS02840	TlyA_family_rRNA_(cytidine-2-O)-methyltransferase	0.13573	8.07288	1.81612	0.177776	0.528765
RS02845	ArgR_family_transcriptional_regulator	-0.00129397	7.72888	0.000155926	0.990037	1
RS02850	DNA_repair_protein_RecN	0.037256	9.44152	0.213427	0.644095	0.909828
RS02855	hypothetical_protein	-0.00427422	9.22753	0.00306141	0.955876	1
RS02860	lipase	0.0496523	8.15352	0.285623	0.593039	0.878456
RS02865	membrane_protein	0.0733322	7.60286	0.395697	0.52932	0.853153
RS02870	transcriptional_regulator	-0.195906	12.0854	4.63332	0.0313567	0.203172
RS02875	hypothetical_protein	-0.017752	5.90367	0.0124944	0.910999	1
RS02880	dihydroorotate_oxidase	-0.813622	6.04577	33.1483	8.53928e-09	5.77113e-07
RS02885	peptidoglycan_branched_peptide_synthesis_protein	-0.109026	9.98991	2.34821	0.125427	0.457517
RS02890	UDP-N-acetylmuramoylpentapeptide-lysine_N(6)-alanyltransferase	-0.079612	9.35856	0.919173	0.337692	0.694993
RS02895	UDP-N-acetylmuramoylpentapeptide-lysine_N(6)-alanyltransferase	-0.118187	9.46368	1.53138	0.215906	0.585503
RS02900	sugar-phosphatase	-0.170606	8.70324	3.82592	0.0504655	0.266919
RS02905	phosphohydrolase	-0.194227	7.91674	3.98104	0.0460151	0.256483
RS02910	hypothetical_protein	-0.0790373	6.03474	0.282119	0.595316	0.879676
RS02915	calcium-translocating_P-type_ATPase2C_PMCA-type	0.261344	10.7812	8.9446	0.00278291	0.0358245
RS02920	phosphoesterase	0.0590271	6.57059	0.139501	0.708777	0.947007
RS02925	fructose-bisphosphatase_class_III	0.308158	7.1159	6.85513	0.00883871	0.0872397
RS02930	epoxyqueuosine_reductase	0.200854	6.82377	2.00665	0.156611	0.512699
RS02935	peptide_chain_release_factor_2	-0.0471963	8.6654	0.233538	0.628913	0.900615
RS02940	cell_division_ATP-binding_protein_FtsE	-0.0209267	8.43056	0.0557064	0.813416	0.986321
RS02945	ABC_transporter_permease	0.153443	9.71158	3.92012	0.0477115	0.259027
RS02955	IS3_family_transposase	0.0170004	6.48491	0.0167488	0.897027	1
RS02960	thioesterase	0.21377	8.38871	2.72344	0.098885	0.398384
RS02965	hypothetical_protein	0.135831	7.46935	0.902058	0.342231	0.701236
RS02970	acetoin_reductase	0.00360596	9.41102	0.00142708	0.969866	1
RS02975	bifunctional_DnaQ_family_exonuclease/ATP-dependent_helicase	0.0822334	8.20008	0.752814	0.385587	0.740728
RS02980	aspartate_aminotransferase	-0.216482	9.45794	5.20975	0.0224606	0.165847
RS02985	asparagine--tRNA_ligase	-0.19188	10.3495	7.03744	0.00798229	0.0810894
RS02990	membrane_protein	-0.236431	9.33115	4.54947	0.032929	0.209181
RS02995	hypothetical_protein	-0.20325	9.59106	4.40264	0.0358833	0.222715
RS03000	hypothetical_protein	0.0829634	5.14135	0.252334	0.615436	0.892883
RS03005	RNase_adaptor_protein_RapZ	-0.0707929	7.3413	0.361231	0.547824	0.8649
RS03010	YvcK_family_protein	-0.110123	7.81907	1.14497	0.284604	0.667736
RS03015	sporulation_protein	0.0334997	7.98241	0.104638	0.746333	0.956405
RS03020	dipeptidase	-0.0491873	9.09215	0.401098	0.526523	0.850336
RS03025	zinc_ABC_transporter_substrate-binding_protein_AdcA	0.253174	9.35443	6.11348	0.0134155	0.116533
RS03030	50S_ribosomal_protein_L31_type_B	0.076625	13.2343	0.79581	0.372349	0.727727
RS03035	oligoribonuclease	-0.0531526	7.65944	0.163525	0.685931	0.93468
RS03040	adenosine_deaminase	-0.829438	4.50175	17.6643	2.6352e-05	0.000821978
RS03045	flavodoxin	-0.232973	8.55957	7.24262	0.0071193	0.0752912
RS03050	chorismate_mutase	0.0319584	5.85064	0.0541641	0.81597	0.987286
RS03055	voltage-gated_chloride_channel_protein	0.0517836	8.61057	0.360316	0.548331	0.8649
RS03060	50S_ribosomal_protein_L19	-0.286081	11.6478	10.9688	0.000926574	0.0155473
RS03070	hypothetical_protein	0.700123	0.78299	0.637535	0.424605	0.771289
RS03075	transposase	-0.0855235	6.51978	0.387896	0.533408	0.854655
RS03090	ABC_transporter_permease	0.359273	7.83494	9.08649	0.00257504	0.0336832
RS03095	ABC_transporter_ATP-binding_protein	0.474599	7.6782	8.30304	0.00395788	0.0475532
RS03100	peptide_ABC_transporter_permease	0.419862	8.65999	14.7057	0.000125667	0.00295409
RS03105	DNA-binding_response_regulator	0.21282	6.19137	2.09958	0.147339	0.507398
RS03110	two-component_sensor_histidine_kinase	0.174911	7.61803	2.64777	0.103695	0.408237
RS03115	IS3_family_transposase	-0.0684852	4.29175	0.0765988	0.781961	0.970725
RS03120	CsbD_family_protein	-0.0961243	9.89779	0.616263	0.432439	0.776762
RS03125	rod_shape-determining_protein_RodA	-0.233188	9.31183	6.74521	0.00939995	0.091157
RS03130	hydrolase	0.00547117	8.08732	0.00219739	0.962612	1
RS03135	DNA_gyrase_subunit_B	-0.07534	10.1204	1.16805	0.279802	0.66061
RS03140	septation_ring_formation_regulator_EzrA	0.039836	10.8729	0.328225	0.566706	0.868366
RS03145	phosphoserine_phosphatase_SerB	-0.374191	6.26191	4.84509	0.027725	0.187635
RS03150	NUDIX_hydrolase	-0.355661	5.67717	5.48474	0.0191831	0.148032
RS03155	hypothetical_protein	-0.643277	5.34854	10.3189	0.00131674	0.0202761
RS03160	enolase	-0.0934226	13.6536	1.96266	0.161229	0.512699
RS03165	endonuclease	-0.473305	5.20697	9.58138	0.0019656	0.0274079
RS03170	3-phosphoshikimate_1-carboxyvinyltransferase	-0.0630945	7.38278	0.394323	0.530036	0.854025
RS03175	shikimate_kinase	0.207964	6.42041	2.60466	0.10655	0.412797
RS03180	LytR_family_transcriptional_regulator	0.234784	8.65505	6.24983	0.0124205	0.109688
RS03185	RNA_methyltransferase	-0.108099	7.37696	0.916325	0.338442	0.695757
RS03190	hypothetical_protein	-0.181706	6.24466	2.14178	0.143336	0.499979
RS03195	acid_phosphatase/phosphotransferase	0.00934367	8.07512	0.00948023	0.922435	1
RS03200	ClbS/DfsB_family_four-helix_bundle_protein	0.214766	8.21975	5.6139	0.0178185	0.140755
RS03215	cell_wall_surface_anchor_protein	-0.020415	2.51144	0.00311589	0.955485	1
RS03220	IS3_family_transposase	-0.436587	7.97166	18.2412	1.94628e-05	0.000639906
RS03230	molecular_chaperone_Hsp33	-0.431197	6.00235	9.7107	0.00183198	0.026142
RS03235	YSIRK-targeted_surface_antigen_transcriptional_regulator	-0.452345	9.26348	16.5113	4.83598e-05	0.00133991
RS03240	cell_wall_surface_anchor_protein	-0.711162	7.7047	42.7173	6.3252e-11	5.49615e-09
RS03245	hypothetical_protein	-0.313801	4.36544	2.90644	0.0882267	0.375196
RS03250	class_C_sortase	-0.0580848	4.63816	0.113294	0.736424	0.956405
RS03255	class_C_sortase	-0.267708	4.38724	1.85148	0.173611	0.522443
RS03260	cell_wall_surface_anchor_protein	-0.305732	7.12904	7.33743	0.00675332	0.0717503
RS03265	class_C_sortase	-0.0114278	5.65318	0.00638852	0.936294	1
RS03270	hypothetical_protein	0.975247	1.29067	2.10616	0.146707	0.506895
RS03275	hypothetical_protein	-0.177367	0.83829	0.0470374	0.828301	0.991516
RS03285	hypothetical_protein	0.310986	0.655919	0.112315	0.737524	0.956405
RS03290	serine_hydrolase	-0.352757	9.96238	15.1178	0.000101005	0.00245746
RS03295	ABC_transporter_ATPase	-0.191118	6.04665	1.83405	0.17565	0.525653
RS03300	antibiotic_ABC_transporter_permease	-0.178608	6.22035	1.33108	0.248613	0.62294
RS03305	multidrug_ABC_transporter_permease	-0.229813	6.36828	2.39941	0.121381	0.446778
RS03310	hypothetical_protein	-0.788177	4.35035	17.1799	3.40016e-05	0.00102765
RS03315	hypothetical_protein	-1.03543	5.31137	48.9917	2.57045e-12	2.50157e-10
RS03320	SDR_family_oxidoreductase	-0.979738	5.40396	19.9112	8.11217e-06	0.000298738
RS03325	acyl_carrier_protein	-0.721157	4.50126	15.8499	6.85711e-05	0.00176543
RS03330	beta-hydroxyacyl-ACP_dehydratase	-0.582337	5.20869	14.4927	0.000140701	0.00321433
RS03335	ABC_transporter_ATP-binding_protein	-0.567391	6.1975	18.8077	1.44581e-05	0.000506137
RS03340	ABC_transporter_permease	-0.629831	6.48634	25.5136	4.39266e-07	2.20357e-05
RS03345	hypothetical_protein	-0.722515	7.74752	30.0175	4.2817e-08	2.63731e-06
RS03350	hypothetical_protein	-0.743697	6.6593	34.975	3.33959e-09	2.38977e-07
RS03355	hypothetical_protein	-0.78649	8.05188	43.7689	3.69527e-11	3.32985e-09
RS03360	hypothetical_protein	-0.616669	7.29372	24.7531	6.51632e-07	3.07849e-05
RS03365	hypothetical_protein	-0.529487	7.23938	18.3227	1.86475e-05	0.000617811
RS03370	hypothetical_protein	0.0347148	2.6662	0.00804876	0.928514	1
RS03375	hypothetical_protein	-0.0121015	3.74511	0.00280916	0.957731	1
RS03380	peptidase_S8	0.407446	5.247	5.59111	0.0180518	0.142367
RS03390	hypothetical_protein	0.174652	5.75457	1.5357	0.215259	0.58419
RS03395	peptidase_M13	-0.240877	1.57156	0.199416	0.655193	0.913912
RS03400	peptidase_M13	0.847728	1.78492	2.63978	0.104218	0.408509
RS03405	alpha/beta_hydrolase	-0.164337	2.11564	0.0560217	0.812898	0.986321
RS03420	alpha/beta_hydrolase	0.0732708	2.68427	0.0383878	0.844666	0.992378
RS03425	ABC_transporter_permease	0.858506	2.71148	4.83813	0.027837	0.188132
RS03430	permease	-0.491389	2.58493	1.84049	0.174893	0.524522
RS03440	hypothetical_protein	0.264311	1.71046	0.258655	0.611046	0.890044
RS03445	multidrug_ABC_transporter_ATP-binding_protein	-0.324006	2.80756	0.738758	0.390059	0.746667
RS03450	hypothetical_protein	0.1144	7.73832	1.10219	0.293786	0.677198
RS03455	DNA-entry_nuclease	-0.589458	7.33579	26.6413	2.44954e-07	1.32439e-05
RS03460	cytochrome_o_ubiquinol_oxidase	0.330247	7.31066	3.83217	0.0502778	0.266215
RS03465	ABC_transporter_ATP-binding_protein	0.572821	5.24875	9.2247	0.00238772	0.0314869
RS03470	iron_export_ABC_transporter_permease_subunit_FetB	0.591652	6.73707	11.6947	0.00062678	0.0114229
RS03475	phosphate_ABC_transporter_ATPase	-0.100781	5.15492	0.357965	0.549638	0.8649
RS03480	LysR_family_transcriptional_regulator	0.204859	6.95422	1.79834	0.179913	0.531224
RS03485	membrane_protein	0.461581	4.73651	3.95082	0.0468485	0.259027
RS03490	lactate_dehydrogenase	0.602502	4.84031	12.1346	0.000494957	0.00951961
RS03495	glucuronide_permease	1.2396	2.03084	5.62115	0.017745	0.140402
RS03500	2-dehydro-3-deoxygluconokinase	0.137951	3.37757	0.257445	0.611881	0.890185
RS03505	beta-glucuronidase	-0.102863	4.97064	0.348842	0.554769	0.867597
RS03510	GntR_family_transcriptional_regulator	-0.0813481	7.69133	0.605335	0.43655	0.781549
RS03515	2-dehydro-3-deoxyphosphooctonate_aldolase	0.150477	3.21931	0.284484	0.593777	0.878746
RS03520	uronate_isomerase	0.0481923	4.1972	0.0612791	0.804486	0.982665
RS03525	mannonate_dehydratase	0.0977561	3.65348	0.12693	0.721636	0.952137
RS03530	dioxygenase	-0.0962095	3.46725	0.113177	0.736556	0.956405
RS03535	haloacid_dehalogenase	0.0945997	3.21903	0.115411	0.734066	0.956405
RS03540	beta-hexosamidase	-0.00169801	4.85682	9.04524e-05	0.992412	1
RS03545	dipeptidase	0.00431363	8.25635	0.00167151	0.967388	1
RS03550	catabolite_control_protein_A	-0.100676	10.0071	1.36706	0.242318	0.615776
RS03555	alpha-amylase	0.0516496	7.50451	0.222495	0.637146	0.906535
RS03560	glycosyl_transferase_family_1	0.0595862	8.8439	0.50336	0.478027	0.811286
RS03565	12C2-diacylglycerol_3-glucosyltransferase	0.0794379	9.69444	1.21623	0.270102	0.649854
RS03570	threonine--tRNA_ligase	-0.27957	10.3763	14.8729	0.000115003	0.00272978
RS03575	DNA-binding_response_regulator	-0.248282	4.07081	0.946661	0.330571	0.688006
RS03580	hypothetical_protein	-0.178061	6.45709	2.10172	0.147134	0.50731
RS03585	peptidase	0.66789	9.69378	25.7278	3.93125e-07	2.01363e-05
RS03590	glutamine_ABC_transporter_permease	1.21571	9.46237	82.3826	1.12139e-19	3.89763e-17
RS03595	glutamine_ABC_transporter_permease	1.02904	8.62203	40.813	1.67513e-10	1.38156e-08
RS03600	amino_acid_ABC_transporter_substrate-binding_protein	1.11546	8.53021	52.9512	3.41935e-13	3.61707e-11
RS03605	arginine_ABC_transporter_ATP-binding_protein	1.04181	8.35068	43.1764	5.00203e-11	4.42543e-09
RS03610	DNA-binding_response_regulator	0.0813431	7.91485	0.718534	0.396625	0.750672
RS03615	cell_wall_metabolism_sensor_histidine_kinase_VicK	0.117505	8.98311	2.37974	0.122918	0.451411
RS03620	metallo-hydrolase	0.112184	8.66204	1.84002	0.174948	0.524522
RS03625	hypothetical_protein	0.208096	8.32117	4.52945	0.0333163	0.211135
RS03630	ribonuclease_3	-0.213585	7.82985	5.33241	0.0209324	0.158928
RS03635	chromosome_segregation_protein_SMC	-0.0297978	10.1701	0.167565	0.682285	0.932584
RS03640	haloacid_dehalogenase	-0.0756682	7.48487	0.578447	0.446922	0.788945
RS03645	haloacid_dehalogenase	-0.163894	7.8212	2.80814	0.0937869	0.389392
RS03650	signal_recognition_particle-docking_protein_FtsY	-0.000630969	9.01515	6.57859e-05	0.993529	1
RS03655	group_II_intron_reverse_transcriptase/maturase	0.247479	5.44204	1.48675	0.222721	0.5958
RS03660	phosphate_ABC_transporter_substrate-binding_protein	0.248829	9.49266	9.7239	0.00181888	0.0260313
RS03665	ABC_transporter_permease	0.12758	9.35561	1.52207	0.217306	0.586414
RS03670	hypothetical_protein	0.152513	6.43621	1.36895	0.241993	0.615544
RS03675	N52CN10-methylene_tetrahydromethanopterin_reductase	0.0169971	5.00701	0.00464499	0.945663	1
RS03680	S1_RNA-binding_protein	-0.212199	9.19389	5.31807	0.0211053	0.15947
RS03685	SprT_family_protein	-0.125586	7.27787	1.35362	0.244647	0.618586
RS03690	phage_shock_protein_C	0.0261125	10.0202	0.0571408	0.811074	0.985302
RS03695	HPr_kinase/phosphorylase	-0.0155931	9.51622	0.0389916	0.843465	0.992378
RS03700	prolipoprotein_diacylglyceryl_transferase	0.126655	9.11427	2.42861	0.119139	0.440524
RS03705	DUF948_domain_containing_protein	0.0934332	8.58761	0.91144	0.339733	0.697822
RS03710	hypothetical_protein	0.0791626	9.84857	0.559409	0.454499	0.795131
RS03715	hypothetical_protein	-0.104429	12.3074	0.718012	0.396797	0.750705
RS03720	peptidase_U32	-0.833141	6.91789	12.8541	0.000336746	0.00691395
RS03725	collagenase-like_protease	-0.68388	7.88826	9.67204	0.00187093	0.026465
RS03730	hypothetical_protein	-0.156876	7.61453	1.87958	0.170382	0.516368
RS03735	hypothetical_protein	-0.339994	5.1996	4.86483	0.0274095	0.186226
RS03740	manganese_transporter	-0.399169	8.81071	11.668	0.000635849	0.0115449
RS03745	bifunctional_diaminohydroxyphosphoribosylaminopyrimidine_deaminase/5-amino-6-(5-phosphoribosylamino)uracil_reductase	-1.70133	7.54321	141.297	1.38545e-32	1.34832e-29
RS03750	riboflavin_synthase	-1.78508	6.38815	102.569	4.16514e-24	1.84251e-21
RS03755	bifunctional_32C4-dihydroxy-2-butanone-4-phosphate_synthase/GTP_cyclohydrolase_II	-1.69558	8.0151	113.931	1.34913e-26	7.29427e-24
RS03760	62C7-dimethyl-8-ribityllumazine_synthase	-1.72514	7.41618	59.0515	1.53602e-14	2.07619e-12
RS03765	lysine--tRNA_ligase	-0.193153	10.5626	5.69843	0.0169801	0.136523
RS03770	haloacid_dehalogenase	0.0747038	8.0947	0.501134	0.479002	0.811286
RS03775	histidine_phosphatase_family_protein	-0.112681	7.45213	0.916439	0.338412	0.695757
RS03780	aminoacyl-tRNA_deacylase	-0.260677	6.56658	4.04728	0.0442426	0.250462
RS03785	epimerase	0.426047	4.9331	2.50413	0.113548	0.427982
RS03790	N-acetylmuramoyl-L-alanine_amidase	0.0300166	8.67542	0.0800578	0.777219	0.970725
RS03795	ECF_transporter_S_component	0.097314	7.37181	0.660232	0.416478	0.765858
RS03800	hypothetical_protein	-0.0976538	8.85556	1.3075	0.252849	0.628698
RS03805	oligoendopeptidase_F	0.267609	8.63835	9.40773	0.00216072	0.0291248
RS03810	phosphoenolpyruvate_carboxylase	0.288611	10.4447	15.809	7.00691e-05	0.00179451
RS03815	cell_division_protein	0.063404	9.09373	0.703908	0.401474	0.754857
RS03820	elongation_factor_Tu	-0.102198	14.9987	1.46907	0.225492	0.600242
RS03825	triose-phosphate_isomerase	-0.134235	11.5632	3.87268	0.049078	0.26279
RS03830	22C3-bisphosphoglycerate-dependent_phosphoglycerate_mutase	-0.160157	12.722	6.66895	0.00981072	0.0937897
RS03835	penicillin-binding_protein_2B	-0.277479	9.78159	11.8886	0.000564773	0.0104893
RS03840	recombination_protein_RecR	-0.261212	8.82306	6.92969	0.00847764	0.0841882
RS03845	D-alanine--D-alanine_ligase	0.151303	10.1825	4.42087	0.035502	0.220629
RS03850	UDP-N-acetylmuramoyl-tripeptide--D-alanyl-D-alanine_ligase	-0.116682	9.16663	1.93676	0.16402	0.5147
RS03855	MFS_transporter	0.142074	7.4126	0.791021	0.373792	0.727727
RS03860	membrane_protein	-0.581735	8.05446	37.1808	1.07671e-09	8.18634e-08
RS03865	cell_surface_protein	-0.557339	7.10628	20.7595	5.20737e-06	0.000202713
RS03870	peptide_chain_release_factor_3	-0.184378	9.42601	6.27372	0.0122541	0.10901
RS03875	helicase	-0.212726	7.01689	3.52818	0.0603341	0.301423
RS03880	ABC_transporter_ATP-binding_protein	0.473184	6.34842	5.30457	0.0212696	0.159966
RS03885	ABC_transporter_permease	0.454033	6.90401	4.08787	0.0431921	0.246736
RS03890	hypothetical_protein	0.467042	7.87963	4.7561	0.0291947	0.194218
RS03895	RNA_helicase	-0.0980922	12.6502	1.89066	0.169127	0.515018
RS03900	hypothetical_protein	-0.0992728	6.08306	0.340789	0.559374	0.867597
RS03905	methyltransferase	-0.164363	6.34869	1.82415	0.17682	0.526563
RS03910	1-acyl-sn-glycerol-3-phosphate_acyltransferase	0.0532315	8.96803	0.316531	0.5737	0.868366
RS03915	competence_protein_CelA	0.975237	1.29095	2.10611	0.146711	0.506895
RS03920	DNA_internalization-related_competence_protein_ComEC/Rec2	-0.251859	3.84183	1.01345	0.314078	0.685146
RS03925	haloacid_dehalogenase	-0.0499633	5.74327	0.128867	0.71961	0.951167
RS03930	LacI_family_transcriptional_regulator	0.100009	6.72795	0.565361	0.452108	0.793843
RS03935	hypothetical_protein	0.351881	7.12565	5.51383	0.0188666	0.146888
RS03940	methyltransferase	0.168324	5.25184	0.852105	0.355957	0.716331
RS03945	DNA_polymerase_III_subunit_delta	0.217474	7.53719	3.24866	0.071482	0.335745
RS03950	superoxide_dismutase_[Mn/Fe]	0.296865	10.7143	5.82985	0.0157564	0.129512
RS03955	transcription_antiterminator_BglG	-0.478199	3.80911	4.25454	0.0391456	0.235079
RS03960	PTS_beta-glucoside_transporter_subunit_EIIBCA	-0.362045	4.36579	2.02148	0.155088	0.512699
RS03965	6-phospho-beta-glucosidase	-0.154321	5.83303	1.007	0.315623	0.685146
RS03970	PucR_family_transcriptional_regulator	-0.199946	6.56639	2.72346	0.0988833	0.398384
RS03975	glycerate_kinase	-0.694239	5.19293	5.04363	0.0247167	0.176066
RS03980	gluconate_proton_symporter	-0.949613	6.17087	10.3707	0.00128034	0.0199231
RS03985	hypothetical_protein	-0.610076	7.64092	9.69057	0.00185216	0.0262759
RS03995	tRNA_preQ1(34)_S-adenosylmethionine_ribosyltransferase-isomerase_QueA	0.10786	8.1666	0.70706	0.400422	0.753753
RS04000	membrane_protein	-0.424415	6.22818	9.60354	0.00194203	0.0272339
RS04005	glucosamine-6-phosphate_deaminase	-0.15448	8.41246	0.962034	0.326675	0.685146
RS04010	glutathione-dependent_reductase	0.0936221	6.10283	0.554277	0.456575	0.797164
RS04015	16S_rRNA_pseudouridine(516)_synthase	0.294674	5.26562	3.31056	0.0688362	0.326151
RS04020	MFS_transporter	0.392202	9.92212	5.02455	0.0249904	0.177264
RS04025	competence_protein_CoiA	0.0822998	3.58932	0.0909064	0.763028	0.966145
RS04030	oligoendopeptidase_F	-0.0112196	9.15311	0.0146224	0.903752	1
RS04035	haloacid_dehalogenase	0.140346	6.42093	1.25136	0.263293	0.640593
RS04040	O-methyltransferase	0.10278	8.07034	0.585657	0.444104	0.78644
RS04045	foldase	-0.228025	10.4338	10.6153	0.00112156	0.0182526
RS04050	hypothetical_protein	-0.329575	8.00417	11.1728	0.000830053	0.0141721
RS04055	alanine--tRNA_ligase	-0.313918	10.6657	15.7616	7.18448e-05	0.00183035
RS04060	membrane_protein	-0.000867546	7.77104	8.06136e-05	0.992836	1
RS04065	glycosyl_transferase	-0.0154879	5.56868	0.00857154	0.926235	1
RS04070	hypothetical_protein	-1.00778	1.4109	2.96935	0.0848558	0.371384
RS04075	hypothetical_protein	-0.217474	1.67492	0.111961	0.737923	0.956405
RS04080	transcriptional_regulator	-0.240847	1.5852	0.199367	0.655232	0.913912
RS04085	membrane_protein	0.0849491	3.34484	0.0641203	0.800098	0.979687
RS04090	energy-coupled_thiamine_transporter_ThiT	0.145309	7.8023	1.062	0.302759	0.685146
RS04095	ribonucleoside-diphosphate_reductase	0.386007	10.7533	15.4554	8.44746e-05	0.00206559
RS04100	ribonucleoside-diphosphate_reductase_subunit_alpha	0.328427	11.753	9.46468	0.00209466	0.028631
RS04105	NrdH-redoxin	0.355307	8.33071	8.8085	0.0029983	0.0379178
RS04110	phosphocarrier_protein_HPr	-0.350803	11.5402	21.6938	3.19816e-06	0.000129685
RS04115	phosphoenolpyruvate--protein_phosphotransferase	-0.211426	13.1309	10.8936	0.000964963	0.0160805
RS04120	NADP-dependent_glyceraldehyde-3-phosphate_dehydrogenase	0.0100071	11.4238	0.0196021	0.888654	1
RS04125	polysaccharide_deacetylase	-0.211149	7.98535	5.05533	0.0245503	0.175745
RS04130	RNA_helicase	-0.497675	9.12342	31.301	2.20961e-08	1.37846e-06
RS04135	uridine_kinase	-0.197341	8.98428	5.10323	0.0238814	0.17334
RS04140	hypothetical_protein	-0.155947	7.64793	2.3353	0.12647	0.460632
RS04145	DNA_polymerase_III_subunit_gamma/tau	-0.0445602	9.8437	0.295388	0.586788	0.873718
RS04150	membrane_protein	-0.109709	5.71048	0.520378	0.47068	0.806883
RS04155	bifunctional_biotin--[acetyl-CoA-carboxylase]_synthetase/biotin_operon_repressor	-0.424216	6.38513	10.861	0.000982132	0.0162553
RS04160	S-adenosylmethionine_synthase	-0.265627	9.65959	8.14497	0.00431809	0.0507532
RS04165	hypothetical_protein	0.0568365	5.78551	0.136922	0.71136	0.947831
RS04170	hypothetical_protein	-1.28685	5.5028	57.453	3.46149e-14	4.43253e-12
RS04175	hypothetical_protein	-1.22581	4.66005	41.994	9.15519e-11	7.81564e-09
RS04180	hypothetical_protein	-0.139567	2.34811	0.129307	0.719152	0.951167
RS04185	ABC_transporter_permease	0.364389	2.663	0.734809	0.391329	0.746911
RS04190	ABC_transporter_ATP-binding_protein	-0.380336	3.67468	2.65609	0.103154	0.407259
RS04195	ABC_transporter	-0.271064	3.0515	0.843803	0.358311	0.717803
RS04200	thiaminase_II	-0.352466	2.89065	1.26009	0.261635	0.638152
RS04205	bifunctional_hydroxymethylpyrimidine_kinase/phosphomethylpyrimidine_kinase	0.100768	3.26565	0.106935	0.74366	0.956405
RS04210	hydroxyethylthiazole_kinase	-0.276967	3.1712	0.961708	0.326757	0.685146
RS04215	thiamine_phosphate_synthase	-0.124309	3.24001	0.172564	0.677843	0.931918
RS04220	UDP-N-acetylglucosamine_1-carboxyvinyltransferase	0.203165	10.1056	8.30633	0.00395072	0.0475532
RS04225	RimJ/RimL_family_protein_N-acetyltransferase	-0.0867342	6.93086	0.487237	0.485162	0.816603
RS04230	hypothetical_protein	0.0495126	8.29439	0.324981	0.56863	0.868366
RS04235	methionine_aminopeptidase	0.052903	8.42459	0.257634	0.61175	0.890185
RS04240	hypothetical_protein	0.107431	8.9845	1.69812	0.192534	0.556007
RS04245	sugar_translocase	0.132291	4.63248	0.531882	0.465816	0.804724
RS04250	queuosine_transporter_QueT	-0.0464593	10.8798	0.314803	0.574748	0.868366
RS04255	DNA_ligase_(NAD(+))_LigA	-0.0702708	8.71724	0.673824	0.411721	0.762539
RS04260	diacylglycerol_kinase	-0.0216626	7.80114	0.0458181	0.830507	0.992147
RS04265	type_I_pullulanase	-0.0447799	9.58246	0.311831	0.576559	0.868587
RS04270	glycogen-branching_enzyme	-0.0835222	6.86888	0.488353	0.484663	0.816603
RS04275	glucose-1-phosphate_adenylyltransferase	-0.0575324	5.37446	0.155798	0.693055	0.938784
RS04280	glucose-1-phosphate_adenylyltransferase_subunit_GlgD	-0.515226	5.22998	7.78723	0.00526167	0.0594044
RS04285	starch_synthase	-0.132523	5.65423	0.886865	0.346328	0.704302
RS04290	F0F1_ATP_synthase_subunit_C	-0.209548	9.95364	4.0039	0.0453952	0.254779
RS04295	ATP_synthase_subunit_A	-0.271969	11.1579	9.69669	0.001846	0.026265
RS04300	ATP_synthase_subunit_B	-0.279423	10.1638	8.28662	0.00399382	0.0477492
RS04305	F0F1_ATP_synthase_subunit_delta	-0.220785	10.6509	10.4221	0.00124513	0.0196078
RS04310	ATP_synthase_subunit_alpha	-0.212477	12.1802	8.0815	0.00447194	0.0520585
RS04315	ATP_synthase_subunit_gamma	-0.152926	11.4262	4.69014	0.0303361	0.198548
RS04320	ATP_synthase_subunit_beta	-0.188175	12.194	6.67136	0.00979746	0.0937897
RS04325	F0F1_ATP_synthase_subunit_epsilon	-0.152634	11.2465	3.12456	0.0771205	0.353028
RS04330	membrane_protein	0.0134552	5.44396	0.00547544	0.941013	1
RS04335	UDP-N-acetylglucosamine_1-carboxyvinyltransferase	0.0994624	9.35812	1.40222	0.236352	0.615286
RS04340	DNA-directed_RNA_polymerase_subunit_beta	0.123757	8.09834	1.54613	0.213707	0.582903
RS04345	DNA-entry_nuclease	0.169377	7.8848	2.94967	0.0858951	0.371384
RS04350	phenylalanine--tRNA_ligase_subunit_alpha	-0.333158	9.03456	14.7632	0.000121893	0.00287928
RS04355	GNAT_family_N-acetyltransferase	-0.354781	8.32769	17.9967	2.2129e-05	0.00071311
RS04360	phenylalanine--tRNA_ligase_subunit_beta	-0.256747	10.4277	10.5165	0.00118311	0.0187984
RS04365	hypothetical_protein	0.138085	5.33613	0.600324	0.438454	0.782943
RS04370	ATP-dependent_nuclease_subunit_B	0.0690218	8.10408	0.424589	0.514656	0.842829
RS04375	helicase-exonuclease_AddAB_subunit_AddA	0.18957	9.11771	5.15729	0.0231489	0.169388
RS04380	magnesium_transporter	0.243003	8.23303	6.21166	0.0126912	0.11107
RS04385	tRNA_uridine-5-carboxymethylaminomethyl(34)_synthesis_GTPase_MnmE	0.148772	8.65621	2.51668	0.112648	0.424918
RS04390	multidrug_ABC_transporter_ATP-binding_protein	-0.106578	8.27042	1.05056	0.305379	0.685146
RS04395	pyruvate_dehydrogenase_E1_subunit_alpha	0.427415	11.2567	10.0127	0.00155466	0.023064
RS04400	pyruvate_dehydrogenase_subunit_beta	0.549097	11.0615	15.4606	8.42427e-05	0.00206559
RS04405	branched-chain_alpha-keto_acid_dehydrogenase_subunit_E2	0.445663	11.0559	15.5849	7.8882e-05	0.00195837
RS04410	dihydrolipoyl_dehydrogenase	0.278853	12.2967	8.2464	0.00408329	0.0485802
RS04415	lipoate--protein_ligase_A	0.477243	9.42064	24.96	5.85314e-07	2.79229e-05
RS04420	group_II_intron_reverse_transcriptase/maturase	0.221667	5.414	2.08372	0.148877	0.510515
RS04425	glutamine_amidotransferase	-0.0664791	8.22037	0.558801	0.454744	0.795131
RS04430	UDP-N-acetylmuramyl_peptide_synthase	-0.167621	8.66435	2.62659	0.105087	0.410397
RS04435	membrane_protein	-0.00640426	8.47477	0.00506555	0.94326	1
RS04440	hypothetical_protein	0.0690859	8.34417	0.572806	0.449146	0.790403
RS04445	phosphoglucosamine_mutase	-0.0111829	9.96948	0.0184779	0.891874	1
RS04450	hypothetical_protein	0.180187	4.58683	1.02055	0.312388	0.685146
RS04455	hypothetical_protein	0.301722	5.52407	2.73383	0.0982432	0.398384
RS04460	coproporphyrinogen_III_oxidase	-0.010565	7.78724	0.00814618	0.928084	1
RS04465	acyl-ACP_thioesterase	0.264765	6.95426	3.49307	0.0616263	0.306619
RS04470	haloacid_dehalogenase	0.0307471	7.39409	0.0647177	0.799189	0.97956
RS04475	membrane_protein	0.172899	8.02047	3.0949	0.0785379	0.356498
RS04480	type_II_CRISPR_RNA-guided_endonuclease_Cas9	-5.97681	7.4616	968.32	1.38179e-212	6.72378e-209
RS04485	subtype_II_CRISPR-associated_endonuclease_Cas1	-0.2522	6.47753	4.21334	0.0401072	0.238584
RS04490	CRISPR-associated_endonuclease_Cas2	-0.553989	4.73162	8.42309	0.00370485	0.0448453
RS04495	type_II-A_CRISPR-associated_protein_Csn2	-0.64747	6.58194	24.1832	8.75923e-07	3.94652e-05
RS04505	nucleoside-diphosphate_kinase	0.0843055	9.31844	0.680061	0.409566	0.762121
RS04510	elongation_factor_4	-0.0252693	10.1698	0.125819	0.722807	0.953165
RS04515	hypothetical_protein	-0.383615	6.47329	9.83905	0.00170845	0.0248902
RS04520	phosphohydrolase	-0.203029	6.30043	2.52379	0.112141	0.424727
RS04525	N-acetyltransferase	-0.0275198	6.37047	0.0458992	0.830359	0.992147
RS04530	peptide-methionine_(R)-S-oxide_reductase	0.255528	6.80847	3.09679	0.0784466	0.356498
RS04535	haloacid_dehalogenase	-0.0630742	7.96483	0.382557	0.536238	0.856362
RS04540	hypothetical_protein	0.221567	6.10533	2.71913	0.0991518	0.398738
RS04545	hypothetical_protein	-0.302587	7.08383	5.9624	0.0146141	0.122819
RS04550	TVP38/TMEM64_family_protein	0.136866	7.49294	1.33114	0.248602	0.62294
RS04555	hypothetical_protein	-0.223464	10.1119	6.40829	0.0113589	0.103313
RS04560	multidrug_ABC_transporter_ATP-binding_protein	-0.313386	9.03628	12.4827	0.000410728	0.0081244
RS04565	GntR_family_transcriptional_regulator	-0.323432	8.31128	5.5567	0.0184101	0.144742
RS04570	DNA_polymerase_III_subunit_alpha	-0.11315	7.85989	1.24865	0.26381	0.640925
RS04575	6-phosphofructokinase	-0.373909	11.4692	21.6265	3.31236e-06	0.000133206
RS04580	pyruvate_kinase	-0.262088	12.84	14.2298	0.000161786	0.00362788
RS04585	signal_peptidase_I	0.0550199	8.51793	0.335956	0.562173	0.867597
RS04590	glutamine--fructose-6-phosphate_aminotransferase	0.568526	10.7515	28.7901	8.06605e-08	4.78651e-06
RS04595	hypothetical_protein	-0.611215	8.37721	31.7866	1.72075e-08	1.08743e-06
RS04600	amino_acid_ABC_transporter_permease	-0.153331	7.48924	2.22015	0.13622	0.48323
RS04605	amino_acid_ABC_transporter_ATP-binding_protein	-0.303143	8.02531	11.2505	0.00079603	0.0137358
RS04610	glutamine_ABC_transporter_substrate-binding_protein	-0.145722	9.00405	2.7598	0.0966603	0.394919
RS04615	30S_ribosomal_protein_S20	-0.29994	12.0574	4.90371	0.026799	0.184922
RS04620	type_I_pantothenate_kinase	0.0555611	7.06332	0.208491	0.647953	0.909925
RS04625	methyltransferase	0.0754563	7.78614	0.640569	0.423505	0.771289
RS04630	cytidine_deaminase	-0.105286	7.13075	0.892479	0.344806	0.704103
RS04635	BMP_family_ABC_transporter_substrate-binding_protein	-0.357582	9.75239	16.2528	5.54273e-05	0.00149011
RS04640	sugar_ABC_transporter_ATP-binding_protein	-0.346054	9.16978	18.1457	2.0463e-05	0.000665988
RS04645	ABC_transporter_permease	-0.317881	9.47155	12.0916	0.000506502	0.0096275
RS04650	ABC_transporter_permease	-0.19167	10.2057	5.84738	0.0156002	0.1291
RS04655	NADH_oxidase	-0.195313	11.525	2.14223	0.143294	0.499979
RS04660	L-lactate_dehydrogenase	-0.175312	12.1698	4.32424	0.0375731	0.230496
RS04665	DNA_gyrase_subunit_A	0.0864245	10.2064	1.60359	0.205395	0.572121
RS04670	class_A_sortase	0.0562493	9.07708	0.451763	0.501499	0.831636
RS04675	glyoxalase	0.230896	8.60449	4.46757	0.0345442	0.217194
RS04680	hypothetical_protein	0.374564	8.88192	15.8823	6.74072e-05	0.0017447
RS04685	sodium_proton_antiporter	-0.0568996	8.77001	0.200879	0.654013	0.912979
RS04690	hypothetical_protein	1.12685	0.344024	0.81143	0.367698	0.72264
RS04695	hypothetical_protein	0.568787	0.766	0.301598	0.582882	0.8721
RS04700	hypothetical_protein	0.299082	0.427856	0.0748654	0.78438	0.970725
RS04705	cell_division_protein_FtsK	-0.340861	1.7273	0.252329	0.61544	0.892883
RS04710	Cro/Cl_family_transcriptional_regulator	1.44299	1.33522	4.35774	0.0368411	0.227499
RS04715	hypothetical_protein	1.12686	0.341876	0.811445	0.367693	0.72264
RS04720	hypothetical_protein	1.66714	-0.0440435	0.979483	0.322327	0.685146
RS04725	hypothetical_protein	-0.0953533	4.56902	0.242034	0.622741	0.898386
RS04730	antirestriction_protein_ArdA	0.792494	0.561239	0.537201	0.463595	0.803939
RS04735	hypothetical_protein	-0.0760722	4.23428	0.089809	0.76442	0.96665
RS04740	conjugal_transfer_protein	-0.633102	1.06748	0.835325	0.360737	0.720436
RS04745	ATP/GTP-binding_protein	0.961038	1.60357	2.77585	0.0956958	0.392318
RS04750	hypothetical_protein	0.270457	1.62011	0.193887	0.659701	0.91796
RS04755	peptidase_P60	5.105	0.995695	11.6602	0.000638522	0.0115504
RS04760	conjugal_transfer_protein	0.717968	1.02985	0.551601	0.457664	0.797754
RS04765	tetracycline_resistance_ribosomal_protection_protein_Tet(M)	0.440812	7.98161	19.7771	8.70194e-06	0.000313657
RS04770	transcriptional_regulator	0.302315	3.46365	1.34462	0.24622	0.619818
RS04775	DNA-directed_RNA_polymerase_sigma-70_factor	0.684205	0.76277	0.579934	0.446338	0.788342
RS04780	hypothetical_protein	0.309412	0.436275	0.0772107	0.781114	0.970725
RS04785	hypothetical_protein	-0.297929	4.61516	2.66226	0.102755	0.406539
RS04790	site-specific_integrase	-0.0407907	5.92297	0.0860142	0.769307	0.967966
RS04795	GMP_synthase_(glutamine-hydrolyzing)	-0.0561284	10.7897	0.411334	0.521293	0.845819
RS04800	GntR_family_transcriptional_regulator	-0.460965	7.17076	14.3784	0.00014951	0.00338805
RS04805	FADH(2)-oxidizing_methylenetetrahydrofolate--tRNA-(uracil(54)-C(5))-methyltransferase_TrmFO	0.00279297	9.74482	0.00155362	0.968559	1
RS04810	N-acetyltransferase	0.185146	6.53761	2.06423	0.150791	0.512699
RS04815	O-sialoglycoprotein_endopeptidase	-0.0791825	8.03374	0.734543	0.391415	0.746911
RS04825	peptidase_S41	0.130046	3.44958	0.173554	0.676972	0.931076
RS04830	ABC_transporter_ATP-binding_protein	-0.296939	4.90914	3.43267	0.0639185	0.312756
RS04835	ABC_transporter_permease	-0.0643504	6.80117	0.302392	0.582387	0.8721
RS04840	DNA-binding_response_regulator	-0.657386	5.68396	17.8772	2.35628e-05	0.000744522
RS04845	sensor_histidine_kinase	-0.271072	6.74647	3.3257	0.0682048	0.32474
RS04850	tyrosine_recombinase_XerS	-0.0752146	6.4379	0.313903	0.575295	0.868366
RS04855	ABC_transporter_substrate-binding_protein	0.0846283	4.77436	0.20285	0.65243	0.912277
RS04860	membrane_protein	-0.0898836	6.07543	0.460533	0.497375	0.829113
RS04865	DNA-binding_protein	-0.127681	5.0559	0.507353	0.476287	0.810214
RS04870	signal_recognition_particle_protein	-0.143992	9.74527	3.05224	0.080626	0.362768
RS04875	DNA-binding_protein	0.0272646	7.44135	0.0677039	0.79471	0.97653
RS04880	two-component_sensor_histidine_kinase	-0.0181386	9.22413	0.0508152	0.821651	0.987286
RS04885	DNA-binding_response_regulator	-0.115121	7.62658	1.11856	0.290228	0.673784
RS04890	aminopeptidase	-0.126613	11.175	2.90134	0.0885062	0.375476
RS04895	phosphate_transport_system_regulatory_protein_PhoU	0.365056	10.0206	18.5401	1.66365e-05	0.000570093
RS04900	phosphate_ABC_transporter_ATP-binding_protein	0.37255	9.48912	27.0964	1.93562e-07	1.07031e-05
RS04905	phosphate_ABC_transporter_ATP-binding_protein	0.114548	9.01451	2.10446	0.14687	0.506895
RS04910	phosphate_ABC_transporter2C_permease_protein_PstA	0.0414054	8.91043	0.193346	0.660146	0.918054
RS04915	phosphate_ABC_transporter_permease_subunit_PstC	0.0438863	8.94315	0.237699	0.625873	0.89997
RS04920	phosphate_ABC_transporter_substrate-binding_protein	-0.0147284	8.25025	0.0294103	0.863835	1
RS04925	23S_rRNA_methyltransferase	-0.184343	7.23534	2.03615	0.153598	0.512699
RS04930	myo-inositol-1(or_4)-monophosphatase	0.186974	9.72219	5.18184	0.0228241	0.167515
RS04935	hypothetical_protein	0.235406	7.02941	4.24568	0.0393503	0.235501
RS04940	regulatory_protein_Spx	-0.0359329	8.54633	0.154407	0.694359	0.939128
RS04945	bifunctional_riboflavin_kinase/FMN_adenylyltransferase	0.225125	8.33017	5.03882	0.0247853	0.176066
RS04950	tRNA_pseudouridine(55)_synthase_TruB	0.123073	8.0297	1.36464	0.242736	0.616418
RS04955	N-acetyltransferase	-0.216963	7.41155	3.28762	0.0698042	0.329926
RS04960	hypothetical_protein	-0.341907	8.23746	14.9201	0.000112162	0.00270188
RS04965	type_I_restriction_endonuclease_subunit_S	-0.235878	7.14096	3.87783	0.0489279	0.26258
RS04970	CPBP_family_intramembrane_metalloprotease	-0.330629	9.18167	17.4658	2.92527e-05	0.000889646
RS04975	ABC_transporter_permease	0.0895996	7.85894	0.569435	0.450484	0.791927
RS04980	ABC_transporter_ATP-binding_protein	-0.0293342	6.71618	0.0498991	0.823239	0.987286
RS04985	DNA_topoisomerase_I	0.0865398	10.1742	1.09077	0.296301	0.681058
RS04990	DNA_processing_protein_DprA	-0.832919	2.56176	5.11233	0.0237564	0.172793
RS04995	ferrichrome_ABC_transporter_substrate-binding_protein	-0.70422	8.54758	36.9425	1.21663e-09	9.10791e-08
RS05000	iron_ABC_transporter_ATP-binding_protein	-0.974786	7.53148	60.0593	9.20431e-15	1.27966e-12
RS05005	hypothetical_protein	-0.92445	8.00069	64.1567	1.14904e-15	1.92802e-13
RS05010	iron_ABC_transporter_permease	-0.925883	8.09988	55.1017	1.14451e-13	1.32599e-11
RS05015	galactoside_O-acetyltransferase	-0.299008	7.84521	3.94271	0.0470749	0.259027
RS05020	ribonuclease_HII	-0.460785	7.96627	20.5794	5.72093e-06	0.000220937
RS05025	ribosome_biogenesis_GTPase_YlqF	-0.463301	7.82495	16.8182	4.11373e-05	0.00117749
RS05030	cell_surface_protein	-0.866091	7.32476	55.6166	8.80757e-14	1.04531e-11
RS05035	hypothetical_protein	0.0687401	7.11793	0.387972	0.533368	0.854655
RS05040	DNA-binding_response_regulator	0.0164264	6.28554	0.013526	0.907414	1
RS05045	sensor_histidine_kinase	-0.102557	7.36015	0.840646	0.359212	0.719311
RS05055	hypothetical_protein	-0.146392	5.56191	0.514308	0.47328	0.809111
RS05060	hypothetical_protein	0.103021	6.01903	0.57617	0.447818	0.789256
RS05065	hypothetical_protein	-0.0153425	4.45283	0.00593551	0.93859	1
RS05070	hypothetical_protein	0.233549	4.74549	1.26171	0.261328	0.638074
RS05080	hypothetical_protein	-0.25024	4.98367	2.23834	0.134625	0.48087
RS05085	hypothetical_protein	0.127801	6.22436	0.629099	0.427686	0.772696
RS05090	hypothetical_protein	0.0580136	7.17191	0.169189	0.680834	0.932296
RS05095	type_VII_secretion_protein_EssC	0.118694	8.63502	1.42997	0.23177	0.609514
RS05100	type_VII_secretion_protein_EssB	-0.060204	6.28252	0.127462	0.721078	0.951659
RS05105	hypothetical_protein	0.30584	3.77379	1.37559	0.240853	0.615286
RS05110	type_VII_secretion_protein_EssA	0.0782128	4.5615	0.109469	0.740749	0.956405
RS05115	ABC_transporter_permease	-0.130894	7.60676	1.07063	0.300804	0.685146
RS05120	hypothetical_protein	-0.343177	4.8398	4.1621	0.0413382	0.24206
RS05125	hypothetical_protein	-0.492223	3.52287	3.99024	0.0457646	0.255966
RS05130	carbamoyl_phosphate_synthase_large_subunit	-1.39391	5.44563	65.3779	6.18276e-16	1.07447e-13
RS05135	carbamoyl_phosphate_synthase_small_subunit	-1.67204	3.45169	24.4249	7.72618e-07	3.58053e-05
RS05140	aspartate_carbamoyltransferase	-1.38789	3.09359	22.0595	2.64328e-06	0.000108086
RS05145	dihydroorotase	-0.733725	5.42859	17.92	2.30385e-05	0.000732716
RS05150	orotate_phosphoribosyltransferase	-0.838024	4.11488	14.9013	0.000113286	0.0027022
RS06330	bifunctional_metallophosphatase/5-nucleotidase	-0.689073	7.02755	34.2865	4.75675e-09	3.26005e-07
RS06335	peptide_deformylase	0.49718	9.50639	23.2462	1.42529e-06	6.13757e-05
RS06340	glutamate_dehydrogenase	0.580867	9.01133	23.6251	1.17049e-06	5.13116e-05
RS06345	membrane_protein	-0.0139345	10.4599	0.0224459	0.880907	1
RS06350	multidrug_ABC_transporter_ATP-binding_protein	0.292829	8.63662	12.869	0.000334069	0.00691395
RS06355	multidrug_ABC_transporter_ATP-binding_protein	0.229325	8.45673	6.65461	0.00988998	0.0939934
RS06365	antibiotic_ABC_transporter_ATP-binding_protein	0.225109	8.59793	5.36431	0.0205529	0.156511
RS06370	CCA_tRNA_nucleotidyltransferase	0.203698	7.72992	4.10941	0.0426451	0.245866
RS06375	hypothetical_protein	0.0610824	9.17978	0.50243	0.478434	0.811286
RS06380	transposase	-0.11971	7.82419	1.55554	0.212319	0.579767
RS06385	hypothetical_protein	-0.0508378	5.49652	0.0971249	0.755308	0.961259
RS06390	hypothetical_protein	0.0791044	7.81566	0.395874	0.529228	0.853153
RS06395	PTS_fructose_transporter_subunit_IIC	-0.00721676	9.82142	0.00785423	0.929381	1
RS06400	1-phosphofructokinase	-0.0645593	9.06833	0.619571	0.431207	0.776045
RS06405	DeoR_family_transcriptional_regulator	-0.12934	8.8974	2.83436	0.0922676	0.385166
RS06410	peptidoglycan_branched_peptide_synthesis_protein	-0.619564	8.32961	25.0462	5.5973e-07	2.72365e-05
RS06415	hypothetical_protein	-0.421537	10.7645	16.0962	6.02038e-05	0.00159897
RS06420	2-dehydropantoate_2-reductase	0.248705	9.18606	7.6765	0.00559446	0.0620106
RS06425	membrane_protein	0.0813426	9.00681	0.722296	0.395392	0.749939
RS06430	ferredoxin--NADP(+)_reductase	-0.199924	7.72925	4.68275	0.0304669	0.198996
RS06435	tRNA_(guanosine(37)-N1)-methyltransferase_TrmD	-0.0897543	6.86222	0.413885	0.520004	0.845137
RS06440	ribosome_maturation_factor_RimM	-0.191723	5.27413	1.56668	0.210689	0.576935
RS06455	transcriptional_regulator	0.0946623	8.46623	1.11387	0.291241	0.674517
RS06460	RNA-binding_protein	-0.0971409	11.486	1.7274	0.188743	0.548969
RS06465	30S_ribosomal_protein_S16	-0.288769	11.2409	10.5355	0.00117103	0.0187442
RS06470	permease	-0.391442	10.5307	22.2239	2.42629e-06	0.000100053
RS06475	macrolide_ABC_transporter_ATP-binding_protein	-0.505419	9.43302	23.526	1.23239e-06	5.3543e-05
RS06480	ABC_transporter_substrate-binding_protein	-0.573157	10.8568	60.4882	7.40214e-15	1.05938e-12
RS06485	carbamoyl_phosphate_synthase_large_subunit	-0.0594023	8.32587	0.491154	0.483413	0.816603
RS06490	carbamoyl_phosphate_synthase_small_subunit	-0.202945	7.58879	3.45905	0.0629065	0.310135
RS06495	bifunctional_pyrimidine_operon_transcriptional_regulator/uracil_phosphoribosyltransferase	-0.168741	6.70468	1.65982	0.197628	0.563031
RS06500	RNA_pseudouridine_synthase	-0.03381	8.65563	0.142999	0.705318	0.944955
RS06505	signal_peptidase_II	-0.0450695	7.23458	0.182691	0.669071	0.92334
RS06510	LysR_family_transcriptional_regulator	0.103273	8.38867	1.5016	0.220426	0.591286
RS06515	50S_ribosomal_protein_L27	0.0539831	11.3744	0.307759	0.579058	0.870197
RS06520	hypothetical_protein	0.00268833	10.3483	0.000909867	0.975936	1
RS06525	50S_ribosomal_protein_L21	-0.0442973	10.8798	0.234774	0.628006	0.900264
RS06530	metallophosphatase	0.0992627	8.60909	1.19529	0.274265	0.654551
RS06535	tRNA_4-thiouridine(8)_synthase_ThiI	-0.00833446	9.08093	0.010553	0.918179	1
RS06540	aminotransferase_V	0.0207906	8.72716	0.0642502	0.7999	0.979687
RS06545	hypothetical_protein	0.0156072	9.0346	0.0210876	0.884541	1
RS06550	glutathione-disulfide_reductase	0.105767	9.34455	1.29417	0.25528	0.632481
RS06555	glycosyl_transferase_family_8	-0.177023	8.22325	2.49503	0.114206	0.429464
RS06560	hypothetical_protein	-0.107534	7.22821	0.945703	0.330815	0.688034
RS06565	accessory_Sec_system_glycosyltransferase_GtfB	-0.0239917	7.71356	0.0411904	0.839171	0.992378
RS06570	accessory_Sec_system_glycosyltransferase_GtfA	-0.0206823	7.51698	0.0313829	0.859389	0.99971
RS06575	accessory_Sec_system_translocase_SecA2	-0.124998	8.32827	1.33653	0.247648	0.622563
RS06580	accessory_Sec_system_protein_Asp3	-0.0914194	6.14648	0.495768	0.481365	0.814438
RS06585	accessory_Sec_system_protein_Asp2	-0.0535507	7.09349	0.160943	0.68829	0.935797
RS06590	accessory_Sec_system_protein_Asp1	-0.134253	7.19121	0.835685	0.360634	0.720436
RS06595	accessory_Sec_system_protein_translocase_subunit_SecY2	-0.121493	6.25628	0.97499	0.323439	0.685146
RS06600	cell_wall_anchor	-0.664685	10.452	87.482	8.50489e-21	3.18345e-18
RS06605	hypothetical_protein	0.181222	9.55074	3.52002	0.0606317	0.302599
RS06610	chorismate_synthase	0.247824	7.19761	5.06944	0.0243512	0.175286
RS06615	3-dehydroquinate_synthase	0.32772	7.08789	5.30001	0.0213253	0.160073
RS06620	3-dehydroquinase	0.00809388	9.15734	0.0105179	0.918315	1
RS06625	SAM-dependent_methyltransferase	0.105025	9.18247	1.46907	0.225492	0.600242
RS06630	alkaline_phosphatase	-0.0988407	10.7983	1.36907	0.241972	0.615544
RS06635	50S_ribosomal_protein_L20	0.0275604	12.3921	0.104465	0.746536	0.956405
RS06640	50S_ribosomal_protein_L35	-0.172488	10.1099	3.81453	0.0508099	0.267577
RS06645	translation_initiation_factor_IF-3	-0.189954	10.7866	6.55491	0.0104595	0.0975019
RS06650	cytidylate_kinase	0.136927	9.03958	2.67974	0.101633	0.40437
RS06655	membrane_protein	0.0683347	8.3645	0.565066	0.452226	0.793843
RS06660	ferredoxin	0.464394	5.22517	5.6218	0.0177385	0.140402
RS06665	hypothetical_protein	-0.0331077	7.87421	0.120691	0.728287	0.956405
RS06670	peptidase_T	-0.103029	9.29108	1.49155	0.221977	0.594463
RS06675	polysaccharide_biosynthesis_protein	-0.175218	8.76149	3.88945	0.0485904	0.261839
RS06680	UDP-N-acetylmuramoylalanyl-D-glutamate--22C_6-diaminopimelate_ligase	-0.242631	9.10684	7.84076	0.00510811	0.058075
RS06685	iron_ABC_transporter_ATP-binding_protein	-1.05234	7.92806	78.1397	9.60053e-19	2.45875e-16
RS06690	ferrichrome_ABC_transporter_substrate-binding_protein	-1.07956	9.02519	70.2584	5.20221e-17	1.05475e-14
RS06695	ferrichrome_ABC_transporter_permease	-1.05564	7.9171	68.6819	1.15698e-16	2.16533e-14
RS06700	ferrichrome_ABC_transporter_permease	-0.866256	7.38125	63.4912	1.61082e-15	2.44946e-13
RS06705	hypothetical_protein	0.295876	7.23109	6.98699	0.00821042	0.0828878
RS06710	manganese-dependent_inorganic_pyrophosphatase	0.144786	10.0775	4.08203	0.0433417	0.246956
RS06715	pyruvate_formate_lyase-activating_protein	-0.107802	8.32145	1.54228	0.214278	0.58329
RS06720	hypothetical_protein	0.0491453	9.6424	0.218805	0.639952	0.908933
RS06725	transposase	0.121052	4.54214	0.387475	0.53363	0.854655
RS06730	SAM-dependent_methyltransferase	-0.2532	7.07819	4.9854	0.0255621	0.180268
RS06735	TIGR01212_family_radical_SAM_protein	-0.410884	7.30079	10.8639	0.00098059	0.0162553
RS06740	phosphatase_PAP2_family_protein	-0.271176	9.3767	8.96551	0.00275124	0.0356051
RS06745	membrane_protein	-0.343097	8.824	12.8551	0.000336562	0.00691395
RS06750	sortase	0.111043	7.86787	0.507737	0.47612	0.810214
RS06755	hypothetical_protein	-0.114423	7.68946	0.523869	0.469196	0.806334
RS06760	class_C_sortase	-0.0317598	7.99038	0.0403967	0.840707	0.992378
RS06765	hypothetical_protein	-0.036842	9.05013	0.0459485	0.830269	0.992147
RS06770	hypothetical_protein	-0.160758	9.59822	1.13793	0.286089	0.669284
RS06775	signal_peptidase_I	-0.0494295	5.37254	0.0364182	0.848654	0.992684
RS06780	hypothetical_protein	-0.297011	4.44908	0.891891	0.344965	0.704111
RS06785	glycosyl_transferase	0.0283503	9.67355	0.143014	0.705303	0.944955
RS06790	glycosyl_transferase_family_2	-0.0499449	8.77759	0.357109	0.550116	0.8649
RS06795	polysaccharide_biosynthesis_protein	0.0726213	9.61447	1.02564	0.311185	0.685146
RS06800	membrane_protein	-0.0100929	9.27502	0.0185833	0.891568	1
RS06805	glycosyl_transferase_family_2	0.0749362	8.87964	0.708371	0.399985	0.753223
RS06810	glycosyl_transferase_family_2	-0.00632988	9.26674	0.00688109	0.933889	1
RS06815	nucleotide_sugar_dehydratase	0.0305044	9.22882	0.101722	0.749773	0.957836
RS06820	2-C-methyl-D-erythritol_4-phosphate_cytidylyltransferase	0.0324304	8.71683	0.127624	0.720909	0.951659
RS06825	LicD_family_protein	0.0185945	8.26184	0.0435456	0.834701	0.992378
RS06830	hypothetical_protein	0.0509623	9.30024	0.472946	0.491635	0.823136
RS06835	hypothetical_protein	0.0162151	7.26316	0.0197907	0.888123	1
RS06840	glycosyl_transferase_family_2	0.0641626	7.78431	0.47219	0.491982	0.823136
RS06845	alpha-L-Rha_alpha-12C3-L-rhamnosyltransferase	0.0652696	8.13931	0.340405	0.559595	0.867597
RS06850	rhamnosyltransferase	0.0347282	8.11772	0.120662	0.728318	0.956405
RS06855	NAD(P)-dependent_oxidoreductase	0.0445849	8.67554	0.227667	0.633259	0.904974
RS06860	aromatic_ring_hydroxylase	0.222003	8.88341	7.68165	0.0055785	0.0619823
RS06865	RNA_polymerase_sigma_factor_RpoD	0.0656514	9.24192	0.791421	0.373671	0.727727
RS06870	DNA_primase	0.000950231	9.67803	0.000121646	0.9912	1
RS06875	large-conductance_mechanosensitive_channel	0.36252	10.0499	9.57599	0.00197139	0.0274079
RS06880	IS3_family_transposase	0.341147	5.67507	6.40345	0.0113899	0.103401
RS06890	30S_ribosomal_protein_S21	0.0454556	11.6122	0.167346	0.682481	0.93259
RS06895	Fe-S_oxidoreductase	-0.467603	5.70091	12.1495	0.000491014	0.00948125
RS06900	amino_acid_ABC_transporter_substrate-binding_protein	-0.655108	6.07271	12.9402	0.000321599	0.00668761
RS06905	ammonium_transporter	0.358987	5.04217	2.35687	0.124732	0.456007
RS06910	pyridine_nucleotide-disulfide_oxidoreductase	-0.0768157	5.34484	0.18943	0.663391	0.920305
RS06915	sulfurtransferase	0.600512	11.2315	11.2373	0.000801693	0.0137846
RS06920	hypothetical_protein	0.805321	7.34304	16.3266	5.33106e-05	0.00144116
RS06925	glycerol-3-phosphate_transporter	-0.567444	5.66156	8.49356	0.00356406	0.0435747
RS06930	maltodextrin_phosphorylase	-0.463873	7.87224	16.4032	5.11999e-05	0.00139965
RS06935	4-alpha-glucanotransferase	-0.357209	6.74046	7.62583	0.00575381	0.0636319
RS06940	LacI_family_transcriptional_regulator	0.00374186	8.67587	0.00173396	0.966785	1
RS06945	hypothetical_protein	-0.223674	9.97641	4.88671	0.0270642	0.185244
RS06950	maltose_ABC_transporter_permease	-0.297787	7.03768	3.58198	0.0584094	0.294224
RS06955	maltose_ABC_transporter_permease	-0.490931	7.02733	12.7147	0.000362787	0.0073578
RS06960	MFS_transporter	0.0634892	9.36447	0.513572	0.473597	0.809111
RS06970	IS3_family_transposase	0.133354	6.44129	1.17688	0.277992	0.658252
RS06975	72C8-dihydro-8-oxoguanine_triphosphatase	-0.177009	4.77955	0.320925	0.571052	0.868366
RS06980	peptidase	0.437031	3.38028	2.68198	0.10149	0.404255
RS06985	peptidase	0.323461	5.24357	2.49722	0.114048	0.429464
RS06990	excinuclease_ABC_subunit_B	0.278399	8.99838	5.53169	0.018675	0.145863
RS06995	CPBP_family_intramembrane_metalloprotease_domain-containing_protein	-0.253843	9.03047	5.9097	0.0150578	0.125679
RS07000	glutamine_ABC_transporter_permease	0.263005	12.0993	6.789	0.00917214	0.0899831
RS07005	peptide_ABC_transporter_ATP-binding_protein	0.249018	11.8253	7.30058	0.00689325	0.0730774
RS07010	hypothetical_protein	-0.0875723	6.42795	0.418636	0.517618	0.843758
RS07015	hypothetical_protein	-0.130336	8.40522	1.32094	0.250424	0.624904
RS07020	GTPase_ObgE	-0.21718	9.33924	7.59292	0.0058598	0.0645108
RS07025	DUF4044_domain-containing_protein	-0.237721	7.8027	4.62274	0.0315508	0.204085
RS07030	aminopeptidase	-0.227451	6.32189	2.56865	0.109001	0.418294
RS07035	cell_wall_surface_anchor_protein	0.10215	9.01741	0.488203	0.48473	0.816603
RS07040	amidase	0.595875	8.12428	7.42061	0.0064481	0.069417
RS07045	hypothetical_protein	0.210875	4.37196	0.967727	0.325248	0.685146
RS07050	16S_rRNA_pseudouridine(516)_synthase	-0.374955	5.41175	5.5068	0.0189426	0.147009
RS07055	aldo/keto_reductase	0.587497	9.15769	10.1178	0.00146842	0.0220535
RS07060	NAD(P)H-dependent_oxidoreductase	-0.122325	6.80659	1.02502	0.311331	0.685146
RS07065	lactoylglutathione_lyase	0.424022	8.59519	4.89794	0.0268888	0.184922
RS07070	glycosyltransferase	0.0720135	6.43763	0.317314	0.573226	0.868366
RS07075	amino_acid_transporter	0.0913962	10.8933	1.38293	0.239603	0.615286
RS07080	SsrA-binding_protein	0.145274	8.64427	1.42361	0.23281	0.611362
RS07085	ribonuclease_R	0.0476783	9.60945	0.354046	0.551832	0.866757
RS07090	preprotein_translocase_subunit_SecG	0.0786684	10.6829	1.00009	0.317288	0.685146
RS07095	MFS_transporter	0.178672	8.6682	3.12673	0.077018	0.353028
RS07100	hypothetical_protein	-0.713294	6.64107	34.6295	3.98809e-09	2.77229e-07
RS07105	ABC_transporter_ATP-binding_protein	-0.989907	5.04941	34.7129	3.82097e-09	2.69462e-07
RS07110	dephospho-CoA_kinase	-0.26278	6.00856	2.91408	0.0878095	0.374808
RS07115	formamidopyrimidine-DNA_glycosylase	-0.0891511	5.15148	0.238673	0.625167	0.899752
RS07120	transcriptional_regulator	-0.431535	5.03597	3.49515	0.061549	0.306548
RS07125	transglutaminase	-0.204747	5.9828	1.08957	0.296567	0.681099
RS07130	hypothetical_protein	0.0824613	3.37948	0.0819284	0.774701	0.97032
RS07135	hypothetical_protein	-0.0161686	4.11802	0.00652997	0.935594	1
RS07140	hypothetical_protein	0.206084	4.77718	1.55875	0.211849	0.578807
RS07145	hypothetical_protein	0.183382	7.95417	3.62166	0.0570318	0.28908
RS07150	GTPase_Era	-0.0502653	9.04502	0.428644	0.512655	0.841626
RS07155	UDP_kinase	-0.167741	7.13897	2.5377	0.111157	0.423313
RS07160	endoribonuclease_YbeY	-0.0837719	8.33041	0.922173	0.336905	0.694783
RS07165	polyketide_synthesis_methyltransferase	0.153395	5.71262	1.04854	0.305844	0.685146
RS07170	DNA_mismatch_repair_protein_MutT	-0.313366	5.45102	4.52375	0.0334275	0.211519
RS07175	nucleotidyltransferase	-0.389185	7.52286	7.56438	0.0059533	0.0653923
RS07180	PhoH_family_protein	-0.444654	8.26548	26.9434	2.09497e-07	1.14541e-05
RS07185	oleate_hydratase	-0.048715	8.55669	0.233016	0.629297	0.900899
RS07190	hypothetical_protein	0.0381622	7.44389	0.137357	0.710923	0.947831
RS07195	peptide-methionine_(S)-S-oxide_reductase	-0.0633018	7.07581	0.256839	0.6123	0.890452
RS07200	S1_RNA-binding_protein	-0.103661	8.51287	1.58357	0.208248	0.573814
RS07205	ribosome-recycling_factor	-0.0574955	10.1582	0.631646	0.426752	0.772696
RS07210	UMP_kinase	-0.112708	9.34204	1.51549	0.218303	0.587343
RS07215	ABC_transporter_ATP-binding_protein	-0.192496	2.97207	0.326245	0.567879	0.868366
RS07220	peptide_ABC_transporter_ATP-binding_protein	-0.0636621	3.30117	0.0330954	0.855644	0.997261
RS07225	peptide_ABC_transporter_permease	0.21525	2.64357	0.373161	0.541287	0.860189
RS07230	peptide_ABC_transporter_permease	0.0537028	3.20927	0.0367123	0.848052	0.992453
RS07235	nickel_ABC_transporter2C_nickel/metallophore_periplasmic_binding_protein	-0.048922	4.22362	0.0616744	0.803869	0.982665
RS07240	50S_ribosomal_protein_L1	0.288208	13.0764	13.3638	0.000256526	0.00559757
RS07245	50S_ribosomal_protein_L11	0.205753	11.747	8.60612	0.00335035	0.0413776
RS07250	transposase	0.0658644	4.55063	0.113596	0.736087	0.956405
RS07255	MFS_transporter	0.264005	8.16431	6.45992	0.0110334	0.101094
RS07260	amidohydrolase	0.167479	7.31833	2.47647	0.115562	0.432875
RS07265	LysR_family_transcriptional_regulator	0.613822	7.32227	15.6143	7.7666e-05	0.00193807
RS07275	IS3_family_transposase	0.0137572	6.52426	0.0115383	0.914459	1
RS07280	aminodeoxychorismate_synthase2C_component_I	-0.407277	7.18496	8.42651	0.00369789	0.0448453
RS07285	cell_division_protein_FtsK	-0.147377	9.30125	3.60189	0.057714	0.291626
RS07290	peptidyl-prolyl_cis-trans_isomerase	-0.0719343	7.75868	0.444765	0.504832	0.833613
RS07295	manganese_ABC_transporter_permease	-0.581842	8.53298	45.5424	1.49366e-11	1.39773e-09
RS07300	manganese_ABC_transporter_ATP-binding_protein	-0.251698	8.25461	7.94209	0.00482981	0.0555599
RS07305	metal_ABC_transporter_substrate-binding_protein	-0.483895	9.37379	31.985	1.55365e-08	9.94745e-07
RS07310	MarR_family_transcriptional_regulator	-0.0528801	8.6827	0.282444	0.595104	0.879676
RS07465	rRNA_(cytidine-2-O-)-methyltransferase	0.129701	8.91483	2.63766	0.104357	0.408509
RS07470	initiation-control_protein_YabA	0.0435393	6.88208	0.130672	0.717736	0.951167
RS07535	tRNA_(uridine(34)/cytosine(34)/5-carboxymethylaminomethyluridine(34)-2-O)-methyltransferase_TrmL	-0.227041	7.15045	3.96286	0.0465145	0.258674
RS07540	amino_acid_permease	-0.266878	8.97075	8.00489	0.00466513	0.0540488
RS07545	Trk_system_potassium_transport_protein_TrkA	-0.374065	9.13569	18.7892	1.45991e-05	0.000507422
RS07550	Trk_system_potassium_transporter_TrkH	-0.194909	9.64157	5.72178	0.0167557	0.135213
RS07555	membrane_protein_insertion_efficiency_factor_YidD	-0.0204364	7.47669	0.025624	0.872822	1
RS07560	ribosomal_large_subunit_pseudouridine_synthase_B	0.128383	8.49135	2.05261	0.151946	0.512699
RS07565	segregation/condensation_protein_B	0.221865	7.39993	4.18998	0.0406636	0.239459
RS07570	segregation/condensation_protein_A	0.25874	7.91897	6.0092	0.0142315	0.121067
RS07575	XerD-like_tyrosine_recombinase	0.0878474	8.09322	0.977536	0.322808	0.685146
RS07580	CBS_domain-containing_protein	0.24671	7.84234	6.68065	0.0097465	0.0935434
RS07585	phosphodiesterase	0.222656	7.49613	4.08556	0.043251	0.246736
RS07590	non-canonical_purine_NTP_pyrophosphatase	0.0801855	8.36223	0.849706	0.356636	0.716555
RS07595	glutamate_racemase	0.113479	8.09728	1.52299	0.217167	0.586414
RS07600	hypothetical_protein	0.137762	8.45683	1.43766	0.230518	0.608441
RS07605	hypothetical_protein	0.0572881	3.79611	0.0623695	0.802789	0.982368
RS07610	DNA-binding_protein	0.337004	7.02549	7.7687	0.00531594	0.0597398
RS07615	membrane_protein	0.225127	9.67916	6.1109	0.0134351	0.116533
RS07620	hypothetical_protein	0.250597	8.59683	7.03027	0.00801434	0.0812453
RS07625	23S_rRNA_methyltransferase	0.0732121	8.53581	0.689005	0.406503	0.759609
RS07630	acylphosphatase	-0.42692	4.65332	5.41152	0.0200043	0.153052
RS07635	membrane_protein_insertase_YidC	-0.20629	10.0356	8.17477	0.00424769	0.0501473
RS07640	amino_acid_ABC_transporter_permease	-0.163441	9.69085	0.962387	0.326586	0.685146
RS07645	ABC_transporter_substrate-binding_protein	-0.219549	9.79437	2.36611	0.123996	0.45434
RS07650	amidase	0.0369983	5.94044	0.04123	0.839095	0.992378
RS07655	transcription_elongation_factor_GreA	0.128284	9.85938	3.00501	0.0830074	0.370423
RS07660	aminodeoxychorismate_lyase	0.054531	11.0823	0.693439	0.404997	0.759528
RS07665	N-acetyltransferase	0.0231374	7.94027	0.0295441	0.863529	1
RS07670	UDP-N-acetylmuramate--L-alanine_ligase	0.0745401	10.163	0.625998	0.428827	0.772696
RS07675	hypothetical_protein	0.1023	9.24847	0.681426	0.409096	0.76183
RS07680	RNA_helicase	-0.0069191	10.0763	0.00740512	0.931424	1
RS07685	ribosome_biogenesis_GTPase_Der	0.16975	10.0722	5.74806	0.0165069	0.13477
RS07690	primosomal_protein_DnaI	0.0899467	8.60807	0.850073	0.356532	0.716555
RS07695	chromosome_replication_initiation_protein	0.0426112	8.31428	0.155656	0.693188	0.938784
RS07700	transcriptional_regulator_NrdR	0.0728837	6.91745	0.243578	0.621634	0.897321
RS07705	two-component_sensor_histidine_kinase	0.130517	11.0018	3.42113	0.064367	0.31321
RS07710	DNA-binding_response_regulator	0.00915326	11.2825	0.0169694	0.896356	1
RS07715	hypothetical_protein	-0.294263	8.0368	10.581	0.00114258	0.018467
RS07720	zinc_metalloprotease_HtpX	0.0444971	9.54382	0.241484	0.623137	0.898424
RS07725	membrane_protein	-0.156831	8.34449	3.44278	0.0635287	0.311938
RS07730	ribosomal_RNA_small_subunit_methyltransferase_G	-0.0884479	7.16848	0.480408	0.488238	0.820361
RS07735	V-type_Na+_-ATPase_subunit_J	-0.0314866	8.78986	0.107754	0.742716	0.956405
RS07740	potassium_transporter_Trk	-0.0359631	8.78265	0.156678	0.692233	0.938384
RS07745	cobalt_ABC_transporter_permease	0.0462347	8.94887	0.168834	0.68115	0.932296
RS07750	heme_ABC_transporter_ATP-binding_protein	0.0906879	9.20747	1.43134	0.231546	0.609514
RS07755	DUF3816_family_protein	-0.0947134	7.74803	0.844987	0.357974	0.717803
RS07760	serine/threonine_transporter_SstT	0.20208	10.5973	6.88534	0.00869055	0.0861268
RS07765	branched-chain_amino_acid_transporter	0.276132	10.4898	6.57677	0.0103318	0.0966821
RS07770	alcohol_dehydrogenase	0.100741	8.76132	0.886811	0.346343	0.704302
RS07775	ABC_transporter_permease	-0.01792	8.12399	0.0242307	0.876299	1
RS07780	methionine_import_ATP-binding_protein_MetN	-0.248573	7.65518	6.04804	0.0139217	0.119476
RS07785	peptidase_M20	-0.314132	7.10578	6.31996	0.0119386	0.106986
RS07790	O-sialoglycoprotein_endopeptidase	-0.496531	7.60882	23.9614	9.82841e-07	4.34773e-05
RS07795	ABC_transporter_substrate-binding_protein	-0.411638	7.07566	7.98998	0.00470369	0.0543662
RS07800	glutamine_amidotransferase	-0.753739	5.34557	22.3574	2.26336e-06	9.57698e-05
RS07805	transcriptional_regulator	-0.346826	9.94824	16.8598	4.02442e-05	0.00116564
RS07810	hypothetical_protein	-0.0549579	6.05134	0.174118	0.676478	0.931076
RS07815	2-dehydropantoate_2-reductase	-0.30731	6.86216	5.52398	0.0187576	0.146273
RS07820	hypothetical_protein	-0.127331	1.36452	0.0440005	0.833853	0.992378
RS07825	hypothetical_protein	-0.569096	0.865822	0.324547	0.568888	0.868366
RS07830	hypothetical_protein	-2.15164	-0.0355238	1.89749	0.16836	0.5147
RS07835	DhaKLM_operon_coactivator_DhaQ	-0.119564	5.54452	0.663114	0.415463	0.765086
RS07840	dihydroxyacetone_kinase_transcriptional_activator_DhaS	-0.311071	3.53173	1.61102	0.204349	0.5718
RS07845	dihydroxyacetone_kinase_subunit_DhaK	-0.29126	6.49452	3.34124	0.0675637	0.323587
RS07850	dihydroxyacetone_kinase_subunit_L	-0.244945	4.95353	1.58748	0.207687	0.573733
RS07855	PTS-dependent_dihydroxyacetone_kinase_phosphotransferase_subunit_DhaM	0.429357	4.24809	2.95676	0.0855194	0.371384
RS07860	glycerol_transporter	0.517162	5.09313	10.2309	0.00138104	0.0210005
RS07865	cupin	-0.158579	8.94634	3.55675	0.0593038	0.297804
RS07870	MerR_family_transcriptional_regulator	0.136816	6.50206	1.03122	0.309873	0.685146
RS07875	hypothetical_protein	0.07966	8.04531	0.528337	0.467307	0.805981
RS07880	hypothetical_protein	-0.111798	5.83231	0.705827	0.400833	0.754235
RS07885	SAM-dependent_methyltransferase	-0.0753835	6.946	0.315777	0.574157	0.868366
RS07890	ribosome_silencing_factor_RsfS	-0.0628512	8.05102	0.454584	0.500166	0.83136
RS07895	cysteine_hydrolase	-0.00711197	8.48092	0.0072064	0.932348	1
RS07900	HD_domain-containing_protein	-0.143201	8.25412	2.08281	0.148965	0.510515
RS07905	nicotinate-nicotinamide_nucleotide_adenylyltransferase	-0.0896172	8.47282	1.11325	0.291376	0.674517
RS07910	RNA-binding_protein	-0.00237542	7.89549	0.000465948	0.982778	1
RS07915	ribosome_biogenesis_GTPase_YqeH	-0.170581	8.92315	4.58937	0.0321708	0.206521
RS07920	HAD_family_hydrolase	-0.113427	8.37772	1.21139	0.271057	0.649924
RS07925	EamA_family_transporter	0.195272	6.76739	2.87433	0.0900023	0.378523
RS07930	aspartyl/glutamyl-tRNA(Asn/Gln)_amidotransferase_subunit_B	-0.098986	10.4054	1.91322	0.166606	0.5147
RS07935	glutamyl-tRNA(Gln)_amidotransferase_subunit_A	-0.145861	9.45623	3.1293	0.0768969	0.353015
RS07940	aspartyl/glutamyl-tRNA(Asn/Gln)_amidotransferase_subunit_C	-0.241696	7.47692	4.79849	0.0284847	0.190918
RS07945	pyruvate2C_phosphate_dikinase	-0.125192	6.4625	0.792355	0.373389	0.727727
RS07950	phosphoenolpyruvate_synthase_regulatory_protein	-0.029581	5.56272	0.0343284	0.85301	0.995878
RS07955	CBS_domain-containing_protein	-0.134457	5.36919	0.715174	0.397732	0.75112
RS07960	3-hydroxybutyryl-CoA_dehydrogenase	0.759879	8.04022	16.8268	4.09502e-05	0.00117749
RS07965	isochorismatase	-0.158349	6.85003	1.50161	0.220424	0.591286
RS07970	GTP-sensing_pleiotropic_transcriptional_regulator_CodY	-0.398062	10.2466	20.1989	6.97936e-06	0.000261243
RS07975	aminotransferase	-0.17603	9.4179	4.93163	0.0263695	0.184922
RS07980	universal_stress_protein_UspA	0.111224	9.86049	1.41674	0.23394	0.613668
RS07985	haloacid_dehalogenase	0.0607281	7.63138	0.312539	0.576126	0.868366
RS07990	L-asparaginase	-0.00641201	7.54182	0.00421456	0.948238	1
RS07995	shikimate_dehydrogenase	0.0726052	5.39686	0.235773	0.627276	0.900126
RS08000	aldo/keto_reductase	-0.0853401	6.73008	0.350864	0.553625	0.867597
RS08005	DNA_helicase_RecG	0.00594683	8.92515	0.00370807	0.951444	1
RS08010	CHAP_domain-containing_protein	-0.1153	12.1103	1.99322	0.158004	0.512699
RS08015	alanine_racemase	0.171342	8.42254	3.21537	0.0729496	0.339687
RS08020	holo-ACP_synthase	0.120142	6.85863	0.580984	0.445927	0.787901
RS08025	phospho-2-dehydro-3-deoxyheptonate_aldolase	0.138844	8.5763	2.51983	0.112423	0.424727
RS08030	preprotein_translocase_subunit_SecA	-0.096678	11.8791	1.96616	0.160856	0.512699
RS08035	mannose-6-phosphate_isomerase2C_class_I	-0.314321	8.29699	11.2559	0.000793709	0.0137358
RS08040	fructokinase	-0.198213	3.31142	0.40404	0.52501	0.84902
RS08045	PTS_beta-glucoside_transporter_subunit_EIIBCA	-0.853095	5.07773	11.4434	0.000717493	0.0125587
RS08050	sucrose-6-phosphate_hydrolase	-0.377163	7.04763	12.1048	0.000502924	0.00959697
RS08055	LacI_family_transcriptional_regulator	-0.341077	6.77495	6.34701	0.0117579	0.105756
RS08060	N_utilization_substance_protein_B	-0.0710235	9.74482	0.547464	0.459356	0.799437
RS08065	Asp23/Gls24_family_envelope_stress_response_protein	-0.225338	8.97075	7.46898	0.00627712	0.0681796
RS08070	elongation_factor_P	-0.186242	9.31853	4.64086	0.0312194	0.202551
RS08075	hypothetical_protein	0.179219	5.34934	0.966558	0.32554	0.685146
RS08080	hypothetical_protein	0.125902	5.28223	0.655412	0.418184	0.767881
RS08085	hypothetical_protein	0.297712	5.56799	3.32623	0.0681828	0.32474
RS08090	hypothetical_protein	-0.119541	5.78572	0.81291	0.367261	0.72264
RS08095	peptidase_M24_family_protein	-0.206923	6.94328	2.88263	0.0895396	0.376903
RS08100	DUF4811_domain-containing_protein	0.365183	6.57077	4.59807	0.032008	0.20602
RS08105	MFS_transporter	-0.027889	6.35723	0.0519418	0.819718	0.987286
RS08110	excinuclease_ABC_subunit_A	0.135365	9.00076	2.32489	0.127319	0.462684
RS08115	membrane_protein	0.0775756	9.7508	0.722895	0.395196	0.749939
RS08120	magnesium_transporter	-0.0128983	9.5607	0.0213988	0.883698	1
RS08125	30S_ribosomal_protein_S18	-0.0887905	12.0003	1.45823	0.227212	0.60312
RS08130	Single-stranded_DNA-binding_protein_1	-0.146436	11.9128	3.18618	0.0742633	0.343177
RS08135	30S_ribosomal_protein_S6	-0.238849	11.1689	8.46291	0.00362462	0.044204
RS08140	A/G-specific_adenine_glycosylase	-0.1358	7.74051	2.08499	0.148753	0.510515
RS08145	transcriptional_regulator	0.472133	5.55907	10.7067	0.00106746	0.0174892
RS08150	thiol_reductase_thioredoxin	-0.0567896	10.7314	0.559981	0.454268	0.795131
RS08155	acid_phosphatase	-0.0972577	7.23834	0.585439	0.444188	0.78644
RS08160	endonuclease_MutS2	-0.0627871	8.85125	0.563153	0.452992	0.794831
RS08165	colicin_V_production_protein	0.362008	8.48092	15.5093	8.21e-05	0.00202791
RS08170	hypothetical_protein	0.0898607	6.51959	0.46467	0.49545	0.827052
RS08175	ribonuclease_HIII	-0.0891968	8.05372	0.573046	0.449051	0.790403
RS08180	signal_peptidase_I	-0.0524993	8.32546	0.248889	0.617859	0.895453
RS08185	helicase	-0.0896132	8.36234	0.844028	0.358247	0.717803
RS08190	hypothetical_protein	-0.817228	10.8128	80.402	3.05489e-19	8.74418e-17
RS08195	DNA_polymerase_IV	-0.0963052	7.40522	0.81253	0.367373	0.72264
RS08200	formate_acetyltransferase	-0.384822	11.5777	6.00165	0.0142925	0.121162
RS08205	FMN-binding_protein	-0.930119	4.99295	17.6403	2.66871e-05	0.00082713
RS08210	serine_hydrolase	-0.277696	8.9521	6.22652	0.0125851	0.110342
RS08215	peptidase	-0.233453	7.81019	4.01527	0.04509	0.253651
RS08220	anion_permease	-0.235795	7.99208	4.86095	0.0274712	0.186226
RS08225	aquaporin	-0.313077	10.7915	11.7457	0.000609854	0.0111562
RS08230	universal_stress_protein_UspA	0.783388	5.81972	17.5431	2.80872e-05	0.000865016
RS08235	MFS_transporter	0.543576	6.55993	11.9561	0.00054468	0.0102294
RS08240	Crp/Fnr_family_transcriptional_regulator	-0.242057	7.44175	4.01966	0.0449727	0.253463
RS08245	Xaa-Pro_dipeptidyl-peptidase	-0.262487	9.15121	9.73489	0.00180803	0.0259524
RS08250	hypothetical_protein	-0.0769069	6.77753	0.379537	0.537851	0.858004
RS08255	geranylgeranyl_pyrophosphate_synthase	0.100379	9.33942	1.37369	0.24118	0.615286
RS08260	amino_acid_ABC_transporter_ATP-binding_protein	0.351145	9.92838	7.23917	0.00713301	0.0752912
RS08265	thiol_reductant_ABC_exporter_subunit_CydD	0.387286	9.79494	10.3689	0.00128153	0.0199231
RS08270	cytochrome_c_oxidase_assembly_protein	0.289741	10.4337	4.31826	0.0377055	0.230786
RS08275	cytochrome_ubiquinol_oxidase_subunit_I	0.272776	10.4671	2.77849	0.0955381	0.392318
RS08280	NADH_dehydrogenase	0.364872	9.96803	4.72722	0.0296888	0.196285
RS08285	12C4-dihydroxy-2-naphthoate_octaprenyltransferase	0.356157	9.9907	5.54011	0.0185854	0.145396
RS08290	hypothetical_protein	0.201602	4.84457	1.05142	0.305181	0.685146
RS08295	nucleoid-associated_protein2C_YbaB/EbfC_family	-0.234074	9.10038	4.12738	0.0421947	0.245304
RS08300	cyclopropane-fatty-acyl-phospholipid_synthase	0.00889306	8.67702	0.00781905	0.929539	1
RS08305	MerR_family_transcriptional_regulator	0.00456248	7.03955	0.00111292	0.973387	1
RS08310	3-5_exonuclease	0.0658226	5.16804	0.16393	0.685563	0.93444
RS08315	hypothetical_protein	-0.0273275	7.49541	0.0667903	0.796069	0.977706
RS08320	aminoacetone_oxidase_family_FAD-binding_enzyme	0.50087	8.55966	8.1174	0.00438425	0.0513564
RS08325	DUF4931_domain-containing_protein	0.0924316	5.82783	0.369039	0.543529	0.862951
RS08330	30S_ribosomal_protein_S14	-0.513799	7.97014	13.0842	0.000297794	0.00635556
RS08335	amino_acid_lyase	0.232409	6.65436	3.31426	0.0686814	0.326151
RS08340	tRNA_(adenosine(37)-N6)-threonylcarbamoyltransferase_complex_transferase_subunit_TsaD	0.322221	8.66993	11.0751	0.000874948	0.0148345
RS08345	ribosomal-protein-alanine_N-acetyltransferase_RimI	0.117897	6.6783	0.5424	0.46144	0.801058
RS08350	tRNA_(adenosine(37)-N6)-threonylcarbamoyltransferase_complex_dimerization_subunit_type_1_TsaB	0.163037	7.12428	1.38355	0.239497	0.615286
RS08355	hypothetical_protein	-0.192482	7.73837	4.13092	0.0421064	0.245084
RS08360	ribonuclease_J	0.0782217	11.4116	1.33291	0.248288	0.622769
RS08365	CHAP_domain-containing_protein	0.90568	7.48672	69.835	6.4478e-17	1.255e-14
RS08370	type_I_glutamate--ammonia_ligase	0.153441	11.2178	2.17159	0.14058	0.493909
RS08375	MerR_family_transcriptional_regulator	0.0581325	9.633	0.29859	0.584768	0.873299
RS08380	FUSC_family_protein	-0.223794	6.85661	3.28686	0.0698364	0.329926
RS08385	phosphoglycerate_kinase	-0.106155	12.284	2.2464	0.133926	0.480226
RS09005	22C3-cyclic-nucleotide_2-phosphodiesterase	-0.591906	6.45416	21.5927	3.37139e-06	0.000134469
RS09010	class_Ib_ribonucleoside-diphosphate_reductase_assembly_flavoprotein_NrdI	-0.571866	6.04014	14.6277	0.000130972	0.003064
RS09015	peptidase_M42	-0.437946	7.80444	16.014	6.28749e-05	0.00164489
RS09020	zeta_toxin	-0.207554	7.41387	2.21108	0.137023	0.485264
RS09030	iron_ABC_transporter_substrate-binding_protein	0.0983708	5.97319	0.326827	0.567533	0.868366
RS09035	DNA-binding_response_regulator	0.0835348	5.09942	0.140798	0.707489	0.946821
RS09040	sensor_histidine_kinase	-0.00792439	5.95943	0.00334016	0.953913	1
RS09045	PTS_mannose_transporter_subunit_IID	0.0739741	2.64097	0.0454403	0.831196	0.992147
RS09050	PTS_mannose_transporter_subunit_IIC	0.0739388	2.63987	0.0453974	0.831275	0.992147
RS09055	PTS_sorbose_transporter_subunit_IIB	-0.326714	3.01002	1.08844	0.296817	0.681279
RS09060	PTS_mannose_transporter_subunit_IIA	-0.0502137	3.03599	0.0178268	0.893784	1
RS09065	alanine_racemase	-1.08504	6.17228	58.3613	2.18136e-14	2.86878e-12
RS09070	membrane_protein	-0.494536	7.85543	18.6742	1.55068e-05	0.000535149
RS09075	ABC_transporter_ATP-binding_protein	-0.567537	6.75031	21.2211	4.09227e-06	0.000160589
RS09080	hypothetical_protein	-0.940447	5.33685	25.7042	3.97955e-07	2.01713e-05
RS09085	ABC_transporter_ATP-binding_protein	-0.641579	1.75822	1.56991	0.21022	0.575974
RS09090	TCS_sensor_kinase	-0.484735	7.42405	20.4133	6.23934e-06	0.000237192
RS09095	DNA-binding_response_regulator	-0.375123	5.52996	3.1415	0.0763237	0.351031
RS09100	RgfB_protein	-0.585539	4.53248	9.94444	0.00161336	0.0237179
RS09105	PTS_glucose_transporter_subunit_IIABC	0.0109231	7.31733	0.00666535	0.934932	1
RS09110	histidine_kinase	0.0747236	7.25429	0.490897	0.483527	0.816603
RS09115	DNA-binding_response_regulator	-0.100263	5.08341	0.379312	0.537972	0.858004
RS09120	phosphate_transport_system_regulatory_protein_PhoU	0.442497	3.69979	3.40444	0.0650212	0.315133
RS09125	phosphate_ABC_transporter_ATP-binding_protein	0.417519	3.01477	0.760625	0.383133	0.73747
RS09130	phosphate_ABC_transporter2C_permease_protein_PstA	0.0931202	3.87435	0.152396	0.696256	0.939128
RS09135	phosphate_ABC_transporter_permease_subunit_PstC	0.387257	3.33961	2.07275	0.14995	0.512041
RS09140	phosphate-binding_protein	-0.00437187	3.59679	0.000278784	0.986678	1
RS09145	thymidylate_kinase	0.129685	8.10297	1.31325	0.251807	0.627018
RS09150	16S_rRNA_(uracil(1498)-N(3))-methyltransferase	0.0781384	6.85299	0.278258	0.597846	0.881017
RS09155	50S_ribosomal_protein_L11_methyltransferase	-0.110272	6.70873	0.690463	0.406007	0.759609
RS09160	hypothetical_protein	-0.111953	6.54876	0.833009	0.361404	0.721325
RS09165	MerR_family_transcriptional_regulator	0.311587	6.24149	4.87991	0.0271711	0.185434
RS09170	N-acetyltransferase	-0.176033	7.00715	2.02071	0.155167	0.512699
RS09175	DNA_mismatch_repair_protein_MutT	-0.18542	5.90047	2.07869	0.149368	0.51077
RS09180	hypothetical_protein	-0.30085	6.14054	5.29802	0.0213496	0.160073
RS09185	N-acetyltransferase	-0.260549	5.32471	2.69467	0.100685	0.402573
RS09190	recombinase_RarA	-0.229024	7.37634	3.59791	0.0578521	0.292021
RS09200	site-specific_integrase	-0.222056	5.9623	1.98738	0.158615	0.512699
RS09205	hypothetical_protein	-0.208788	1.51968	0.13934	0.708938	0.947007
RS09210	hypothetical_protein	-0.563309	5.83553	15.7243	7.32782e-05	0.00184752
RS09215	cell_wall_anchor	0.273335	2.59935	0.588964	0.44282	0.785995
RS09220	hypothetical_protein	1.36263	1.28304	3.79015	0.0515551	0.268307
RS09225	amidase	0.40262	1.56505	0.513615	0.473578	0.809111
RS09235	hypothetical_protein	-0.00498093	4.25434	0.000512298	0.981942	1
RS09240	conjugal_transfer_protein	0.291496	3.91255	1.34634	0.24592	0.619381
RS09245	conjugal_transfer_protein	0.975252	1.2869	2.10618	0.146705	0.506895
RS09250	hypothetical_protein	0.833626	0.576801	0.674611	0.411449	0.762461
RS09255	conjugal_transfer_protein	-0.948947	1.17233	2.01059	0.156204	0.512699
RS09260	Txe/YoeB_family_addiction_module_toxin	-0.257362	5.62905	3.31303	0.0687327	0.326151
RS09265	prevent-host-death_protein	-0.501357	5.66963	12.9481	0.000320242	0.00668761
RS09270	hypothetical_protein	1.04128	0.646774	1.1167	0.290631	0.673784
RS09275	hypothetical_protein	0.474047	0.979762	0.187736	0.664808	0.920305
RS09280	hypothetical_protein	-0.755379	1.48068	1.80386	0.179247	0.530051
RS09285	hypothetical_protein	-1.22069	9.15019	212.602	3.71769e-48	6.03009e-45
RS09290	transporter	-1.31874	9.48542	275.628	6.73523e-62	1.63868e-58
RS09295	transcriptional_regulator	-0.223547	0.517677	0.0498372	0.823347	0.987286
RS09300	hypothetical_protein	-0.374129	0.792646	0.206347	0.649646	0.910221
RS09305	Cro/Cl_family_transcriptional_regulator	0.446663	2.05814	0.69144	0.405675	0.759528
RS09310	cell_division_protein_FtsK	0.845034	1.91235	2.53227	0.11154	0.423707
RS09315	hypothetical_protein	-2.08093	0.800322	3.81998	0.050645	0.266997
RS09320	hypothetical_protein	1.41873	0.418623	1.38815	0.238718	0.615286
RS09325	cell_wall_surface_anchor_protein	-0.183243	2.33504	0.219853	0.639152	0.908593
RS09330	hypothetical_protein	0.342007	3.33425	1.37641	0.240713	0.615286
RS09335	hypothetical_protein	0.443746	1.05337	0.333155	0.563807	0.868366
RS09340	hypothetical_protein	-0.638687	1.26805	1.04398	0.306897	0.685146
RS09345	hypothetical_protein	-0.623893	0.855255	0.626413	0.428674	0.772696
RS09350	transcriptional_regulator	-0.908681	0.660123	1.04014	0.307789	0.685146
RS09355	transcriptional_regulator	-0.202556	6.23195	2.60663	0.106418	0.412613
RS09360	transcriptional_regulator	-0.0874703	6.46233	0.416041	0.518919	0.843937
RS09365	hypothetical_protein	-0.285438	8.09946	6.94266	0.00841637	0.0837507
RS09370	hypothetical_protein	-0.0619895	6.23117	0.219378	0.639514	0.908842
RS09375	hypothetical_protein	-0.265984	5.16919	2.88388	0.08947	0.376903
RS09380	XRE_family_transcriptional_regulator	-0.0131919	4.58626	0.00395569	0.949851	1
RS09385	hypothetical_protein	-0.115178	8.87446	2.07889	0.149349	0.51077
RS09390	ISL3_family_transposase	-0.197997	4.46975	0.857017	0.354575	0.714731
RS09395	mercury(II)_reductase	-0.395516	4.81929	4.69394	0.0302691	0.198548
RS09400	Hg(II)-responsive_transcriptional_regulator	0.387903	3.35796	2.05868	0.151341	0.512699
RS09405	manganese_transporter	-0.120388	7.9909	1.68485	0.194281	0.558931
RS09410	ABC_transporter_permease	-0.224634	6.99687	3.36234	0.0667032	0.320097
RS09415	ABC_transporter_ATP-binding_protein	-0.0952559	6.03338	0.402908	0.525591	0.849605
RS09420	YydF_family_exported_signaling_peptide	-0.631884	5.83602	19.4196	1.04922e-05	0.000375405
RS09425	hypothetical_protein	-0.247935	3.87587	1.12737	0.288338	0.673249
RS09430	YydG_family_peptide_radical_SAM_peptide_maturase	-0.417658	3.95248	2.43268	0.118829	0.440524
RS09435	hypothetical_protein	0.0728177	6.25064	0.253298	0.614762	0.892764
RS09440	hypothetical_protein	-0.012591	6.29472	0.00878452	0.925327	1
RS09445	hypothetical_protein	-0.0298706	7.67935	0.0833225	0.772844	0.969248
RS09450	hypothetical_protein	-0.212733	6.23456	1.93091	0.164659	0.5147
RS09455	hypothetical_protein	0.00588926	6.50294	0.00243792	0.96062	1
RS09460	hypothetical_protein	-0.270717	6.17146	4.77837	0.0288194	0.192895
RS09465	hypothetical_protein	-0.0513595	5.61021	0.0731677	0.786779	0.971692
RS09470	streptomycin_resistance_protein	-0.147918	6.86087	1.35961	0.243605	0.617388
RS09475	hypothetical_protein	-0.019446	4.69669	0.0134038	0.907831	1
RS09480	hypothetical_protein	-0.21979	4.79289	0.906606	0.341016	0.699986
RS09485	PadR_family_transcriptional_regulator	0.170069	3.89385	0.373943	0.540863	0.860189
RS09490	N-acetyltransferase	-0.394448	5.15729	6.44147	0.0111486	0.10159
RS09495	ABC_transporter_permease	-0.217749	5.02075	1.62176	0.202847	0.570221
RS09500	ABC_transporter_ATP-binding_protein	-0.110202	5.18612	0.512868	0.4739	0.809111
RS09505	hypothetical_protein	-0.105316	3.30592	0.105936	0.744819	0.956405
RS09510	transcriptional_regulator	-0.463525	5.7192	11.381	0.000741972	0.0129406
RS09525	PAP2_family_phosphoesterase	0.185099	4.48978	0.975105	0.32341	0.685146
RS09530	hypothetical_protein	0.239093	3.4144	0.844249	0.358184	0.717803
RS09535	Rossman_fold_protein2C_TIGR00730_family	-0.510212	5.27352	11.7965	0.000593409	0.0109792
RS09540	CPBP_family_intramembrane_metalloprotease	-0.223013	6.74838	1.86929	0.171556	0.518182
RS09545	rhodanese	0.950571	7.74872	81.4125	1.83192e-19	5.94275e-17
RS09550	hypothetical_protein	0.701441	8.64046	49.9363	1.58816e-12	1.64425e-10
RS09555	topology_modulation_protein	-0.312013	5.8779	5.32908	0.0209725	0.15896
RS09560	glycerol_dehydrogenase	0.300528	7.81865	9.18056	0.00244599	0.0321681
RS09565	cyclic_nucleotide-binding_protein	0.212199	5.22175	1.17971	0.277415	0.658105
RS09570	bifunctional_homocysteine_S-methyltransferase/methylenetetrahydrofolate_reductase	0.403911	4.90571	4.04334	0.044346	0.250624
RS09575	5-methyltetrahydropteroyltriglutamate--homocysteine_S-methyltransferase	0.10471	4.57659	0.31411	0.575169	0.868366
RS09580	branched-chain_amino_acid_transporter	0.656367	6.30383	15.9884	6.37327e-05	0.00165841
RS09585	branched-chain_amino_acid_transporter_AzlC	0.237451	6.19568	3.23209	0.0722083	0.337852
RS09590	hypothetical_protein	0.909637	7.01769	53.3158	2.84007e-13	3.07107e-11
RS09595	DNA-binding_response_regulator	-0.342729	5.22724	4.77142	0.0289359	0.193409
RS09600	two-component_sensor_histidine_kinase	-0.29171	6.83092	5.48356	0.0191962	0.148032
RS09605	hypothetical_protein	-0.186503	6.51088	2.49572	0.114156	0.429464
RS09610	leucine--tRNA_ligase	-0.14317	10.5366	2.84693	0.0915486	0.384362
RS09615	transposase	0.0382648	4.51108	0.0468781	0.828588	0.991615
RS09620	MFS_transporter	-0.581089	5.61101	13.1941	0.000280827	0.00607336
RS09625	patatin_family_protein	0.238664	7.628	5.55297	0.0184494	0.144742
RS09630	hypothetical_protein	-0.409736	8.16277	16.3657	5.2222e-05	0.00141962
RS09635	hypothetical_protein	-0.263043	8.77617	9.75248	0.00179081	0.0257813
RS09640	transcription_termination/antitermination_protein_NusG	-0.139314	9.60572	2.63988	0.104211	0.408509
RS09645	pathogenicity_protein	-0.659392	6.2227	14.104	0.000172979	0.00386109
RS09650	preprotein_translocase_subunit_SecE	0.0814092	8.44448	0.722862	0.395207	0.749939
RS09655	50S_ribosomal_protein_L33	-0.0797445	7.6154	0.6118	0.434111	0.77919
RS09660	penicillin-binding_protein_2A	-0.312385	8.87624	14.376	0.000149698	0.00338805
RS09665	RNA_pseudouridine_synthase	-0.0537065	7.42441	0.206874	0.649228	0.910221
RS09670	hypothetical_protein	-0.131577	7.98962	1.40464	0.235948	0.615286
RS09675	phosphopentomutase	-0.0722501	8.35489	0.607259	0.435822	0.780936
RS09680	2-deoxyribose-5-phosphate_aldolase	-0.251535	7.99827	5.55082	0.018472	0.144742
RS09685	hypothetical_protein	-0.507492	9.11299	27.1345	1.89777e-07	1.06144e-05
RS09690	uridine_phosphorylase	-1.057	7.83828	74.2724	6.80491e-18	1.43968e-15
RS09695	GntR_family_transcriptional_regulator	-0.341314	6.46724	6.51811	0.0106781	0.0987479
RS09700	hypothetical_protein	0.264476	5.15183	2.32653	0.127185	0.462543
RS09705	molecular_chaperone_GroEL	-0.0635903	10.0939	0.452026	0.501374	0.831636
RS09710	co-chaperone_GroES	-0.296472	7.46034	4.04699	0.0442501	0.250462
RS09715	ABC_transporter_ATP-binding_protein	-1.40295	7.04929	140.118	2.50908e-32	2.03486e-29
RS09730	haloacid_dehalogenase	-0.423091	5.90738	6.64435	0.00994709	0.0941683
RS09735	glyoxalase	-0.115461	3.0608	0.121675	0.727224	0.956405
RS09740	peroxide_stress_protein_YaaA	-0.430342	6.61789	10.5521	0.00116053	0.0186374
RS09745	anaerobic_ribonucleoside-triphosphate_reductase_activating_protein	1.19817	5.61492	62.7461	2.35144e-15	3.46731e-13
RS09750	GNAT_family_acetyltransferase	0.960354	8.12609	95.6404	1.37764e-22	5.58631e-20
RS09755	hypothetical_protein	0.901882	8.37365	76.6617	2.02897e-18	4.93649e-16
RS09760	hypothetical_protein	0.827424	7.52313	53.7328	2.29701e-13	2.54028e-11
RS09765	anaerobic_ribonucleoside-triphosphate_reductase	1.70057	9.39086	131.886	1.58459e-30	1.10151e-27
RS09770	hypothetical_protein	-0.0923582	10.007	1.1932	0.274685	0.654885
RS09775	hypothetical_protein	0.0741687	2.90461	0.0556057	0.813581	0.986321
RS09780	hypothetical_protein	0.0567518	10.5274	0.460324	0.497472	0.829113
RS09785	Holliday_junction_resolvase_RuvX	-0.0276139	9.71591	0.116353	0.733024	0.956405
RS09790	hypothetical_protein	-0.0545929	8.93473	0.440931	0.506673	0.835174
RS09795	arsenate_reductase	-0.0868644	11.0141	1.43119	0.23157	0.609514
RS09800	DNA_recombination/repair_protein_RecA	0.103499	9.80903	1.63773	0.200637	0.57018
RS09805	damage-inducible_protein_A	0.111201	7.00282	0.902129	0.342212	0.701236
RS09810	DNA-3-methyladenine_glycosylase_I	0.2737	7.29167	5.78003	0.0162092	0.132785
RS09815	Holliday_junction_branch_migration_protein_RuvA	0.0996969	7.30197	0.801517	0.37064	0.726061
RS09820	MFS_transporter	0.1135	8.28983	1.47554	0.224473	0.59917
RS09825	DNA_mismatch_repair_protein_MutL	0.0321155	8.74594	0.135835	0.712458	0.948826
RS09830	cold-shock_protein	-0.357524	13.3193	18.321	1.86638e-05	0.000617811
RS09835	DNA_mismatch_repair_protein_MutS	0.0982291	8.94876	1.11459	0.291086	0.674487
RS09840	arginine_repressor	-0.0298974	6.97808	0.0397783	0.841915	0.992378
RS09845	arginine--tRNA_ligase	-0.324112	10.0038	10.2864	0.00134012	0.0205064
RS09850	bacteriocin_immunity_protein	-0.581132	6.98249	28.5098	9.32245e-08	5.45871e-06
RS09855	membrane_protein	0.0532603	7.98172	0.261413	0.609151	0.888668
RS09860	membrane_protein	-0.320397	9.19039	17.921	2.30261e-05	0.000732716
RS09865	aspartate--tRNA_ligase	-0.442579	10.2197	35.1373	3.07252e-09	2.23148e-07
RS09870	histidine--tRNA_ligase	-0.277675	9.15787	9.01641	0.00267566	0.0349055
RS09875	50S_ribosomal_protein_L32	-0.153551	11.9849	2.59105	0.107469	0.416026
RS09880	50S_ribosomal_protein_L33	0.0461589	11.1295	0.169556	0.680507	0.932248
RS09885	cadmium_transporter	0.00952819	6.63271	0.00345484	0.953129	1
RS09890	transcriptional_regulator	-0.145299	6.54772	1.00486	0.316137	0.685146
RS09895	transcriptional_regulator	-0.0152151	8.10768	0.0301219	0.862214	1
RS09900	DNA-directed_RNA_polymerase_sigma-70_factor	0.755104	0.993835	0.966792	0.325481	0.685146
RS09905	hypothetical_protein	-0.0989496	2.26504	0.0602588	0.806087	0.982665
RS09910	cell_division_protein_FtsK	-0.689944	3.43713	2.90395	0.088363	0.375196
RS09915	hypothetical_protein	-0.299608	3.22855	0.558944	0.454686	0.795131
RS09920	hypothetical_protein	-0.365997	1.96946	0.652964	0.419055	0.7689
RS09925	hypothetical_protein	-0.362308	1.60826	0.451275	0.50173	0.831636
RS09930	site-specific_integrase	-0.355324	9.64286	19.8194	8.51128e-06	0.000309074
RS09935	peptidase	-0.863274	2.8218	4.75481	0.0292165	0.194218
RS09940	DNA-binding_response_regulator	-0.0376156	5.82851	0.0782372	0.779701	0.970725
RS09945	two-component_sensor_histidine_kinase	0.0749348	7.70515	0.588145	0.443137	0.786113
RS09950	hypothetical_protein	0.463416	2.93705	1.53786	0.214936	0.583928
RS09955	carbamate_kinase	0.327875	2.28492	0.508869	0.475629	0.810214
RS09960	ornithine_carbamoyltransferase_12C_catabolic	-0.140854	2.54969	0.11253	0.737282	0.956405
RS09965	sensor_histidine_kinase	-0.233402	6.92772	2.7467	0.0974557	0.396836
RS09970	hypothetical_protein	0.457834	2.92487	1.04762	0.306057	0.685146
RS09975	glycine/betaine_ABC_transporter_ATP-binding_protein	0.0999148	7.02863	0.551432	0.457733	0.797754
RS09980	glycine/betaine_ABC_transporter_permease	0.0347175	9.20348	0.0929554	0.760453	0.96439
RS09985	hypothetical_protein	-0.217585	10.3291	7.74485	0.00538661	0.0603945
RS09990	hypothetical_protein	-0.226936	8.78737	7.12724	0.00759215	0.0791079
RS09995	membrane_protein	-0.175721	4.57354	0.890848	0.345248	0.704302
RS10000	membrane_protein	-0.0978509	6.11698	0.222905	0.636835	0.906535
RS10005	TetR_family_transcriptional_regulator	-0.255882	5.40741	1.52815	0.21639	0.585704
RS10010	hypothetical_protein	-0.579268	1.88935	1.45067	0.228421	0.605061
RS10015	hypothetical_protein	-0.0747472	8.91883	0.790717	0.373883	0.727727
RS10020	hypothetical_protein	-0.0271828	7.41186	0.0662457	0.796884	0.97772
RS10025	ArpU_family_transcriptional_regulator	0.0947387	1.81649	0.0369617	0.847543	0.992378
RS10030	hypothetical_protein	0.0713502	1.05972	0.0100983	0.919955	1
RS10035	hypothetical_protein	0.331997	2.07245	0.560964	0.453872	0.795131
RS10040	hypothetical_protein	-0.123307	2.72815	0.135796	0.712497	0.948826
RS10045	DNA_damage-inducible_protein_DnaD	-0.0251189	2.18773	0.0013176	0.971044	1
RS10050	hypothetical_protein	0.0683386	0.593399	0.00505865	0.943299	1
RS10055	hypothetical_protein	0.135789	0.794991	0.0259945	0.871914	1
RS10060	hypothetical_protein	0.0150128	0.91094	0.000372984	0.984592	1
RS10065	hypothetical_protein	-0.416242	0.920314	0.296702	0.585958	0.873299
RS10070	hypothetical_protein	0.975273	1.2932	2.10627	0.146697	0.506895
RS10075	hypothetical_protein	-0.752098	4.84753	3.18887	0.0741413	0.342939
RS10080	hypothetical_protein	-0.466502	7.96139	5.27429	0.0216426	0.161523
RS10085	hypothetical_protein	-0.097209	1.45427	0.0251502	0.873993	1
RS10090	hypothetical_protein	-0.389314	1.76886	0.234124	0.628483	0.900264
RS10095	phage_repressor_protein	-0.643121	1.53843	1.34365	0.246391	0.619928
RS10100	transcriptional_regulator	-0.491248	1.21462	0.585684	0.444093	0.78644
RS10105	transcriptional_regulator	-0.509061	6.84058	11.4494	0.000715161	0.0125587
RS10110	hypothetical_protein	-0.605098	5.03919	11.4759	0.000705059	0.0124757
RS10115	hypothetical_protein	-0.494987	4.64542	4.32695	0.0375133	0.230496
RS10120	hypothetical_protein	-0.595579	5.07178	8.80742	0.00300007	0.0379178
RS10125	hypothetical_protein	-0.265756	7.35896	6.38441	0.0115127	0.103935
RS10130	site-specific_integrase	-0.0543755	6.97446	0.235229	0.627673	0.900264
RS10135	30S_ribosomal_protein_S4	-0.0433531	12.9518	0.404382	0.524835	0.849018
RS10140	hypothetical_protein	0.0485552	9.0667	0.263096	0.608001	0.888001
RS10145	replicative_DNA_helicase	-0.0885666	10.1172	1.52142	0.217404	0.586414
RS10150	50S_ribosomal_protein_L9	-0.0779702	8.6413	0.938423	0.332684	0.689454
RS10155	DHH_family_phosphoesterase	-0.0253656	9.96867	0.129951	0.718483	0.951167
RS10160	tRNA_uridine-5-carboxymethylaminomethyl(34)_synthesis_enzyme_MnmG	-0.352072	9.51762	19.8988	8.16525e-06	0.000298738
RS10165	membrane_protein	-0.168412	8.26645	2.58624	0.107796	0.416959
RS10170	tRNA_2-thiouridine(34)_synthase_MnmA	-0.212509	8.36387	5.2597	0.0218248	0.162136
RS10175	L-serine_dehydratase2C_iron-sulfur-dependent_subunit_beta	-0.340276	7.60402	11.186	0.000824153	0.0141209
RS10180	L-serine_dehydratase2C_iron-sulfur-dependent_subunit_alpha	-0.38991	8.33485	15.7389	7.27129e-05	0.00184282
RS10185	transglycosylase	0.877831	9.91391	105.603	9.01011e-25	4.38432e-22
RS10190	peptidoglycan-binding_protein_LysM	0.696902	7.92651	54.4016	1.63427e-13	1.84939e-11
RS10195	transporter	-0.0849007	8.18241	0.815919	0.366376	0.72264
RS10200	energy-coupling_factor_transporter_ATPase	0.0288168	7.90135	0.089964	0.764223	0.96665
RS10205	energy-coupling_factor_transporter_ATPase	-0.00697489	9.22009	0.00590359	0.938755	1
RS10210	CDP-diacylglycerol--glycerol-3-phosphate_3-phosphatidyltransferase	-0.0623997	8.06749	0.417101	0.518387	0.843919
RS10215	peptidase_M16	-0.193062	8.47369	3.65338	0.0559555	0.28392
RS10220	peptidase_M16	-0.325616	7.3213	10.2012	0.00140347	0.0212751
RS10225	hypothetical_protein	-0.160576	6.64594	1.89985	0.168095	0.5147
RS10230	DNA_replication_and_repair_protein_RecF	-0.0828566	8.74179	0.91266	0.33941	0.697452
RS10235	sugar_transporter	0.042467	9.72258	0.329594	0.565898	0.868366
RS10240	transcriptional_regulator	0.0109827	8.13599	0.0145388	0.904026	1
RS10245	IMP_dehydrogenase	-0.151985	10.5538	5.04901	0.02464	0.175804
RS10250	arginine_repressor	-0.198188	7.97433	2.9592	0.08539	0.371384
RS10255	ArcR_family_transcriptional_regulator	-0.391614	7.9002	16.0881	6.04626e-05	0.00159897
RS10260	hypothetical_protein	-0.302558	4.98539	2.99524	0.0835093	0.371384
RS10265	arginine_deiminase	-0.263668	10.6699	10.1398	0.00145099	0.0218592
RS10270	GNAT_family_N-acetyltransferase	0.244841	7.15144	2.96193	0.085246	0.371384
RS10275	ornithine_carbamoyltransferase	0.350493	7.90557	5.73716	0.0166097	0.134815
RS10280	arginine-ornithine_antiporter	0.237957	7.24893	4.90539	0.0267729	0.184922
RS10285	carbamate_kinase	0.28302	6.62932	3.48749	0.0618341	0.30731
RS10290	tryptophan--tRNA_ligase	-0.112355	9.16863	1.9037	0.167665	0.5147
RS10295	DUF1275_family_protein	0.151531	6.42986	1.38672	0.23896	0.615286
RS10300	membrane_protein	-0.170209	8.09182	1.98555	0.158807	0.512699
RS10305	ABC-F_family_ATPase	-0.0134354	10.8265	0.0398243	0.841825	0.992378
RS10310	copper_ABC_transporter_permease	0.228299	9.06229	6.39495	0.0114445	0.103535
RS10330	23S_rRNA_(pseudouridine(1915)-N(3))-methyltransferase_RlmH	-0.228295	6.63287	3.05146	0.0806648	0.362768
RS10335	serine_protease	0.101048	8.88902	1.17906	0.277548	0.658105
RS10340	chromosome_partitioning_protein_ParB	-0.0374474	7.87767	0.120078	0.72895	0.956405
RS10355	transcriptional_regulator	-0.0902742	2.89412	0.0828467	0.773476	0.969785
RS10360	hypothetical_protein	-0.206508	9.32917	3.48408	0.0619619	0.307346
RS10365	hypothetical_protein	-0.104726	4.86355	0.425539	0.514186	0.842718
RS10370	hypothetical_protein	-0.0873806	4.62759	0.256498	0.612537	0.89053
RS10375	hypothetical_protein	-0.380819	3.49792	1.75923	0.184721	0.540499
RS10380	hypothetical_protein	-0.416949	2.67197	1.50438	0.219999	0.591286
RS10385	hypothetical_protein	-0.326911	1.17064	0.2445	0.620975	0.896686
RS10390	endonuclease	-0.244694	6.07422	2.93615	0.086617	0.371384
RS10395	hypothetical_protein	0.527842	8.15119	4.68893	0.0303575	0.198548
RS10400	hypothetical_protein	-0.387445	1.34856	0.411562	0.521178	0.845819
RS10405	competence_protein_CglA	0.287227	2.13445	0.440591	0.506837	0.835174
RS10410	hypothetical_protein	-0.426939	5.35883	6.14922	0.013147	0.114443
RS10415	hypothetical_protein	-2.15165	-0.03425	1.89749	0.168359	0.5147
RS10420	hypothetical_protein	0.276219	3.6949	1.21329	0.270681	0.649924
RS10425	hypothetical_protein	0.0135506	3.99124	0.00417145	0.948503	1
RS10430	hypothetical_protein	0.0566035	6.4227	0.184222	0.66777	0.921816
RS10440	hypothetical_protein	0.112518	3.95671	0.275633	0.599578	0.8825
RS10445	hypothetical_protein	0.317248	0.838706	0.149714	0.698809	0.939128
RS10450	hypothetical_protein	-0.0865901	1.39511	0.010405	0.918753	1
RS10455	hypothetical_protein	-0.700018	2.12802	2.13705	0.143778	0.501164
RS10460	hypothetical_protein	-0.144499	1.7833	0.0856629	0.769765	0.967966
RS10470	IS3_family_transposase	-0.0106683	5.69328	0.00565943	0.940032	1
RS10475	hypothetical_protein	0.154783	2.15149	0.130124	0.718304	0.951167
RS10480	site-specific_integrase	-0.152533	5.10838	0.532358	0.465617	0.804724
RS10485	hypothetical_protein	-0.533984	8.81238	28.489	9.42317e-08	5.45871e-06
RS10490	hypothetical_protein	0.323767	1.15796	0.224495	0.635636	0.906526
RS10495	site-specific_integrase	-0.198842	1.92497	0.181291	0.670266	0.92368
RS10500	hypothetical_protein	0.0555185	7.96077	0.18708	0.665358	0.920305
RS10505	NINE_protein	0.0554428	2.80934	0.0290527	0.864657	1
RS10510	hypothetical_protein	-0.142643	6.7438	1.05188	0.305075	0.685146
RS10515	TetR_family_transcriptional_regulator	-0.113461	4.42538	0.138424	0.709853	0.94771
RS10520	plasmid_mobilization_relaxosome_protein_MobC	-0.520075	1.40152	0.785224	0.375548	0.728465
RS10525	hypothetical_protein	-0.223547	0.517677	0.0498372	0.823347	0.987286
RS10530	hypothetical_protein	0.163156	5.0323	0.725789	0.394252	0.749093
RS10535	hypothetical_protein	0.232092	6.10783	2.1201	0.145377	0.50493
RS10540	ABC_transporter_ATP-binding_protein	-0.406624	5.41039	7.40241	0.00651365	0.0698137
RS10545	hypothetical_protein	1.12689	0.349305	0.811482	0.367682	0.72264
RS10550	alpha/beta_hydrolase	0.331668	2.00564	0.52382	0.469217	0.806334
RS10555	hypothetical_protein	0.17302	8.09452	1.54377	0.214058	0.58329
RS10560	cell_wall_surface_anchor	-0.675257	6.46094	24.0307	9.48107e-07	4.23256e-05
RS10565	MarR_family_transcriptional_regulator	0.383368	9.73507	17.6763	2.61869e-05	0.000821978
RS10570	hypothetical_protein	0.268364	0.166784	0.0374351	0.846582	0.992378
RS10575	hypothetical_protein	0.255033	5.27639	2.65346	0.103325	0.407439
RS10585	hypothetical_protein	0.0683522	0.590923	0.00506049	0.943289	1
RS10590	tetracycline_resistance_protein	-0.331328	5.11237	1.86784	0.171723	0.518363
RS10595	conjugal_transfer_protein	0.327704	6.26341	3.32933	0.0680547	0.324661
RS10600	conjugal_transfer_protein	0.387386	2.97389	1.3619	0.243209	0.616703
RS10605	hypothetical_protein	0.267784	4.81142	2.55512	0.109938	0.421225
RS10610	hypothetical_protein	-0.0773907	4.79423	0.140316	0.707967	0.94694
RS10615	hypothetical_protein	-0.043626	4.6178	0.0594954	0.807295	0.983386
RS10620	hypothetical_protein	0.127486	5.80727	0.671826	0.412416	0.762539
RS10625	peptide_ABC_transporter_permease	-0.414681	0.915299	0.277959	0.598042	0.881039
RS10630	IS3_family_transposase	0.166089	6.27568	1.30039	0.254142	0.630998
RS10635	hypothetical_protein	-0.0719254	0.713198	0.00686124	0.933985	1
RS10640	IS3_family_transposase	0.246071	5.85265	2.53833	0.111112	0.423313
RS10645	IS3_family_transposase	-0.0650246	5.04801	0.157071	0.691868	0.938384
RS10650	transposase	0.162557	5.06856	0.360248	0.548368	0.8649
RS10655	chromosome_partitioning_protein_ParA	-0.096623	3.02564	0.0526865	0.818453	0.987286
RS10660	IS3_family_transposase	-0.0433344	5.86886	0.0662479	0.79688	0.97772
RS10665	IS3_family_transposase	0.302413	5.26004	3.08838	0.0788531	0.357595
RS10670	HXXEE_domain-containing_protein	0.10891	4.96091	0.281852	0.59549	0.879676
RS10675	hypothetical_protein	0.0739526	2.51503	0.0404772	0.84055	0.992378
RS10680	N-acetyltransferase	0.169055	6.12538	1.18668	0.276	0.65641
RS10685	hypothetical_protein	0.239036	5.76444	2.69295	0.100793	0.402677
RS10690	50S_ribosomal_protein_L33	0.173955	6.50194	1.32112	0.250391	0.624904
RS10695	hypothetical_protein	1.0413	0.656985	1.11674	0.290622	0.673784
RS10700	hypothetical_protein	-0.383919	2.29313	0.944283	0.331179	0.688094
RS10705	CAAX_protease_family_protein	0.365115	5.81268	3.94789	0.0469302	0.259027
RS10710	hypothetical_protein	0.46926	6.39094	8.51303	0.00352612	0.0432194
RS10715	hypothetical_protein	0.334105	2.62825	0.897062	0.343571	0.702443
RS10720	membrane_protein	0.351807	7.73301	5.87482	0.015359	0.127755
RS10725	hypothetical_protein	0.00224122	5.54695	0.000227629	0.987962	1
RS10730	hypothetical_protein	-0.989327	4.03471	10.6167	0.00112071	0.0182526
RS10735	hypothetical_protein	-0.651332	2.09609	2.29605	0.129704	0.469368
RS10740	hypothetical_protein	1.41873	0.418623	1.38815	0.238718	0.615286
RS10745	hypothetical_protein	0.205159	4.10882	0.945422	0.330887	0.688034
RS10750	high-affinity_branched-chain_amino_acid_ABC_transporter_ATP-binding_protein_LivG	0.231405	4.10138	1.25498	0.262604	0.639555
RS10755	hypothetical_protein	0.251574	6.62119	1.86451	0.172105	0.519195
RS10760	hypothetical_protein	-0.367918	4.45779	4.09463	0.0430198	0.246736
RS10765	hypothetical_protein	-0.555625	2.8813	3.16397	0.0752797	0.347214
RS10770	hypothetical_protein	0.0336387	5.18313	0.0473759	0.827694	0.991222
RS10775	hypothetical_protein	0.158733	5.1573	0.789198	0.374343	0.728329
RS10780	hypothetical_protein	0.178326	3.79974	0.400394	0.526886	0.85064
RS10785	hypothetical_protein	0.104012	4.68465	0.351515	0.553257	0.867597
RS10790	hypothetical_protein	0.207179	4.3836	1.10667	0.292806	0.676833
RS10795	hypothetical_protein	-0.0717684	4.87261	0.168574	0.681383	0.932296
RS10800	hypothetical_protein	0.267398	1.52484	0.201219	0.653739	0.912979
RS10805	hypothetical_protein	0.179697	3.00449	0.347549	0.555504	0.867597
RS10810	hypothetical_protein	0.421799	1.87832	0.598078	0.439312	0.783899
RS10815	hypothetical_protein	-0.28319	8.16033	5.1434	0.023335	0.170492
RS10820	hypothetical_protein	-1.15847	0.732754	1.84262	0.174644	0.524256
RS10825	hypothetical_protein	0.101046	7.4906	0.802816	0.370253	0.725712
RS10830	hypothetical_protein	-0.301684	5.68753	2.95717	0.0854974	0.371384
RS10835	hypothetical_protein	1.384	0.779905	2.17929	0.139879	0.492551
RS10840	IS3_family_transposase	0.205468	5.68576	2.20382	0.13767	0.486846
RS10845	hypothetical_protein	0.056697	2.07779	0.0169307	0.896473	1
RS10850	peptide_hormone	-0.141394	2.67437	0.171925	0.678406	0.931995
RS10855	hypothetical_protein	-0.334858	4.55164	3.31156	0.0687942	0.326151
RS10860	hypothetical_protein	-0.165101	13.1473	4.62107	0.0315816	0.204085
RS10865	membrane_protein	-0.175113	11.496	2.62072	0.105477	0.410929
RS10870	IS3_family_transposase	0.109748	5.82774	0.574575	0.448447	0.789773
RS10875	hypothetical_protein	0.26837	0.165526	0.0374367	0.846579	0.992378
RS10880	ABC_transporter_permease	-1.24928	7.09373	124.272	7.34598e-29	4.46819e-26
RS10885	hypothetical_protein	-0.484497	0.0653279	0.104432	0.746575	0.956405
RS10890	FanG_protein	0.310991	0.656546	0.112318	0.73752	0.956405
RS10895	hypothetical_protein	-0.188276	1.68148	0.133648	0.714679	0.949894

## Sheet: combined
Supplementary Table 1: Full RNASeq dataset comparing WT COH1 and COH1Δcas9 strains grown to OD600 = 0.2
id	function	logFC_edger	logCPM_edger	LR_edger	PValue_edger	FDR_edger	baseMean_deseq	log2FoldChange_deseq	log2FoldChange_deseq_inverse	lfcSE_deseq	stat_deseq	pvalue_deseq	padj_deseq	mean_FC	norm_count_cpm	norm_count_base	mean_norm_count	signif	mean_log>1	Both
RS00265	CPBP_family_intramembrane_metalloprotease	-2.18383	3.02129	45.3476	1.6499e-11	1.51479e-09	16.104	1.04193	-1.04193	0.235736	4.41989	9.87e-06	0.000130405	-1.61288	0.0318374	0.000936936	0.0163871	1	1	TRUE
RS03590	glutamine_ABC_transporter_permease	1.21571	9.46237	82.3826	1.12139e-19	3.89763e-17	1505.37	-1.2042	1.2042	0.112541	-10.7002	1.02e-26	1.18e-24	1.20996	0.0997112	0.0875826	0.0936469	1	1	TRUE
RS03595	glutamine_ABC_transporter_permease	1.02904	8.62203	40.813	1.67513e-10	1.38156e-08	838.303	-1.0061	1.0061	0.129447	-7.77228	7.71e-15	3.12e-13	1.01757	0.0908559	0.0487727	0.0698143	1	1	TRUE
RS03600	amino_acid_ABC_transporter_substrate-binding_protein	1.11546	8.53021	52.9512	3.41935e-13	3.61707e-11	786.789	-1.09175	1.09175	0.125401	-8.70604	3.15e-18	1.96e-16	1.1036	0.0898884	0.0457756	0.067832	1	1	TRUE
RS03605	arginine_ABC_transporter_ATP-binding_protein	1.04181	8.35068	43.1764	5.00203e-11	4.42543e-09	694.177	-1.01807	1.01807	0.129062	-7.88817	3.07e-15	1.33e-13	1.02994	0.0879966	0.0403874	0.064192	1	1	TRUE
RS03745	bifunctional_diaminohydroxyphosphoribosylaminopyrimidine_deaminase/5-amino-6-(5-phosphoribosylamino)uracil_reductase	-1.70133	7.54321	141.297	1.38545e-32	1.34832e-29	390.871	1.51052	-1.51052	0.125349	12.0505	1.93e-33	3.59e-31	-1.60593	0.0794877	0.022741	0.0511143	1	1	TRUE
RS03750	riboflavin_synthase	-1.78508	6.38815	102.569	4.16514e-24	1.84251e-21	175.674	1.50262	-1.50262	0.15583	9.64268	5.28e-22	4.27e-20	-1.64385	0.0673161	0.0102208	0.0387684	1	1	TRUE
RS03755	bifunctional_32C4-dihydroxy-2-butanone-4-phosphate_synthase/GTP_cyclohydrolase_II	-1.69558	8.0151	113.931	1.34913e-26	7.29427e-24	541.94	1.49408	-1.49408	0.1305	11.4489	2.38e-30	3.41e-28	-1.59483	0.0844603	0.0315302	0.0579953	1	1	TRUE
RS03760	62C7-dimethyl-8-ribityllumazine_synthase	-1.72514	7.41618	59.0515	1.53602e-14	2.07619e-12	357.727	1.42742	-1.42742	0.16397	8.70538	3.17e-18	1.96e-16	-1.57628	0.0781492	0.0208126	0.0494809	1	1	TRUE
RS04170	hypothetical_protein	-1.28685	5.5028	57.453	3.46149e-14	4.43253e-12	94.9124	1.02089	-1.02089	0.172416	5.92107	3.2e-09	7.84e-08	-1.15387	0.0579866	0.00552203	0.0317543	1	1	TRUE
RS04175	hypothetical_protein	-1.22581	4.66005	41.994	9.15519e-11	7.81564e-09	52.3934	0.902892	-0.902892	0.199313	4.53001	5.9e-06	8.02e-05	-1.06435	0.049106	0.00304826	0.0260771	1	1	TRUE
RS04480	type_II_CRISPR_RNA-guided_endonuclease_Cas9	-5.97681	7.4616	968.32	1.38179e-212	6.72378e-209	367.015	4.84619	-4.84619	0.167953	28.8544	4.46e-183	8.3e-180	-5.4115	0.0786278	0.021353	0.0499904	1	1	TRUE
RS05130	carbamoyl_phosphate_synthase_large_subunit	-1.39391	5.44563	65.3779	6.18276e-16	1.07447e-13	90.904	1.1152	-1.1152	0.175453	6.35612	2.07e-10	5.75e-09	-1.25455	0.0573841	0.00528882	0.0313365	1	1	TRUE
RS05135	carbamoyl_phosphate_synthase_small_subunit	-1.67204	3.45169	24.4249	7.72618e-07	3.58053e-05	22.2705	0.888223	-0.888223	0.234179	3.79292	0.000148885	0.00145144	-1.28013	0.0363727	0.00129571	0.0188342	1	1	TRUE
RS05140	aspartate_carbamoyltransferase	-1.38789	3.09359	22.0595	2.64328e-06	0.000108086	16.9833	0.716408	-0.716408	0.235116	3.04705	0.00231101	0.0138364	-1.05215	0.0325992	0.000988096	0.0167936	1	1	TRUE
RS06690	ferrichrome_ABC_transporter_substrate-binding_protein	-1.07956	9.02519	70.2584	5.20221e-17	1.05475e-14	1094.73	0.955603	-0.955603	0.109584	8.72029	2.77e-18	1.91e-16	-1.01758	0.0951043	0.0636919	0.0793981	1	1	TRUE
RS09285	hypothetical_protein	-1.22069	9.15019	212.602	3.71769e-48	6.03009e-45	1192.99	1.12036	-1.12036	0.0805404	13.9106	5.46e-44	2.03e-41	-1.17053	0.0964216	0.0694084	0.082915	1	1	TRUE
RS09290	transporter	-1.31874	9.48542	275.628	6.73523e-62	1.63868e-58	1504.4	1.21913	-1.21913	0.0767185	15.8909	7.32e-57	3.41e-54	-1.26893	0.099954	0.0875264	0.0937402	1	1	TRUE
RS09715	ABC_transporter_ATP-binding_protein	-1.40295	7.04929	140.118	2.50908e-32	2.03486e-29	277.809	1.24574	-1.24574	0.119092	10.4604	1.31e-25	1.44e-23	-1.32435	0.074283	0.016163	0.045223	1	1	TRUE
RS09745	anaerobic_ribonucleoside-triphosphate_reductase_activating_protein	1.19817	5.61492	62.7461	2.35144e-15	3.46731e-13	101.559	-1.07991	1.07991	0.167415	-6.45045	1.12e-10	3.15e-09	1.13904	0.0591681	0.00590871	0.0325384	1	1	TRUE
RS09765	anaerobic_ribonucleoside-triphosphate_reductase	1.70057	9.39086	131.886	1.58459e-30	1.10151e-27	1435.97	-1.63971	1.63971	0.121333	-13.5142	1.29e-41	3.43e-39	1.67014	0.0989577	0.0835448	0.0912513	1	1	TRUE
RS10880	ABC_transporter_permease	-1.24928	7.09373	124.272	7.34598e-29	4.46819e-26	286.45	1.10837	-1.10837	0.114772	9.65713	4.59e-22	3.88e-20	-1.17883	0.0747512	0.0166657	0.0457085	1	1	TRUE
RS00005	chromosomal_replication_initiator_protein_DnaA	-0.269647	8.89723	9.93727	0.00161966	0.0237387	1006.87	0.197254	-0.197254	0.0830238	2.37587	0.0175075	0.0674925	-0.23345	0.093756	0.0585798	0.0761679	0	0	FALSE
RS00010	DNA_polymerase_III_subunit_beta	-0.245598	9.76752	11.7871	0.000596419	0.0109931	1842.37	0.175906	-0.175906	0.0704184	2.49801	0.0124893	0.0529405	-0.210752	0.102927	0.107189	0.105058	0	0	FALSE
RS00015	diacylglycerol_kinase	0.0530091	6.23444	0.164442	0.685099	0.934069	157.637	-0.109219	0.109219	0.141058	-0.774287	0.438761	0.640261	0.0811141	0.0656963	0.00917137	0.0374338	0	0	FALSE
RS00020	hypothetical_protein	-0.0892653	5.03403	0.288511	0.591176	0.877031	67.719	0.0121413	-0.0121413	0.183746	0.0660763	0.947317	0.977232	-0.0507033	0.0530469	0.00393991	0.0284934	0	0	FALSE
RS00025	GTP-binding_protein_YchF	-0.236319	10.0266	9.47829	0.00207917	0.0284993	2205.1	0.166313	-0.166313	0.073399	2.26587	0.0234591	0.0835199	-0.201316	0.105657	0.128293	0.116975	0	0	FALSE
RS00030	aminoacyl-tRNA_hydrolase	0.0371794	5.73127	0.0670764	0.795642	0.977428	110.737	-0.0952337	0.0952337	0.157344	-0.605257	0.545009	0.734302	0.0662065	0.0603942	0.00644268	0.0334184	0	0	FALSE
RS00035	transcription-repair_coupling_factor	-0.0500137	9.32739	0.439746	0.507245	0.83553	1359.29	-0.0152257	0.0152257	0.0747244	-0.203758	0.838543	0.92503	-0.017394	0.0982888	0.0790837	0.0886862	0	0	FALSE
RS00040	hypothetical_protein	-0.0898126	6.90804	0.592981	0.441269	0.7848	252.497	0.0224423	-0.0224423	0.119822	0.187297	0.851428	0.93049	-0.0561275	0.0727945	0.0146903	0.0437424	0	0	FALSE
RS00045	septum_formation_initiation_protein	0.15054	6.77435	1.4868	0.222713	0.5958	230.314	-0.200207	0.200207	0.125732	-1.59233	0.111312	0.266747	0.175374	0.0713858	0.0133997	0.0423928	0	0	FALSE
RS00050	hypothetical_protein	0.147014	4.88835	0.755152	0.38485	0.74019	60.868	-0.164133	0.164133	0.189166	-0.867666	0.385577	0.58993	0.155574	0.0515117	0.00354131	0.0275265	0	0	FALSE
RS00055	serine_hydrolase	0.21829	8.48533	4.11452	0.0425166	0.245707	758.581	-0.271154	0.271154	0.099433	-2.727	0.00639127	0.0308496	0.244722	0.0894155	0.0441344	0.066775	0	0	FALSE
RS00060	tRNA(Ile)-lysidine_synthetase	0.235066	8.3027	5.91026	0.0150529	0.125679	668.279	-0.28869	0.28869	0.0935722	-3.08521	0.00203411	0.0122971	0.261878	0.087491	0.0388807	0.0631858	0	0	FALSE
RS00065	hypoxanthine-guanine_phosphoribosyltransferase	-0.198412	9.01617	5.95096	0.0147093	0.123406	1094.15	0.128897	-0.128897	0.0795345	1.62064	0.105094	0.256805	-0.163655	0.0950092	0.0636581	0.0793337	0	0	FALSE
RS00070	cell_division_protein_FtsH	0.0133902	11.1285	0.0323104	0.857348	0.998052	4743.63	-0.0773406	0.0773406	0.0688001	-1.12413	0.260956	0.463242	0.0453654	0.117268	0.275986	0.196627	0	0	FALSE
RS00245	CHAP_domain-containing_protein	0.174206	12.525	5.83378	0.0157213	0.129442	12508.4	-0.234697	0.234697	0.0683248	-3.43501	0.000592522	0.00459698	0.204452	0.131984	0.727744	0.429864	0	0	FALSE
RS00250	ribose-phosphate_pyrophosphokinase_1	-0.314428	10.9812	18.4659	1.72972e-05	0.00058047	4273.17	0.24338	-0.24338	0.070054	3.47418	0.000512415	0.00404286	-0.278904	0.115716	0.248614	0.182165	1	0	FALSE
RS00255	aminotransferase_A	-0.176609	8.16073	3.53168	0.0602069	0.301096	604.14	0.106359	-0.106359	0.0931132	1.14225	0.253349	0.454295	-0.141484	0.0859949	0.035149	0.060572	0	0	FALSE
RS00260	DNA_repair_protein_RecO	-0.0795446	8.65234	0.651291	0.419652	0.769119	850.576	0.013611	-0.013611	0.0928207	0.146638	0.883418	0.946896	-0.0465778	0.0911753	0.0494867	0.070331	0	0	FALSE
RS00270	phosphate_acyltransferase	-0.0369163	8.38552	0.186185	0.666111	0.920737	706.786	-0.0278964	0.0278964	0.0864499	-0.322689	0.746931	0.866533	-0.00450994	0.0883637	0.041121	0.0647424	0	0	FALSE
RS00275	acyl_carrier_protein	0.128243	9.2251	1.87811	0.170549	0.516422	1267.79	-0.186862	0.186862	0.0879707	-2.12414	0.0336583	0.110728	0.157553	0.0972109	0.0737603	0.0854856	0	0	FALSE
RS00285	phosphoribosylformylglycinamidine_synthase	-0.634639	4.49175	11.46	0.000711088	0.0125368	46.0233	0.44016	-0.44016	0.202941	2.16891	0.0300895	0.101498	-0.537399	0.0473325	0.00267765	0.0250051	0	0	FALSE
RS00290	amidophosphoribosyltransferase	-0.433754	4.02721	4.27496	0.0386778	0.234351	32.8841	0.269641	-0.269641	0.217785	1.23811	0.215677	0.411465	-0.351698	0.0424373	0.00191321	0.0221753	0	0	FALSE
RS00295	phosphoribosylformylglycinamidine_cyclo-ligase	-0.380431	3.6639	2.65741	0.103068	0.407259	25.182	0.220753	-0.220753	0.226279	0.975579	0.329273	0.538758	-0.300592	0.0386089	0.00146509	0.020037	0	0	FALSE
RS00300	phosphoribosylglycinamide_formyltransferase	-0.304749	3.0665	1.07994	0.298711	0.68417	16.0565	0.115901	-0.115901	0.235313	0.49254	0.622338	0.785077	-0.210325	0.0323137	0.000934174	0.0166239	0	0	FALSE
RS00305	GNAT_family_acetyltransferase	-0.145938	4.48128	0.317332	0.573215	0.868366	45.1556	0.0565883	-0.0565883	0.21507	0.263115	0.792462	0.899734	-0.101263	0.0472222	0.00262717	0.0249247	0	0	FALSE
RS00310	bifunctional_phosphoribosylaminoimidazolecarboxamide_formyltransferase/inosine_monophosphate_cyclohydrolase	-0.0926815	6.67571	0.507214	0.476348	0.810214	214.622	0.0254566	-0.0254566	0.130505	0.195062	0.845344	0.928474	-0.059069	0.0703464	0.0124868	0.0414166	0	0	FALSE
RS00315	hypothetical_protein	0.275266	3.79269	1.47139	0.225126	0.600242	27.2862	-0.235712	0.235712	0.223687	-1.05376	0.291994	0.500329	0.255489	0.039966	0.00158752	0.0207768	0	0	FALSE
RS00320	peptidoglycan-binding_protein_LysM	-0.316996	9.41528	14.579	0.000134406	0.00311439	1442.22	0.24406	-0.24406	0.0801972	3.04324	0.00234044	0.013923	-0.280528	0.099215	0.0839086	0.0915618	1	0	FALSE
RS00330	sugar_ABC_transporter_substrate-binding_protein	-0.000994165	3.19558	1.2658e-05	0.997161	1	17.3767	-0.0385122	0.0385122	0.234695	-0.164095	0.869657	0.938725	0.018759	0.0336739	0.00101098	0.0173424	0	0	FALSE
RS00360	sugar_kinase	0.715038	2.69283	3.46966	0.0625043	0.308778	11.5274	-0.324325	0.324325	0.233189	-1.39082	0.164279	0.343973	0.519681	0.0283761	0.000670667	0.0145234	0	0	FALSE
RS00365	acetylxylan_esterase	-0.0481633	3.46192	0.0332876	0.85523	0.997018	21.5622	-0.0170096	0.0170096	0.231807	-0.0733782	0.941505	0.974605	-0.0155768	0.0364805	0.0012545	0.0188675	0	0	FALSE
RS00370	MurR/RpiR_family_transcriptional_regulator	-0.168567	7.99192	2.85108	0.0913125	0.383702	537.223	0.0984116	-0.0984116	0.0988975	0.995087	0.319694	0.527313	-0.133489	0.0842161	0.0312558	0.0577359	0	0	FALSE
RS00375	phosphoribosylamine--glycine_ligase	-0.352589	2.87333	1.26095	0.261471	0.638074	13.7973	0.161998	-0.161998	0.235733	0.687209	0.491951	0.68925	-0.257293	0.0302781	0.000802728	0.0155404	0	0	FALSE
RS00385	5-(carboxyamino)imidazole_ribonucleotide_synthase	-0.0968351	3.28707	0.129804	0.718636	0.951167	18.6568	0.0180771	-0.0180771	0.233745	0.0773366	0.938356	0.973716	-0.0574561	0.034638	0.00108546	0.0178618	0	0	FALSE
RS00390	hypothetical_protein	-0.392923	6.83303	8.77292	0.00305736	0.0385417	239.575	0.301072	-0.301072	0.128684	2.33962	0.0193035	0.0729071	-0.346997	0.0720041	0.0139386	0.0429713	0	0	FALSE
RS00395	hypothetical_protein	-0.285258	6.50316	4.55567	0.0328099	0.20897	190.213	0.201277	-0.201277	0.136061	1.47932	0.139055	0.30944	-0.243268	0.068528	0.0110667	0.0397974	0	0	FALSE
RS00400	adenylosuccinate_lyase	-0.00298439	8.16019	0.000852963	0.976701	1	604.321	-0.0596485	0.0596485	0.0990245	-0.602362	0.546933	0.734824	0.0283321	0.0859893	0.0351596	0.0605744	0	0	FALSE
RS00405	transcriptional_regulator	-0.691527	6.06427	26.3747	2.81199e-07	1.50364e-05	139.916	0.559116	-0.559116	0.145647	3.83885	0.000123613	0.00121782	-0.625322	0.0639032	0.00814034	0.0360218	1	0	FALSE
RS00410	Holliday_junction_branch_migration_DNA_helicase_RuvB	-0.209539	8.68249	5.17683	0.0228901	0.167746	867.821	0.138498	-0.138498	0.0885367	1.5643	0.117748	0.278231	-0.174018	0.0914931	0.05049	0.0709916	0	0	FALSE
RS00415	hypothetical_protein	0.0363649	7.20352	0.059453	0.807363	0.983386	310.629	-0.092653	0.092653	0.13213	-0.701226	0.483162	0.682585	0.064509	0.0759082	0.0180725	0.0469903	0	0	FALSE
RS00420	membrane_protein	-0.0115873	7.18038	0.00859763	0.926123	1	305.615	-0.050329	0.050329	0.120005	-0.419391	0.67493	0.824356	0.0193709	0.0756643	0.0177808	0.0467225	0	0	FALSE
RS00425	acyltransferase	-0.0780496	10.5627	1.05466	0.304436	0.685146	3202.2	0.0123063	-0.0123063	0.072134	0.170604	0.864535	0.936192	-0.0451779	0.111306	0.186305	0.148805	0	0	FALSE
RS00430	bifunctional_acetaldehyde-CoA/alcohol_dehydrogenase	-0.408234	9.45109	11.9496	0.000546578	0.0102294	1477.63	0.325087	-0.325087	0.104693	3.10516	0.00190177	0.0117645	-0.36666	0.0995924	0.0859691	0.0927807	1	0	FALSE
RS00435	zinc-dependent_alcohol_dehydrogenase	-0.145951	7.33594	0.735348	0.391155	0.746911	340.125	0.0722086	-0.0722086	0.14319	0.504284	0.614062	0.778871	-0.10908	0.0773036	0.0197886	0.0485461	0	0	FALSE
RS00440	threonine_synthase	-0.297893	7.8613	8.82221	0.00297585	0.0378081	490.129	0.221632	-0.221632	0.0997352	2.22221	0.0262693	0.0912566	-0.259762	0.0828397	0.0285158	0.0556777	0	0	FALSE
RS00445	MATE_family_efflux_transporter	0.0434676	8.30778	0.18685	0.665551	0.92031	669.936	-0.104073	0.104073	0.0967411	-1.07579	0.282021	0.489539	0.0737704	0.0875445	0.038977	0.0632608	0	0	FALSE
RS00450	30S_ribosomal_protein_S10	-0.137959	11.1503	2.29207	0.130036	0.470101	4810.16	0.069737	-0.069737	0.0820914	0.849505	0.395601	0.600271	-0.103848	0.117498	0.279857	0.198678	0	0	FALSE
RS00455	50S_ribosomal_protein_L3	-0.069727	11.8096	0.895448	0.344005	0.703036	7602.48	0.00403555	-0.00403555	0.0692539	0.0582718	0.953532	0.97877	-0.0368813	0.124445	0.442314	0.28338	0	0	FALSE
RS00460	50S_ribosomal_protein_L4	-0.0340251	12.3308	0.165537	0.684109	0.933766	10915.5	-0.0308084	0.0308084	0.0776639	-0.396689	0.691597	0.836204	-0.00160834	0.129938	0.635067	0.382503	0	0	FALSE
RS00465	50S_ribosomal_protein_L23	0.00811316	11.3528	0.010244	0.919382	1	5542.68	-0.0717146	0.0717146	0.0757043	-0.947299	0.343487	0.551831	0.0399139	0.119632	0.322475	0.221054	0	0	FALSE
RS00470	50S_ribosomal_protein_L2	-0.00124875	12.7672	0.00026517	0.987008	1	14775.2	-0.0629109	0.0629109	0.0717916	-0.876298	0.380868	0.584646	0.0308311	0.134537	0.859627	0.497082	0	0	FALSE
RS00475	30S_ribosomal_protein_S19	-0.0708389	11.4735	0.797821	0.371746	0.727348	6022.16	0.00503554	-0.00503554	0.0738855	0.0681533	0.945664	0.976178	-0.0379372	0.120904	0.350371	0.235637	0	0	FALSE
RS00480	50S_ribosomal_protein_L22	-0.0248057	12.1299	0.0911333	0.762741	0.966033	9496.75	-0.0397248	0.0397248	0.0767641	-0.517491	0.604813	0.771873	0.00745953	0.12782	0.552524	0.340172	0	0	FALSE
RS00485	30S_ribosomal_protein_S3	0.00910287	12.7493	0.0131375	0.908747	1	14594.6	-0.0728681	0.0728681	0.0744039	-0.979359	0.327403	0.536641	0.0409855	0.134348	0.84912	0.491734	0	0	FALSE
RS00490	50S_ribosomal_protein_L16	0.0480688	12.1172	0.52171	0.470113	0.806334	9418.7	-0.111711	0.111711	0.0628102	-1.77855	0.0753142	0.20383	0.0798898	0.127687	0.547983	0.337835	0	0	FALSE
RS00495	50S_ribosomal_protein_L29	0.0948564	11.0585	1.90881	0.167095	0.5147	4522	-0.157471	0.157471	0.065164	-2.41654	0.0156689	0.0622078	0.126164	0.116531	0.263091	0.189811	0	0	FALSE
RS00500	30S_ribosomal_protein_S17	-0.00229823	11.8998	0.00108101	0.973771	1	8097.66	-0.062013	0.062013	0.0665561	-0.931741	0.35147	0.559051	0.0298574	0.125396	0.471124	0.29826	0	0	FALSE
RS00505	50S_ribosomal_protein_L14	0.0451158	11.587	0.347382	0.555599	0.867597	6521.37	-0.10803	0.10803	0.0725613	-1.48881	0.136537	0.307488	0.076573	0.122099	0.379415	0.250757	0	0	FALSE
RS00510	50S_ribosomal_protein_L24	0.0503931	11.8584	0.520181	0.470765	0.806883	7871.79	-0.113696	0.113696	0.0662682	-1.71569	0.0862191	0.223593	0.0820444	0.12496	0.457983	0.291471	0	0	FALSE
RS00515	50S_ribosomal_protein_L5	0.0369995	12.6676	0.271325	0.602444	0.884845	13793.9	-0.10037	0.10037	0.0675791	-1.48523	0.137484	0.307686	0.0686849	0.133487	0.802531	0.468009	0	0	FALSE
RS00520	30S_ribosomal_protein_S14_type_Z	0.0453733	11.0119	0.28225	0.59523	0.879676	4376.83	-0.107776	0.107776	0.0798607	-1.34955	0.177161	0.361705	0.0765745	0.116039	0.254645	0.185342	0	0	FALSE
RS00525	30S_ribosomal_protein_S8	0.0976171	12.0698	2.02296	0.154937	0.512699	9117.24	-0.160161	0.160161	0.0643202	-2.49006	0.0127722	0.0537439	0.128889	0.127187	0.530444	0.328816	0	0	FALSE
RS00530	50S_ribosomal_protein_L6	0.0803207	12.5427	1.18345	0.276654	0.657324	12653.9	-0.142547	0.142547	0.0696512	-2.04658	0.0406993	0.129321	0.111434	0.132171	0.73621	0.43419	0	0	FALSE
RS00535	50S_ribosomal_protein_L18	0.0562929	11.3948	0.437195	0.50848	0.836897	5708.61	-0.118192	0.118192	0.0796914	-1.48312	0.138043	0.308568	0.0872422	0.120075	0.332128	0.226101	0	0	FALSE
RS00540	30S_ribosomal_protein_S5	0.0582783	12.0577	0.656519	0.417791	0.767449	9039.18	-0.121147	0.121147	0.0684914	-1.76878	0.07693	0.207237	0.0897124	0.12706	0.525902	0.326481	0	0	FALSE
RS00545	50S_ribosomal_protein_L30	0.145373	10.9119	1.99384	0.15794	0.512699	4087.07	-0.202255	0.202255	0.0931324	-2.17169	0.0298789	0.10097	0.173814	0.114986	0.237787	0.176386	0	0	FALSE
RS00550	50S_ribosomal_protein_L15	0.0994067	11.9432	1.80616	0.178969	0.530051	8351.71	-0.161166	0.161166	0.0702582	-2.2939	0.021796	0.0791113	0.130286	0.125853	0.485905	0.305879	0	0	FALSE
RS00555	preprotein_translocase_subunit_SecY	0.156705	14.224	2.35725	0.124702	0.456007	40614.7	-0.213514	0.213514	0.0919106	-2.32307	0.0201756	0.0753807	0.18511	0.149888	2.36298	1.25643	0	0	FALSE
RS00560	adenylate_kinase	0.28573	9.71894	9.34516	0.00223575	0.029806	1788	-0.339127	0.339127	0.0872225	-3.88807	0.000101045	0.0010181	0.312428	0.102415	0.104026	0.103221	1	0	FALSE
RS00565	translation_initiation_factor_IF-1	-0.11128	12.0942	2.4395	0.118314	0.439477	9257.55	0.0446642	-0.0446642	0.0661821	0.674868	0.49976	0.696521	-0.0779721	0.127445	0.538607	0.333026	0	0	FALSE
RS00570	50S_ribosomal_protein_L36	-0.148279	11.0272	3.84775	0.0498127	0.264564	4416.8	0.0806013	-0.0806013	0.071545	1.12658	0.259919	0.463128	-0.11444	0.116201	0.256971	0.186586	0	0	FALSE
RS00575	30S_ribosomal_protein_S13	-0.168823	12.1112	4.91993	0.0265486	0.184922	9363.36	0.10072	-0.10072	0.0711565	1.41548	0.156928	0.334326	-0.134772	0.127623	0.544763	0.336193	0	0	FALSE
RS00580	30S_ribosomal_protein_S11	-0.12032	12.455	2.29077	0.130146	0.470148	11888.1	0.0531392	-0.0531392	0.0733529	0.724432	0.468801	0.668395	-0.0867298	0.131247	0.691653	0.41145	0	0	FALSE
RS00585	DNA-directed_RNA_polymerase_subunit_alpha	-0.0885128	12.9179	1.4568	0.22744	0.60312	16390.8	0.0223528	-0.0223528	0.0686517	0.325598	0.744729	0.866533	-0.0554328	0.136125	0.953624	0.544874	0	0	FALSE
RS00590	50S_ribosomal_protein_L17	0.0439454	12.7767	0.323825	0.569318	0.868366	14877.3	-0.107167	0.107167	0.0719107	-1.49028	0.136151	0.30729	0.0755561	0.134636	0.865568	0.500102	0	0	FALSE
RS00680	hypothetical_protein	0.166674	2.93908	0.263262	0.607888	0.888001	14.1716	-0.0975467	0.0975467	0.235658	-0.413933	0.678923	0.827327	0.13211	0.030971	0.00082451	0.0158977	0	0	FALSE
RS00685	hypothetical_protein	-0.345269	4.4751	3.42875	0.0640707	0.312756	45.371	0.219906	-0.219906	0.203399	1.08116	0.279628	0.487379	-0.282587	0.047157	0.0026397	0.0248984	0	0	FALSE
RS00690	hypothetical_protein	-0.505842	4.63844	4.66238	0.0308303	0.200831	51.4288	0.321026	-0.321026	0.207157	1.54968	0.121219	0.283912	-0.413434	0.0488782	0.00299214	0.0259352	0	0	FALSE
RS00695	hypothetical_protein	-0.154898	4.56687	0.728787	0.393277	0.74841	48.4969	0.0659011	-0.0659011	0.199437	0.330435	0.741071	0.866533	-0.1104	0.048124	0.00282156	0.0254728	0	0	FALSE
RS00700	hypothetical_protein	-0.101179	9.55247	0.98672	0.320545	0.685146	1588.39	0.0342039	-0.0342039	0.0920717	0.371492	0.710271	0.851573	-0.0676916	0.100661	0.0924128	0.0965367	0	0	FALSE
RS00710	histidine_phosphatase_family_protein	-0.343876	6.56763	5.97163	0.0145378	0.122601	198.989	0.252542	-0.252542	0.137199	1.8407	0.0656651	0.183586	-0.298209	0.0692074	0.0115772	0.0403923	0	0	FALSE
RS00715	D-alanyl-D-alanine_carboxypeptidase	-0.25805	7.63624	5.43045	0.0197885	0.15181	419.301	0.182041	-0.182041	0.107642	1.69117	0.0908037	0.231612	-0.220046	0.080468	0.0243951	0.0524315	0	0	FALSE
RS00720	N-acetylmuramoyl-L-alanine_amidase	-0.154535	7.85258	1.43615	0.230763	0.608441	487.735	0.0830934	-0.0830934	0.117642	0.706325	0.479986	0.680681	-0.118814	0.0827478	0.0283766	0.0555622	0	0	FALSE
RS00725	heat-inducible_transcriptional_repressor_HrcA	-0.36797	8.77197	10.5129	0.00118542	0.0187984	922.311	0.287683	-0.287683	0.101786	2.82634	0.00470835	0.024019	-0.327826	0.092436	0.0536603	0.0730481	1	0	FALSE
RS00730	nucleotide_exchange_factor_GrpE	-0.37687	8.76413	14.9025	0.00011321	0.0027022	917.325	0.299157	-0.299157	0.0909728	3.28842	0.0010075	0.00707909	-0.338013	0.0923534	0.0533702	0.0728618	1	0	FALSE
RS00735	molecular_chaperone_DnaK	-0.438446	10.9842	29.5525	5.44223e-08	3.31024e-06	4277.37	0.36308	-0.36308	0.0742666	4.88888	1.01e-06	1.67e-05	-0.400763	0.115748	0.248859	0.182303	1	0	FALSE
RS00740	chaperone_DnaJ	-0.354707	9.3221	7.48947	0.00620608	0.0677102	1351.46	0.272682	-0.272682	0.111083	2.45476	0.0140979	0.0570659	-0.313695	0.0982331	0.0786281	0.0884306	0	0	FALSE
RS00745	GntR_family_transcriptional_regulator	-0.178135	6.00715	1.39322	0.237863	0.615286	134.579	0.0947656	-0.0947656	0.152429	0.621703	0.534137	0.725437	-0.13645	0.0633013	0.00782986	0.0355656	0	0	FALSE
RS00750	tRNA_pseudouridine(38-40)_synthase_TruA	-0.351098	6.94458	9.11496	0.00253528	0.0332525	258.941	0.265583	-0.265583	0.119494	2.22257	0.0262451	0.0912566	-0.308341	0.0731795	0.0150653	0.0441224	0	0	FALSE
RS00755	hydroxymethylpyrimidine/phosphomethylpyrimidine_kinase	-0.17841	6.96224	2.52369	0.112148	0.424727	262.189	0.105025	-0.105025	0.1168	0.89919	0.368551	0.575543	-0.141718	0.0733657	0.0152542	0.04431	0	0	FALSE
RS00760	membrane_protein	-0.105292	5.64905	0.487736	0.484939	0.816603	104.612	0.0293449	-0.0293449	0.161447	0.181762	0.855769	0.932241	-0.0673182	0.0595278	0.00608637	0.0328071	0	0	FALSE
RS00765	TIGR01440_family_protein	-0.132943	6.83821	0.978029	0.322686	0.685146	240.497	0.0610232	-0.0610232	0.130031	0.469298	0.638857	0.797821	-0.0969832	0.0720587	0.0139922	0.0430255	0	0	FALSE
RS00770	mechanosensitive_ion_channel_protein	0.177146	7.24382	2.42355	0.119524	0.441611	319.657	-0.227868	0.227868	0.113632	-2.00532	0.0449292	0.138278	0.202507	0.0763329	0.0185977	0.0474653	0	0	FALSE
RS00775	trigger_factor	-0.4202	12.1904	29.3791	5.95163e-08	3.57539e-06	9873.56	0.345939	-0.345939	0.0725789	4.76638	1.88e-06	2.89e-05	-0.383069	0.128459	0.574447	0.351453	1	0	FALSE
RS00780	DNA-directed_RNA_polymerase_subunit_delta	-0.0892583	9.41532	0.906391	0.341074	0.699986	1444.33	0.0222474	-0.0222474	0.0868038	0.256295	0.797723	0.900218	-0.0557529	0.0992154	0.0840316	0.0916235	0	0	FALSE
RS00785	CTP_synthetase	0.232889	11.4519	11.6172	0.000653453	0.0117332	5946.44	-0.292823	0.292823	0.0645124	-4.53902	5.65e-06	7.74e-05	0.262856	0.120676	0.345966	0.233321	1	0	FALSE
RS00790	alpha/beta_hydrolase	-0.336985	8.76307	16.184	5.74788e-05	0.00153677	917.107	0.262702	-0.262702	0.0827936	3.17297	0.00150888	0.00972159	-0.299843	0.0923422	0.0533575	0.0728499	1	0	FALSE
RS01045	4-(cytidine_5-diphospho)-2-C-methyl-D-erythritol_kinase	-0.239829	7.66482	6.58853	0.0102638	0.0962303	427.705	0.166283	-0.166283	0.0975705	1.70423	0.0883381	0.228135	-0.203056	0.0807692	0.024884	0.0528266	0	0	FALSE
RS01050	transcriptional_regulator	-0.192388	7.18231	2.15105	0.142472	0.498397	305.571	0.117505	-0.117505	0.123293	0.953059	0.34056	0.549977	-0.154947	0.0756847	0.0177782	0.0467314	0	0	FALSE
RS01055	zinc_ABC_transporter_ATP-binding_protein	-0.289064	8.00477	9.41343	0.00215402	0.029123	541.646	0.213809	-0.213809	0.0950043	2.25052	0.0244157	0.0861025	-0.251437	0.0843515	0.0315131	0.0579323	0	0	FALSE
RS01060	zinc_ABC_transporter_permease	-0.151183	9.35251	3.36501	0.066595	0.320097	1382.39	0.0831471	-0.0831471	0.0804609	1.03339	0.301424	0.511157	-0.117165	0.0985535	0.0804278	0.0894907	0	0	FALSE
RS01075	tyrosine--tRNA_ligase	-0.0345259	9.47678	0.196805	0.657313	0.915422	1507.96	-0.0304643	0.0304643	0.0751811	-0.405212	0.685322	0.832943	-0.00203081	0.099863	0.0877338	0.0937984	0	0	FALSE
RS01080	penicillin-binding_protein_1B	0.22468	10.4582	9.60349	0.00194208	0.0272339	2984.81	-0.284129	0.284129	0.0681702	-4.16794	3.07e-05	0.000371631	0.254405	0.110205	0.173657	0.141931	1	0	FALSE
RS01085	DNA-directed_RNA_polymerase_subunit_beta	-0.0259922	12.2899	0.148166	0.700294	0.940296	10610.8	-0.0389331	0.0389331	0.0639196	-0.609095	0.542462	0.73193	0.00647047	0.129507	0.617341	0.373424	0	0	FALSE
RS01310	23S_rRNA_(guanosine(2251)-2-O)-methyltransferase_RlmB	-0.372908	7.88711	14.5159	0.000138984	0.00319008	498.949	0.293682	-0.293682	0.0979339	2.99878	0.00271066	0.015388	-0.333295	0.0831116	0.029029	0.0560703	1	0	FALSE
RS01315	hypothetical_protein	-0.402897	7.51474	13.0255	0.000307279	0.00652935	384.98	0.318572	-0.318572	0.109898	2.8988	0.00374597	0.0198153	-0.360735	0.0791877	0.0223982	0.050793	1	0	FALSE
RS01320	fatty_acid-binding_protein_DegV	-0.184399	10.2605	4.56491	0.0326333	0.208939	2594.29	0.115314	-0.115314	0.0788137	1.46312	0.143434	0.313688	-0.149856	0.108121	0.150937	0.129529	0	0	FALSE
RS01325	transcriptional_regulator	0.273647	3.84338	1.16228	0.280993	0.662457	28.4646	-0.199741	0.199741	0.226835	-0.880556	0.378558	0.582444	0.236694	0.0405002	0.00165608	0.0210781	0	0	FALSE
RS01330	50S_ribosomal_protein_L13	-0.208418	12.3296	6.54787	0.010501	0.0977012	10890.3	0.138766	-0.138766	0.0750021	1.85016	0.06429	0.181561	-0.173592	0.129925	0.633598	0.381762	0	0	FALSE
RS01335	30S_ribosomal_protein_S9	-0.00730117	12.1267	0.00498349	0.943721	1	9476.34	-0.056472	0.056472	0.0918571	-0.614782	0.538699	0.729496	0.0245854	0.127787	0.551336	0.339562	0	0	FALSE
RS01340	site-specific_integrase	-0.215991	8.04842	5.18593	0.0227705	0.167373	558.512	0.144093	-0.144093	0.0946864	1.52179	0.128062	0.294749	-0.180042	0.0848115	0.0324944	0.0586529	0	0	FALSE
RS01345	transcriptional_regulator	-0.325929	7.16481	6.96062	0.00833229	0.0837504	301.881	0.242875	-0.242875	0.119558	2.03144	0.0422103	0.132763	-0.284402	0.0755003	0.0175635	0.0465319	0	0	FALSE
RS01355	hypothetical_protein	-0.355062	3.26724	1.70687	0.191392	0.554353	18.812	0.167139	-0.167139	0.233358	0.716235	0.473846	0.674027	-0.2611	0.034429	0.00109449	0.0177618	0	0	FALSE
RS01375	hypothetical_protein	-0.296019	5.73375	3.3907	0.0655653	0.316518	110.777	0.199908	-0.199908	0.163655	1.22152	0.221888	0.41733	-0.247964	0.0604203	0.00644502	0.0334326	0	0	FALSE
RS01380	restriction_endonuclease	-0.262634	9.05628	9.32512	0.00226033	0.0299505	1124.53	0.190619	-0.190619	0.0835647	2.2811	0.0225427	0.0814934	-0.226627	0.095432	0.0654255	0.0804287	0	0	FALSE
RS01385	hypothetical_protein	-0.192037	9.39644	5.42849	0.0198108	0.15181	1424.72	0.122702	-0.122702	0.0801428	1.53104	0.125759	0.29161	-0.15737	0.0990164	0.0828903	0.0909534	0	0	FALSE
RS01390	ATP-dependent_DNA_helicase_RecG	-0.24337	8.14008	6.01694	0.0141692	0.120805	595.23	0.169927	-0.169927	0.0972198	1.74786	0.0804875	0.214802	-0.206648	0.0857774	0.0346306	0.060204	0	0	FALSE
RS01405	MutR_family_transcriptional_regulator	-0.229044	5.16696	1.90569	0.167442	0.5147	74.2882	0.127108	-0.127108	0.180812	0.702984	0.482065	0.682438	-0.178076	0.0544476	0.00432211	0.0293849	0	0	FALSE
RS01410	MFS_transporter	0.206074	5.11976	1.29786	0.254604	0.631128	71.6143	-0.211553	0.211553	0.184823	-1.14462	0.252365	0.454013	0.208814	0.0539503	0.00416654	0.0290584	0	0	FALSE
RS01415	amino_acid_ABC_transporter_permease	-0.0154957	9.25726	0.0204734	0.886223	1	1295.15	-0.0480372	0.0480372	0.0974855	-0.492762	0.622181	0.785077	0.0162707	0.0975498	0.0753521	0.0864509	0	0	FALSE
RS01420	osmoprotectant_ABC_transporter_substrate-binding_protein	-0.0906502	8.88626	0.680219	0.409511	0.762121	1000.43	0.0235249	-0.0235249	0.0984883	0.23886	0.811214	0.908287	-0.0570876	0.0936403	0.0582051	0.0759227	0	0	FALSE
RS01425	choline_ABC_transporter_permease	-0.0244734	7.78118	0.0338453	0.854036	0.996078	464.515	-0.0384867	0.0384867	0.119087	-0.323181	0.746558	0.866533	0.00700665	0.0819954	0.0270256	0.0545105	0	0	FALSE
RS01430	glycine/betaine_ABC_transporter_ATP-binding_protein	-0.151657	8.77827	3.25887	0.0710382	0.333982	927.757	0.083107	-0.083107	0.0822112	1.0109	0.312066	0.52011	-0.117382	0.0925024	0.0539772	0.0732398	0	0	FALSE
RS01515	hypothetical_protein	-0.549595	5.72367	13.1029	0.00029484	0.00632024	110.224	0.416037	-0.416037	0.160116	2.59834	0.00936747	0.0420295	-0.482816	0.0603141	0.00641289	0.0333635	1	0	FALSE
RS01520	hypothetical_protein	-0.278865	8.04314	7.03914	0.00797474	0.0810894	556.35	0.202967	-0.202967	0.100045	2.02876	0.0424827	0.132946	-0.240916	0.0847558	0.0323686	0.0585622	0	0	FALSE
RS01525	hypothetical_protein	-0.244508	5.87628	3.49967	0.0613812	0.306025	122.66	0.156637	-0.156637	0.148893	1.05201	0.292795	0.500329	-0.200572	0.0619222	0.00713641	0.0345293	0	0	FALSE
RS01530	hypothetical_protein	-0.0609804	6.38241	0.198307	0.656091	0.914506	174.938	-0.00711196	0.00711196	0.139133	-0.0511162	0.959233	0.979718	-0.0269342	0.0672556	0.0101779	0.0387168	0	0	FALSE
RS01535	acetyltransferase	-0.221995	5.92034	1.41314	0.234536	0.614237	126.503	0.132431	-0.132431	0.1673	0.791574	0.428609	0.630387	-0.177213	0.0623865	0.00735999	0.0348733	0	0	FALSE
RS01540	GNAT_family_N-acetyltransferase	-0.226608	5.85731	1.17047	0.279305	0.660077	121.206	0.13371	-0.13371	0.175867	0.760288	0.447082	0.647331	-0.180159	0.0617223	0.00705179	0.0343871	0	0	FALSE
RS01545	acetyltransferase	-0.0846297	6.59829	0.311417	0.576812	0.8687	203.596	0.0162951	-0.0162951	0.140995	0.115572	0.907991	0.955588	-0.0504624	0.0695305	0.0118453	0.0406879	0	0	FALSE
RS01550	hypothetical_protein	-0.517337	6.66978	17.0282	3.68282e-05	0.00109942	213.714	0.414828	-0.414828	0.128223	3.23522	0.0012155	0.00820025	-0.466083	0.0702838	0.012434	0.0413589	1	0	FALSE
RS01555	DNA-directed_RNA_polymerase_sigma-70_factor	-0.611148	5.3517	16.785	4.18635e-05	0.00119127	84.9036	0.462858	-0.462858	0.170196	2.71956	0.00653681	0.03137	-0.537003	0.0563943	0.00493972	0.030667	1	0	FALSE
RS01565	TetR_family_transcriptional_regulator	-0.418829	5.02878	6.00269	0.0142841	0.121162	67.6372	0.284777	-0.284777	0.185059	1.53885	0.123842	0.288715	-0.351803	0.0529915	0.00393515	0.0284633	0	0	FALSE
RS01570	antibiotic_ABC_transporter_permease	-0.631016	5.25529	16.0683	6.10991e-05	0.00160707	79.2373	0.481934	-0.481934	0.175361	2.74825	0.0059915	0.0291284	-0.556475	0.0553784	0.00461005	0.0299942	1	0	FALSE
RS01575	glycosyl_transferase_family_2	-0.678937	4.14361	6.33853	0.0118143	0.106067	35.9242	0.410762	-0.410762	0.222431	1.84669	0.0647919	0.182239	-0.54485	0.0436639	0.00209008	0.022877	0	0	FALSE
RS01580	hypothetical_protein	0.0621717	6.33943	0.137982	0.710296	0.94771	169.956	-0.1131	0.1131	0.152764	-0.740358	0.459083	0.659577	0.0876358	0.0668027	0.00988807	0.0383454	0	0	FALSE
RS01585	PadR_family_transcriptional_regulator	-0.265017	4.27179	0.849628	0.356658	0.716555	39.4003	0.136396	-0.136396	0.22146	0.615893	0.537965	0.729032	-0.200707	0.0450147	0.00229232	0.0236535	0	0	FALSE
RS01590	hypothetical_protein	-0.273986	9.50724	9.76414	0.00177948	0.0256943	1537.59	0.20161	-0.20161	0.0830215	2.42841	0.0151652	0.0605958	-0.237798	0.100184	0.0894576	0.0948208	0	0	FALSE
RS01595	N-acetylglucosamine-6-phosphate_deacetylase	-0.177115	8.28406	2.1563	0.141986	0.497054	658.19	0.105444	-0.105444	0.109168	0.965886	0.334101	0.543599	-0.141279	0.0872945	0.0382937	0.0627941	0	0	FALSE
RS01600	isoprenylcysteine_carboxyl_methyltransferase	-0.618902	2.76079	3.57105	0.0587952	0.295861	12.7405	0.282095	-0.282095	0.235407	1.19833	0.23079	0.430161	-0.450498	0.0290923	0.000741247	0.0149168	0	0	FALSE
RS01605	glycine--tRNA_ligase_subunit_alpha	-0.606581	9.84403	63.4934	1.60906e-15	2.44946e-13	1937.86	0.527432	-0.527432	0.0735864	7.16752	7.64e-13	2.49e-11	-0.567006	0.103733	0.112745	0.108239	1	0	FALSE
RS01610	FMN-dependent_NADH-azoreductase	-0.690827	9.00377	63.8845	1.31932e-15	2.13993e-13	1081.44	0.604845	-0.604845	0.0838148	7.21645	5.34e-13	1.77e-11	-0.647836	0.0948786	0.0629183	0.0788984	1	0	FALSE
RS01615	glycine--tRNA_ligase_subunit_beta	-0.595219	10.9615	74.817	5.16419e-18	1.19253e-15	4206.11	0.519165	-0.519165	0.0654217	7.93567	2.09e-15	9.28e-14	-0.557192	0.115508	0.244713	0.180111	1	0	FALSE
RS01620	hypothetical_protein	-0.522173	9.02199	16.6944	4.39105e-05	0.00124226	1096.25	0.429618	-0.429618	0.110205	3.89835	9.68e-05	0.000996314	-0.475895	0.0950706	0.0637804	0.0794255	1	0	FALSE
RS01625	membrane_protein	-0.254904	3.95991	1.46939	0.225442	0.600242	31.2505	0.129117	-0.129117	0.218396	0.591204	0.554383	0.738804	-0.19201	0.0417282	0.00181816	0.0217732	0	0	FALSE
RS01630	glycerol_kinase	-0.412881	6.60624	10.7757	0.00102841	0.0169062	204.453	0.321017	-0.321017	0.130261	2.46442	0.0137236	0.0562849	-0.366949	0.0696142	0.0118952	0.0407547	0	0	FALSE
RS01635	alpha-glycerophosphate_oxidase	-0.322229	6.31632	6.75089	0.00937012	0.091157	166.91	0.236233	-0.236233	0.135602	1.74211	0.08149	0.216146	-0.279231	0.0665592	0.00971086	0.038135	0	0	FALSE
RS01640	glycerol_transporter	-0.448202	5.38797	6.45682	0.0110527	0.101094	86.9438	0.322567	-0.322567	0.17706	1.82179	0.0684862	0.188722	-0.385385	0.0567766	0.00505841	0.0309175	0	0	FALSE
RS01645	NADH_peroxidase	0.0593096	6.5301	0.166706	0.683056	0.933113	193.757	-0.111586	0.111586	0.140353	-0.795037	0.426592	0.628413	0.0854477	0.068812	0.0112729	0.0400424	0	0	FALSE
RS01650	hypothetical_protein	-0.00180469	6.87369	0.000236577	0.987728	1	246.637	-0.0600835	0.0600835	0.121342	-0.495159	0.620488	0.784351	0.0291394	0.0724325	0.0143494	0.043391	0	0	FALSE
RS01655	transketolase	-0.334367	10.3864	13.8875	0.000194081	0.00427329	2828.33	0.259943	-0.259943	0.0835771	3.11022	0.00186949	0.0116421	-0.297155	0.109448	0.164553	0.137	1	0	FALSE
RS01660	bacteriocin_immunity_protein	-0.597642	6.8213	24.9847	5.77871e-07	2.78408e-05	237.439	0.492955	-0.492955	0.123271	3.99894	6.36e-05	0.000696902	-0.545298	0.0718805	0.0138142	0.0428474	1	0	FALSE
RS01665	3-dehydroquinate_dehydratase	-0.679423	8.21121	39.0331	4.16685e-10	3.27031e-08	623.735	0.583236	-0.583236	0.102571	5.68618	1.3e-08	2.88e-07	-0.63133	0.0865269	0.0362891	0.061408	1	0	FALSE
RS01670	ABC_transporter_permease	-0.557504	9.79223	38.4848	5.51831e-10	4.26223e-08	1870.27	0.475468	-0.475468	0.0847183	5.61234	2e-08	4.32e-07	-0.516486	0.103187	0.108813	0.106	1	0	FALSE
RS01675	PTS_cellobiose_transporter_subunit_IIC	0.626454	8.75838	6.05715	0.0138501	0.119321	919.651	-0.437054	0.437054	0.227459	-1.92146	0.0546736	0.161591	0.531754	0.0922928	0.0535055	0.0728992	0	0	FALSE
RS01680	glutamate_5-kinase	-0.0705515	8.32003	0.561007	0.453855	0.795131	675.269	0.00469365	-0.00469365	0.0918753	0.0510871	0.959256	0.979718	-0.0376226	0.0876736	0.0392873	0.0634804	0	0	FALSE
RS01685	gamma-glutamyl-phosphate_reductase	0.110611	9.82261	1.58976	0.20736	0.573629	1918.8	-0.171033	0.171033	0.0807224	-2.11878	0.0341087	0.111971	0.140822	0.103507	0.111636	0.107572	0	0	FALSE
RS01690	16S_rRNA_(cytosine(1402)-N(4))-methyltransferase	0.0262975	8.7124	0.0751364	0.784	0.970725	887.298	-0.0886156	0.0886156	0.0902286	-0.982124	0.326039	0.534876	0.0574566	0.0918082	0.0516232	0.0717157	0	0	FALSE
RS01695	cell_division_protein_FtsL	0.0107027	7.29624	0.00904832	0.924217	1	331.13	-0.0719307	0.0719307	0.112077	-0.641798	0.521004	0.71542	0.0413167	0.0768853	0.0192652	0.0480753	0	0	FALSE
RS01700	penicillin-binding_protein_2X	0.0180022	10.1587	0.0604368	0.805807	0.982665	2421.2	-0.0818839	0.0818839	0.0693463	-1.1808	0.237683	0.436804	0.0499431	0.107049	0.140866	0.123957	0	0	FALSE
RS01705	phospho-N-acetylmuramoyl-pentapeptide-transferase	0.0219502	9.28292	0.0648451	0.798996	0.97956	1318.74	-0.0847896	0.0847896	0.0829943	-1.02163	0.306955	0.515374	0.0533699	0.0978202	0.0767249	0.0872725	0	0	FALSE
RS01710	DEAD/DEAH_box_helicase	-0.198995	9.79436	7.08522	0.00777222	0.0796203	1877.59	0.130204	-0.130204	0.0726839	1.79138	0.073233	0.198775	-0.164599	0.10321	0.109239	0.106224	0	0	FALSE
RS01715	amino_acid_ABC_transporter_substrate-binding_protein	-0.18595	9.1283	3.47903	0.0621512	0.307882	1182.87	0.115556	-0.115556	0.0932734	1.2389	0.215383	0.411326	-0.150753	0.0961909	0.0688195	0.0825052	0	0	FALSE
RS01720	amino_acid_ABC_transporter_permease	-0.110731	9.17397	1.58134	0.208567	0.573814	1221.54	0.0436054	-0.0436054	0.0849387	0.513375	0.607689	0.774336	-0.0771683	0.0966721	0.0710695	0.0838708	0	0	FALSE
RS01725	amino_acid_ABC_transporter_ATP-binding_protein	0.0875651	9.72603	1.22143	0.269081	0.649575	1794.26	-0.149155	0.149155	0.0764832	-1.95017	0.0511564	0.152894	0.11836	0.10249	0.104391	0.10344	0	0	FALSE
RS01730	membrane_protein	-0.0479819	6.04729	0.117508	0.731753	0.956405	138.285	-0.0145512	0.0145512	0.14828	-0.0981335	0.921826	0.965157	-0.0167153	0.0637242	0.00804543	0.0358848	0	0	FALSE
RS01735	thioredoxin-disulfide_reductase	-0.00557889	9.5359	0.00212936	0.963195	1	1571.26	-0.0573718	0.0573718	0.104055	-0.551361	0.581386	0.757551	0.0258964	0.100486	0.0914162	0.0959511	0	0	FALSE
RS01740	nicotinate_phosphoribosyltransferase	-0.136496	8.96971	2.66719	0.102437	0.40591	1059.85	0.0686615	-0.0686615	0.0812087	0.845495	0.397835	0.600298	-0.102579	0.0945197	0.0616621	0.0780909	0	0	FALSE
RS01745	NAD(+)_synthetase	0.124822	9.09859	1.97897	0.159499	0.512699	1161.03	-0.184158	0.184158	0.0843515	-2.18323	0.0290192	0.0986016	0.15449	0.0958778	0.0675491	0.0817134	0	0	FALSE
RS01750	aminopeptidase_C	0.32705	9.44012	16.6283	4.54668e-05	0.0012715	1473.84	-0.381424	0.381424	0.0782971	-4.8715	1.11e-06	1.79e-05	0.354237	0.0994768	0.0857482	0.0926125	1	0	FALSE
RS01755	penicillin-binding_protein_1A	-0.0667339	10.8519	0.734894	0.391302	0.746911	3913.1	0.000804637	-0.000804637	0.0715166	0.011251	0.991023	0.994227	-0.0337693	0.114353	0.227665	0.171009	0	0	FALSE
RS01760	Holliday_junction_resolvase_RecU	0.0065347	8.30831	0.00259255	0.959392	1	669.996	-0.0686683	0.0686683	0.112618	-0.609744	0.542031	0.73188	0.0376015	0.0875501	0.0389806	0.0632653	0	0	FALSE
RS01765	hypothetical_protein	0.104384	4.43447	0.222075	0.637463	0.906722	43.8995	-0.131803	0.131803	0.210512	-0.626105	0.531246	0.724674	0.118093	0.0467289	0.00255408	0.0246415	0	0	FALSE
RS01770	cell_cycle_protein_GpsB	-0.0467215	9.00754	0.264318	0.607169	0.888001	1088.58	-0.0182483	0.0182483	0.0860544	-0.212055	0.832064	0.923303	-0.0142366	0.0949184	0.0633337	0.079126	0	0	FALSE
RS01775	RNA_methyltransferase	-0.092168	8.83955	0.924224	0.336368	0.694783	968.469	0.0254383	-0.0254383	0.0895314	0.284127	0.776313	0.888988	-0.0588032	0.0931481	0.0563458	0.074747	0	0	FALSE
RS01780	hypothetical_protein	-0.0240701	10.6962	0.112387	0.737443	0.956405	3514	-0.0407036	0.0407036	0.0673985	-0.603925	0.545894	0.734824	0.00831678	0.112713	0.204446	0.158579	0	0	FALSE
RS01785	S-ribosylhomocysteine_lyase	-0.205292	8.97354	6.27857	0.0122206	0.108911	1062.16	0.135484	-0.135484	0.0806628	1.67963	0.0930293	0.235674	-0.170388	0.09456	0.061797	0.0781785	0	0	FALSE
RS01790	ribonuclease_Y	-0.0436234	10.6496	0.348919	0.554726	0.867597	3401.93	-0.021563	0.021563	0.0705468	-0.305655	0.759867	0.874999	-0.0110302	0.112222	0.197925	0.155073	0	0	FALSE
RS01795	multidrug_ABC_transporter_ATP-binding_protein	-0.100683	5.20615	0.28637	0.592556	0.878008	76.0865	0.0344312	-0.0344312	0.183964	0.187163	0.851533	0.93049	-0.0675573	0.0548606	0.00442673	0.0296437	0	0	FALSE
RS01800	ABC_transporter_permease	-0.063457	5.26639	0.143906	0.704428	0.944283	79.665	0.00325131	-0.00325131	0.177424	0.0183251	0.985379	0.989634	-0.0333542	0.0554953	0.00463493	0.0300651	0	0	FALSE
RS01805	sensor_histidine_kinase	-0.283986	7.23244	6.49123	0.0108408	0.0999078	316.565	0.205504	-0.205504	0.112116	1.83295	0.0668095	0.185671	-0.244745	0.0762129	0.0184179	0.0473154	0	0	FALSE
RS01810	DNA-binding_response_regulator	-0.130883	6.64582	1.24762	0.264008	0.640925	210.359	0.0584354	-0.0584354	0.125168	0.466856	0.640603	0.798809	-0.0946592	0.0700313	0.0122387	0.041135	0	0	FALSE
RS01815	DUF1211_domain-containing_membrane_protein	0.124049	7.47249	1.51517	0.218353	0.587343	374.703	-0.18032	0.18032	0.104039	-1.7332	0.0830593	0.218341	0.152184	0.0787425	0.0218003	0.0502714	0	0	FALSE
RS01820	guanylate_kinase	-0.297574	8.2101	10.3273	0.00131075	0.020248	624.736	0.222988	-0.222988	0.0923215	2.41534	0.0157205	0.0622798	-0.260281	0.0865152	0.0363473	0.0614313	0	0	FALSE
RS01825	DNA-directed_RNA_polymerase_subunit_omega	-0.297737	9.30327	12.3931	0.000430918	0.00842107	1334.41	0.224792	-0.224792	0.0812554	2.76649	0.00566633	0.0280604	-0.261264	0.0980347	0.0776365	0.0878356	1	0	FALSE
RS02840	TlyA_family_rRNA_(cytidine-2-O)-methyltransferase	0.13573	8.07288	1.81612	0.177776	0.528765	569.246	-0.192527	0.192527	0.0975186	-1.97426	0.0483517	0.146913	0.164129	0.0850692	0.0331189	0.059094	0	0	FALSE
RS02845	ArgR_family_transcriptional_regulator	-0.00129397	7.72888	0.000155926	0.990037	1	447.841	-0.0615087	0.0615087	0.102896	-0.597773	0.549991	0.736221	0.0301074	0.0814443	0.0260555	0.0537499	0	0	FALSE
RS02850	DNA_repair_protein_RecN	0.037256	9.44152	0.213427	0.644095	0.909828	1472.38	-0.0997787	0.0997787	0.0781412	-1.2769	0.201637	0.39358	0.0685174	0.0994915	0.0856633	0.0925774	0	0	FALSE
RS02855	hypothetical_protein	-0.00427422	9.22753	0.00306141	0.955876	1	1268.68	-0.0597692	0.0597692	0.0758456	-0.788038	0.430674	0.632925	0.0277475	0.0972365	0.0738119	0.0855242	0	0	FALSE
RS02860	lipase	0.0496523	8.15352	0.285623	0.593039	0.878456	601.882	-0.110668	0.110668	0.092718	-1.1936	0.232636	0.432304	0.08016	0.085919	0.0350177	0.0604683	0	0	FALSE
RS02865	membrane_protein	0.0733322	7.60286	0.395697	0.52932	0.853153	410.362	-0.130973	0.130973	0.110813	-1.18192	0.237236	0.436495	0.102152	0.0801163	0.023875	0.0519957	0	0	FALSE
RS02870	transcriptional_regulator	-0.195906	12.0854	4.63332	0.0313567	0.203172	9195.94	0.126287	-0.126287	0.083342	1.51529	0.1297	0.296685	-0.161097	0.127351	0.535022	0.331187	0	0	FALSE
RS02875	hypothetical_protein	-0.017752	5.90367	0.0124944	0.910999	1	124.853	-0.0434389	0.0434389	0.158397	-0.274242	0.783899	0.895453	0.0128435	0.0622108	0.00726401	0.0347374	0	0	FALSE
RS02880	dihydroorotate_oxidase	-0.813622	6.04577	33.1483	8.53928e-09	5.77113e-07	138.126	0.664584	-0.664584	0.149514	4.44497	8.79e-06	0.000118607	-0.739103	0.0637082	0.00803624	0.0358722	1	0	FALSE
RS02885	peptidoglycan_branched_peptide_synthesis_protein	-0.109026	9.98991	2.34821	0.125427	0.457517	2151.84	0.0424896	-0.0424896	0.0693239	0.612914	0.539933	0.730106	-0.0757579	0.10527	0.125195	0.115232	0	0	FALSE
RS02890	UDP-N-acetylmuramoylpentapeptide-lysine_N(6)-alanyltransferase	-0.079612	9.35856	0.919173	0.337692	0.694993	1388.76	0.0133513	-0.0133513	0.0795616	0.167811	0.866732	0.936192	-0.0464817	0.0986172	0.0807983	0.0897078	0	0	FALSE
RS02895	UDP-N-acetylmuramoylpentapeptide-lysine_N(6)-alanyltransferase	-0.118187	9.46368	1.53138	0.215906	0.585503	1493.6	0.0506051	-0.0506051	0.0880617	0.574655	0.565525	0.744015	-0.084396	0.099725	0.0868978	0.0933114	0	0	FALSE
RS02900	sugar-phosphatase	-0.170606	8.70324	3.82592	0.0504655	0.266919	880.723	0.101454	-0.101454	0.0858142	1.18225	0.237106	0.436495	-0.13603	0.0917117	0.0512407	0.0714762	0	0	FALSE
RS02905	phosphohydrolase	-0.194227	7.91674	3.98104	0.0460151	0.256483	509.842	0.12305	-0.12305	0.0974839	1.26226	0.206856	0.399018	-0.158638	0.0834239	0.0296627	0.0565433	0	0	FALSE
RS02910	hypothetical_protein	-0.0790373	6.03474	0.282119	0.595316	0.879676	136.853	0.0123304	-0.0123304	0.152231	0.0809979	0.935444	0.972557	-0.0456839	0.063592	0.00796216	0.0357771	0	0	FALSE
RS02915	calcium-translocating_P-type_ATPase2C_PMCA-type	0.261344	10.7812	8.9446	0.00278291	0.0358245	3735.25	-0.317282	0.317282	0.0794336	-3.99431	6.49e-05	0.000706507	0.289313	0.113609	0.217318	0.165463	1	0	FALSE
RS02920	phosphoesterase	0.0590271	6.57059	0.139501	0.708777	0.947007	199.847	-0.112081	0.112081	0.144411	-0.776123	0.437676	0.639681	0.0855541	0.0692386	0.0116272	0.0404329	0	0	FALSE
RS02925	fructose-bisphosphatase_class_III	0.308158	7.1159	6.85513	0.00883871	0.0872397	292.542	-0.350001	0.350001	0.117078	-2.98947	0.00279458	0.0157113	0.32908	0.0749849	0.0170202	0.0460025	0	0	FALSE
RS02930	epoxyqueuosine_reductase	0.200854	6.82377	2.00665	0.156611	0.512699	238.511	-0.243767	0.243767	0.132896	-1.83426	0.0666148	0.185406	0.22231	0.0719065	0.0138766	0.0428916	0	0	FALSE
RS02935	peptide_chain_release_factor_2	-0.0471963	8.6654	0.233538	0.628913	0.900615	858.384	-0.0175552	0.0175552	0.0924233	-0.189943	0.849354	0.929199	-0.0148205	0.091313	0.049941	0.070627	0	0	FALSE
RS02940	cell_division_ATP-binding_protein_FtsE	-0.0209267	8.43056	0.0557064	0.813416	0.986321	729.345	-0.0431468	0.0431468	0.0877043	-0.491958	0.622749	0.785077	0.0111101	0.0888383	0.0424335	0.0656359	0	0	FALSE
RS02945	ABC_transporter_permease	0.153443	9.71158	3.92012	0.0477115	0.259027	1777.2	-0.213389	0.213389	0.0743327	-2.87073	0.00409529	0.0214197	0.183416	0.102337	0.103398	0.102868	0	0	FALSE
RS02955	IS3_family_transposase	0.0170004	6.48491	0.0167488	0.897027	1	187.946	-0.0749228	0.0749228	0.135587	-0.552581	0.580551	0.757523	0.0459616	0.0683358	0.0109348	0.0396353	0	0	FALSE
RS02960	thioesterase	0.21377	8.38871	2.72344	0.098885	0.398384	709.522	-0.262482	0.262482	0.11302	-2.32243	0.0202098	0.0753807	0.238126	0.0883973	0.0412802	0.0648387	0	0	FALSE
RS02965	hypothetical_protein	0.135831	7.46935	0.902058	0.342231	0.701236	374.196	-0.185694	0.185694	0.126728	-1.46529	0.142842	0.31345	0.160763	0.0787094	0.0217708	0.0502401	0	0	FALSE
RS02970	acetoin_reductase	0.00360596	9.41102	0.00142708	0.969866	1	1441.18	-0.0664271	0.0664271	0.0893925	-0.743095	0.457424	0.657702	0.0350165	0.09917	0.0838483	0.0915092	0	0	FALSE
RS02975	bifunctional_DnaQ_family_exonuclease/ATP-dependent_helicase	0.0822334	8.20008	0.752814	0.385587	0.740728	621.823	-0.141564	0.141564	0.0941918	-1.50293	0.132857	0.302369	0.111899	0.0864096	0.0361779	0.0612937	0	0	FALSE
RS02980	aspartate_aminotransferase	-0.216482	9.45794	5.20975	0.0224606	0.165847	1486.68	0.145273	-0.145273	0.0887054	1.6377	0.101484	0.250614	-0.180878	0.0996645	0.0864955	0.09308	0	0	FALSE
RS02985	asparagine--tRNA_ligase	-0.19188	10.3495	7.03744	0.00798229	0.0810894	2759.78	0.123398	-0.123398	0.0694387	1.77708	0.0755544	0.204183	-0.157639	0.10906	0.160565	0.134812	0	0	FALSE
RS02990	membrane_protein	-0.236431	9.33115	4.54947	0.032929	0.209181	1361.3	0.162598	-0.162598	0.0997248	1.63047	0.103002	0.253021	-0.199515	0.0983284	0.0792011	0.0887648	0	0	FALSE
RS02995	hypothetical_protein	-0.20325	9.59106	4.40264	0.0358833	0.222715	1630.49	0.132103	-0.132103	0.088876	1.48637	0.13718	0.307686	-0.167676	0.101067	0.0948621	0.0979647	0	0	FALSE
RS03000	hypothetical_protein	0.0829634	5.14135	0.252334	0.615436	0.892883	72.7889	-0.126303	0.126303	0.181244	-0.69687	0.485884	0.68434	0.104633	0.0541778	0.00423488	0.0292063	0	0	FALSE
RS03005	RNase_adaptor_protein_RapZ	-0.0707929	7.3413	0.361231	0.547824	0.8649	341.737	0.00527057	-0.00527057	0.11488	0.0458787	0.963407	0.979718	-0.0380317	0.0773601	0.0198824	0.0486212	0	0	FALSE
RS03010	YvcK_family_protein	-0.110123	7.81907	1.14497	0.284604	0.667736	476.411	0.0423378	-0.0423378	0.101877	0.415579	0.677718	0.826399	-0.0762303	0.0823946	0.0277177	0.0550562	0	0	FALSE
RS03015	sporulation_protein	0.0334997	7.98241	0.104638	0.746333	0.956405	534.305	-0.0947035	0.0947035	0.099818	-0.948762	0.342742	0.55111	0.0641016	0.0841158	0.031086	0.0576009	0	0	FALSE
RS03020	dipeptidase	-0.0491873	9.09215	0.401098	0.526523	0.850336	1154.55	-0.0160288	0.0160288	0.0773185	-0.207308	0.835769	0.923562	-0.0165793	0.09581	0.0671722	0.0814911	0	0	FALSE
RS03025	zinc_ABC_transporter_substrate-binding_protein_AdcA	0.253174	9.35443	6.11348	0.0134155	0.116533	1387.75	-0.306216	0.306216	0.0920814	-3.32549	0.000882624	0.00641971	0.279695	0.0985738	0.0807398	0.0896568	0	0	FALSE
RS03030	50S_ribosomal_protein_L31_type_B	0.076625	13.2343	0.79581	0.372349	0.727727	20436.1	-0.138116	0.138116	0.0784843	-1.7598	0.0784423	0.210461	0.107371	0.139459	1.18898	0.664219	0	0	FALSE
RS03035	oligoribonuclease	-0.0531526	7.65944	0.163525	0.685931	0.93468	426.585	-0.0114888	0.0114888	0.118328	-0.0970927	0.922653	0.965157	-0.0208319	0.0807125	0.0248188	0.0527656	0	0	FALSE
RS03040	adenosine_deaminase	-0.829438	4.50175	17.6643	2.6352e-05	0.000821978	46.4203	0.578329	-0.578329	0.204807	2.82378	0.00474606	0.0241452	-0.703884	0.0474379	0.00270075	0.0250693	1	0	FALSE
RS03045	flavodoxin	-0.232973	8.55957	7.24262	0.0071193	0.0752912	796.644	0.161542	-0.161542	0.086279	1.87232	0.061162	0.175476	-0.197258	0.0901978	0.0463489	0.0682734	0	0	FALSE
RS03050	chorismate_mutase	0.0319584	5.85064	0.0541641	0.81597	0.987286	120.261	-0.0847052	0.0847052	0.152459	-0.555593	0.578489	0.755893	0.0583318	0.0616521	0.00699684	0.0343245	0	0	FALSE
RS03055	voltage-gated_chloride_channel_protein	0.0517836	8.61057	0.360316	0.548331	0.8649	826.833	-0.113328	0.113328	0.0860624	-1.31681	0.187903	0.375807	0.0825556	0.0907352	0.0481054	0.0694203	0	0	FALSE
RS03060	50S_ribosomal_protein_L19	-0.286081	11.6478	10.9688	0.000926574	0.0155473	6784.57	0.213883	-0.213883	0.0792537	2.69872	0.00696071	0.0329792	-0.249982	0.122741	0.394728	0.258734	1	0	FALSE
RS03075	transposase	-0.0855235	6.51978	0.387896	0.533408	0.854655	192.643	0.0158325	-0.0158325	0.136845	0.115696	0.907893	0.955588	-0.050678	0.0687032	0.011208	0.0399556	0	0	FALSE
RS03090	ABC_transporter_permease	0.359273	7.83494	9.08649	0.00257504	0.0336832	482.905	-0.400558	0.400558	0.110079	-3.63884	0.000273874	0.00236089	0.379915	0.0825619	0.0280956	0.0553287	1	0	FALSE
RS03095	ABC_transporter_ATP-binding_protein	0.474599	7.6782	8.30304	0.00395788	0.0475532	433.442	-0.490042	0.490042	0.136662	-3.5858	0.000336049	0.00281858	0.48232	0.0809102	0.0252178	0.053064	1	0	FALSE
RS03100	peptide_ABC_transporter_permease	0.419862	8.65999	14.7057	0.000125667	0.00295409	857.649	-0.462707	0.462707	0.0995065	-4.65002	3.32e-06	4.75e-05	0.441285	0.091256	0.0498983	0.0705771	1	0	FALSE
RS03105	DNA-binding_response_regulator	0.21282	6.19137	2.09958	0.147339	0.507398	153.05	-0.247491	0.247491	0.147915	-1.6732	0.0942889	0.237572	0.230156	0.0652426	0.00890451	0.0370735	0	0	FALSE
RS03110	two-component_sensor_histidine_kinase	0.174911	7.61803	2.64777	0.103695	0.408237	414.904	-0.228184	0.228184	0.105655	-2.15971	0.0307954	0.103131	0.201547	0.0802762	0.0241393	0.0522077	0	0	FALSE
RS03115	IS3_family_transposase	-0.0684852	4.29175	0.0765988	0.781961	0.970725	39.4214	0.00647493	-0.00647493	0.217105	0.0298239	0.976207	0.988354	-0.0374801	0.0452249	0.00229355	0.0237592	0	0	FALSE
RS03120	CsbD_family_protein	-0.0961243	9.89779	0.616263	0.432439	0.776762	2018.7	0.029442	-0.029442	0.106052	0.277619	0.781305	0.893606	-0.0627832	0.104299	0.117449	0.110874	0	0	FALSE
RS03125	rod_shape-determining_protein_RodA	-0.233188	9.31183	6.74521	0.00939995	0.091157	1343.16	0.16186	-0.16186	0.0853659	1.89607	0.0579504	0.167813	-0.197524	0.0981249	0.0781455	0.0881352	0	0	FALSE
RS03130	hydrolase	0.00547117	8.08732	0.00219739	0.962612	1	574.569	-0.0672599	0.0672599	0.107338	-0.62662	0.530909	0.724674	0.0363655	0.0852214	0.0334286	0.059325	0	0	FALSE
RS03135	DNA_gyrase_subunit_B	-0.07534	10.1204	1.16805	0.279802	0.66061	2356.21	0.00951157	-0.00951157	0.0673553	0.141215	0.8877	0.947616	-0.0424258	0.106645	0.137085	0.121865	0	0	FALSE
RS03140	septation_ring_formation_regulator_EzrA	0.039836	10.8729	0.328225	0.566706	0.868366	3973.96	-0.10333	0.10333	0.0655981	-1.5752	0.11521	0.273973	0.0715831	0.114574	0.231206	0.17289	0	0	FALSE
RS03145	phosphoserine_phosphatase_SerB	-0.374191	6.26191	4.84509	0.027725	0.187635	160.734	0.270793	-0.270793	0.155985	1.73601	0.0825613	0.218055	-0.322492	0.0659859	0.00935155	0.0376687	0	0	FALSE
RS03150	NUDIX_hydrolase	-0.355661	5.67717	5.48474	0.0191831	0.148032	106.511	0.254464	-0.254464	0.161726	1.57342	0.115621	0.2746	-0.305063	0.0598241	0.00619686	0.0330105	0	0	FALSE
RS03155	hypothetical_protein	-0.643277	5.34854	10.3189	0.00131674	0.0202761	85.025	0.469675	-0.469675	0.183749	2.55607	0.010586	0.0462705	-0.556476	0.0563611	0.00494678	0.0306539	1	0	FALSE
RS03160	enolase	-0.0934226	13.6536	1.96266	0.161229	0.512699	27294.3	0.0273254	-0.0273254	0.062316	0.438498	0.661026	0.812527	-0.060374	0.143877	1.58799	0.865933	0	0	FALSE
RS03165	endonuclease	-0.473305	5.20697	9.58138	0.0019656	0.0274079	76.5397	0.33675	-0.33675	0.175524	1.91854	0.0550429	0.161974	-0.405027	0.0548693	0.0044531	0.0296612	0	0	FALSE
RS03170	3-phosphoshikimate_1-carboxyvinyltransferase	-0.0630945	7.38278	0.394323	0.530036	0.854025	351.727	-0.00288046	0.00288046	0.104582	-0.0275425	0.978027	0.988354	-0.030107	0.0777972	0.0204636	0.0491304	0	0	FALSE
RS03175	shikimate_kinase	0.207964	6.42041	2.60466	0.10655	0.412797	179.694	-0.250452	0.250452	0.135252	-1.85175	0.0640624	0.181561	0.229208	0.0676561	0.0104547	0.0390554	0	0	FALSE
RS03180	LytR_family_transcriptional_regulator	0.234784	8.65505	6.24983	0.0124205	0.109688	853.792	-0.289046	0.289046	0.0901419	-3.20657	0.00134329	0.00881252	0.261915	0.0912039	0.0496738	0.0704389	0	0	FALSE
RS03185	RNA_methyltransferase	-0.108099	7.37696	0.916325	0.338442	0.695757	350.352	0.0395151	-0.0395151	0.111956	0.352953	0.724123	0.859452	-0.073807	0.0777359	0.0203836	0.0490597	0	0	FALSE
RS03190	hypothetical_protein	-0.181706	6.24466	2.14178	0.143336	0.499979	158.808	0.10733	-0.10733	0.137338	0.781504	0.434506	0.637047	-0.144518	0.065804	0.00923952	0.0375218	0	0	FALSE
RS03195	acid_phosphatase/phosphotransferase	0.00934367	8.07512	0.00948023	0.922435	1	569.714	-0.0718782	0.0718782	0.0950086	-0.756544	0.449323	0.648557	0.040611	0.0850928	0.0331461	0.0591195	0	0	FALSE
RS03200	ClbS/DfsB_family_four-helix_bundle_protein	0.214766	8.21975	5.6139	0.0178185	0.140755	630.721	-0.269969	0.269969	0.0903288	-2.98873	0.00280137	0.0157113	0.242367	0.0866169	0.0366955	0.0616562	0	0	FALSE
RS03220	IS3_family_transposase	-0.436587	7.97166	18.2412	1.94628e-05	0.000639906	528.897	0.353442	-0.353442	0.0994911	3.5525	0.000381592	0.00313007	-0.395014	0.0840026	0.0307714	0.057387	1	0	FALSE
RS03230	molecular_chaperone_Hsp33	-0.431197	6.00235	9.7107	0.00183198	0.026142	134.121	0.322411	-0.322411	0.149119	2.16211	0.03061	0.102881	-0.376804	0.0632506	0.00780319	0.0355269	0	0	FALSE
RS03235	YSIRK-targeted_surface_antigen_transcriptional_regulator	-0.452345	9.26348	16.5113	4.83598e-05	0.00133991	1296.91	0.368182	-0.368182	0.0997347	3.69162	0.000222832	0.00198523	-0.410264	0.0976154	0.0754544	0.0865349	1	0	FALSE
RS03240	cell_wall_surface_anchor_protein	-0.711162	7.7047	42.7173	6.3252e-11	5.49615e-09	438.796	0.611495	-0.611495	0.10628	5.7536	8.74e-09	1.98e-07	-0.661329	0.0811895	0.0255293	0.0533594	1	0	FALSE
RS03245	hypothetical_protein	-0.313801	4.36544	2.90644	0.0882267	0.375196	41.913	0.179902	-0.179902	0.205207	0.876688	0.380656	0.584646	-0.246852	0.0460015	0.00243851	0.02422	0	0	FALSE
RS03250	class_C_sortase	-0.0580848	4.63816	0.113294	0.736424	0.956405	50.8544	-0.00676313	0.00676313	0.195878	-0.0345273	0.972457	0.987303	-0.0256608	0.0488753	0.00295872	0.025917	0	0	FALSE
RS03255	class_C_sortase	-0.267708	4.38724	1.85148	0.173611	0.522443	42.5498	0.136213	-0.136213	0.207528	0.656361	0.511592	0.705618	-0.201961	0.0462312	0.00247556	0.0243534	0	0	FALSE
RS03260	cell_wall_surface_anchor_protein	-0.305732	7.12904	7.33743	0.00675332	0.0717503	294.495	0.224331	-0.224331	0.114071	1.96658	0.0492311	0.148331	-0.265031	0.0751234	0.0171338	0.0461286	0	0	FALSE
RS03265	class_C_sortase	-0.0114278	5.65318	0.00638852	0.936294	1	104.719	-0.0427927	0.0427927	0.159411	-0.268443	0.788359	0.897264	0.0156825	0.0595713	0.00609259	0.0328319	0	0	FALSE
RS03290	serine_hydrolase	-0.352757	9.96238	15.1178	0.000101005	0.00245746	2107.33	0.277592	-0.277592	0.0837751	3.31353	0.000921248	0.00662303	-0.315174	0.10498	0.122605	0.113792	1	0	FALSE
RS03295	ABC_transporter_ATPase	-0.191118	6.04665	1.83405	0.17565	0.525653	138.232	0.113265	-0.113265	0.149133	0.759488	0.447561	0.64752	-0.152191	0.0637175	0.00804236	0.0358799	0	0	FALSE
RS03300	antibiotic_ABC_transporter_permease	-0.178608	6.22035	1.33108	0.248613	0.62294	156.07	0.100296	-0.100296	0.150021	0.668547	0.503784	0.698471	-0.139452	0.0655479	0.00908019	0.0373141	0	0	FALSE
RS03305	multidrug_ABC_transporter_permease	-0.229813	6.36828	2.39941	0.121381	0.446778	173.412	0.145384	-0.145384	0.143937	1.01005	0.31247	0.52011	-0.187598	0.0671068	0.0100892	0.038598	0	0	FALSE
RS03310	hypothetical_protein	-0.788177	4.35035	17.1799	3.40016e-05	0.00102765	41.8195	0.539363	-0.539363	0.207205	2.60304	0.00924015	0.041659	-0.66377	0.0458425	0.00243307	0.0241378	1	0	FALSE
RS03315	hypothetical_protein	-1.03543	5.31137	48.9917	2.57045e-12	2.50157e-10	82.7246	0.826413	-0.826413	0.17116	4.8283	1.38e-06	2.19e-05	-0.93092	0.0559694	0.00481294	0.0303912	1	0	FALSE
RS03320	SDR_family_oxidoreductase	-0.979738	5.40396	19.9112	8.11217e-06	0.000298738	88.0546	0.73353	-0.73353	0.188661	3.8881	0.000101034	0.0010181	-0.856634	0.0569451	0.00512304	0.0310341	1	0	FALSE
RS03325	acyl_carrier_protein	-0.721157	4.50126	15.8499	6.85711e-05	0.00176543	46.5308	0.494507	-0.494507	0.201145	2.45846	0.0139534	0.0567897	-0.607832	0.0474327	0.00270718	0.0250699	0	0	FALSE
RS03330	beta-hydroxyacyl-ACP_dehydratase	-0.582337	5.20869	14.4927	0.000140701	0.00321433	76.6594	0.433063	-0.433063	0.175295	2.47048	0.0134931	0.0558602	-0.5077	0.0548874	0.00446006	0.0296737	0	0	FALSE
RS03335	ABC_transporter_ATP-binding_protein	-0.567391	6.1975	18.8077	1.44581e-05	0.000506137	153.668	0.453059	-0.453059	0.141626	3.19897	0.0013792	0.00897926	-0.510225	0.0653071	0.00894043	0.0371238	1	0	FALSE
RS03340	ABC_transporter_permease	-0.629831	6.48634	25.5136	4.39266e-07	2.20357e-05	187.951	0.515245	-0.515245	0.132528	3.88781	0.000101154	0.0010181	-0.572538	0.0683508	0.0109351	0.0396429	1	0	FALSE
RS03345	hypothetical_protein	-0.722515	7.74752	30.0175	4.2817e-08	2.63731e-06	452.043	0.611964	-0.611964	0.119821	5.10732	3.27e-07	6.21e-06	-0.667239	0.0816407	0.0263	0.0539704	1	0	FALSE
RS03350	hypothetical_protein	-0.743697	6.6593	34.975	3.33959e-09	2.38977e-07	212.066	0.623045	-0.623045	0.129675	4.80466	1.55e-06	2.45e-05	-0.683371	0.0701734	0.012338	0.0412557	1	0	FALSE
RS03355	hypothetical_protein	-0.78649	8.05188	43.7689	3.69527e-11	3.32985e-09	558.326	0.67944	-0.67944	0.11044	6.15214	7.64e-10	1.98e-08	-0.732965	0.0848479	0.0324835	0.0586657	1	0	FALSE
RS03360	hypothetical_protein	-0.616669	7.29372	24.7531	6.51632e-07	3.07849e-05	329.827	0.514098	-0.514098	0.118562	4.3361	1.45e-05	0.000187536	-0.565384	0.0768587	0.0191894	0.048024	1	0	FALSE
RS03365	hypothetical_protein	-0.529487	7.23938	18.3227	1.86475e-05	0.000617811	317.869	0.431973	-0.431973	0.118849	3.63463	0.000278376	0.00238865	-0.48073	0.076286	0.0184937	0.0473899	1	0	FALSE
RS03370	hypothetical_protein	0.0347148	2.6662	0.00804876	0.928514	1	11.4252	-0.0533063	0.0533063	0.232609	-0.229167	0.818739	0.914476	0.0440106	0.0280955	0.000664719	0.0143801	0	0	FALSE
RS03375	hypothetical_protein	-0.0121015	3.74511	0.00280916	0.957731	1	26.5047	-0.0344656	0.0344656	0.224076	-0.153812	0.877758	0.945278	0.011182	0.0394647	0.00154205	0.0205034	0	0	FALSE
RS03380	peptidase_S8	0.407446	5.247	5.59111	0.0180518	0.142367	78.1629	-0.384389	0.384389	0.179594	-2.14032	0.0323289	0.107111	0.395917	0.0552911	0.00454754	0.0299193	0	0	FALSE
RS03390	hypothetical_protein	0.174652	5.75457	1.5357	0.215259	0.58419	112.465	-0.206983	0.206983	0.156348	-1.32386	0.185548	0.371895	0.190818	0.0606397	0.00654322	0.0335915	0	0	FALSE
RS03420	alpha/beta_hydrolase	0.0732708	2.68427	0.0383878	0.844666	0.992378	11.5375	-0.053029	0.053029	0.233455	-0.227149	0.820308	0.915167	0.0631499	0.0282859	0.000671254	0.0144786	0	0	FALSE
RS03425	ABC_transporter_permease	0.858506	2.71148	4.83813	0.027837	0.188132	11.4899	-0.367706	0.367706	0.233207	-1.57674	0.114856	0.273831	0.613106	0.0285726	0.000668484	0.0146205	0	0	FALSE
RS03445	multidrug_ABC_transporter_ATP-binding_protein	-0.324006	2.80756	0.738758	0.390059	0.746667	12.8378	0.125287	-0.125287	0.234444	0.534401	0.593064	0.766333	-0.224647	0.0295851	0.000746905	0.015166	0	0	FALSE
RS03450	hypothetical_protein	0.1144	7.73832	1.10219	0.293786	0.677198	451.022	-0.170882	0.170882	0.10512	-1.62559	0.104038	0.255228	0.142641	0.0815437	0.0262406	0.0538922	0	0	FALSE
RS03455	DNA-entry_nuclease	-0.589458	7.33579	26.6413	2.44954e-07	1.32439e-05	339.702	0.491426	-0.491426	0.112775	4.35758	1.32e-05	0.000171238	-0.540442	0.077302	0.0197639	0.048533	1	0	FALSE
RS03460	cytochrome_o_ubiquinol_oxidase	0.330247	7.31066	3.83217	0.0502778	0.266215	335.338	-0.356545	0.356545	0.141098	-2.52693	0.0115065	0.0494807	0.343396	0.0770372	0.0195101	0.0482736	0	0	FALSE
RS03465	ABC_transporter_ATP-binding_protein	0.572821	5.24875	9.2247	0.00238772	0.0314869	78.208	-0.513386	0.513386	0.185686	-2.7648	0.00569572	0.0281311	0.543104	0.0553095	0.00455016	0.0299298	1	0	FALSE
RS03470	iron_export_ABC_transporter_permease_subunit_FetB	0.591652	6.73707	11.6947	0.00062678	0.0114229	224.161	-0.582205	0.582205	0.15018	-3.87671	0.000105876	0.00105423	0.586929	0.070993	0.0130417	0.0420173	1	0	FALSE
RS03475	phosphate_ABC_transporter_ATPase	-0.100781	5.15492	0.357965	0.549638	0.8649	73.7611	0.033244	-0.033244	0.181453	0.18321	0.854633	0.93169	-0.0670123	0.0543207	0.00429144	0.0293061	0	0	FALSE
RS03480	LysR_family_transcriptional_regulator	0.204859	6.95422	1.79834	0.179913	0.531224	261.151	-0.246212	0.246212	0.136246	-1.80711	0.0707451	0.193771	0.225535	0.0732812	0.0151938	0.0442375	0	0	FALSE
RS03485	membrane_protein	0.461581	4.73651	3.95082	0.0468485	0.259027	53.9537	-0.389024	0.389024	0.204913	-1.89849	0.0576322	0.167412	0.425303	0.0499117	0.00313904	0.0265254	0	0	FALSE
RS03490	lactate_dehydrogenase	0.602502	4.84031	12.1346	0.000494957	0.00951961	58.3979	-0.525343	0.525343	0.192908	-2.72328	0.0064637	0.0310993	0.563922	0.0510055	0.00339761	0.0272016	1	0	FALSE
RS03500	2-dehydro-3-deoxygluconokinase	0.137951	3.37757	0.257445	0.611881	0.890185	20.186	-0.127474	0.127474	0.23271	-0.547782	0.583842	0.759261	0.132712	0.0355917	0.00117443	0.0183831	0	0	FALSE
RS03505	beta-glucuronidase	-0.102863	4.97064	0.348842	0.554769	0.867597	64.6374	0.0254764	-0.0254764	0.186902	0.136309	0.891577	0.950039	-0.0641699	0.0523789	0.00376062	0.0280698	0	0	FALSE
RS03510	GntR_family_transcriptional_regulator	-0.0813481	7.69133	0.605335	0.43655	0.781549	435.905	0.0152501	-0.0152501	0.104063	0.146548	0.883489	0.946896	-0.0482991	0.0810486	0.0253611	0.0532048	0	0	FALSE
RS03515	2-dehydro-3-deoxyphosphooctonate_aldolase	0.150477	3.21931	0.284484	0.593777	0.878746	17.6736	-0.134577	0.134577	0.235164	-0.572267	0.567141	0.745249	0.142527	0.033924	0.00102826	0.0174761	0	0	FALSE
RS03520	uronate_isomerase	0.0481923	4.1972	0.0612791	0.804486	0.982665	37.0307	-0.0870157	0.0870157	0.211265	-0.411879	0.680428	0.828077	0.067604	0.0442286	0.00215446	0.0231915	0	0	FALSE
RS03525	mannonate_dehydratase	0.0977561	3.65348	0.12693	0.721636	0.952137	24.7103	-0.080874	0.080874	0.230214	-0.3513	0.725364	0.859452	0.089315	0.0384991	0.00143765	0.0199684	0	0	FALSE
RS03530	dioxygenase	-0.0962095	3.46725	0.113177	0.736556	0.956405	21.3995	0.0107446	-0.0107446	0.233137	0.046087	0.963241	0.979718	-0.053477	0.0365366	0.00124503	0.0188908	0	0	FALSE
RS03535	haloacid_dehalogenase	0.0945997	3.21903	0.115411	0.734066	0.956405	17.7263	-0.0933006	0.0933006	0.233937	-0.398828	0.69002	0.835914	0.0939501	0.033921	0.00103132	0.0174762	0	0	FALSE
RS03540	beta-hexosamidase	-0.00169801	4.85682	9.04524e-05	0.992412	1	59.6694	-0.0577035	0.0577035	0.190998	-0.302116	0.762564	0.87668	0.0280028	0.0511795	0.00347158	0.0273256	0	0	FALSE
RS03545	dipeptidase	0.00431363	8.25635	0.00167151	0.967388	1	646.108	-0.0667492	0.0667492	0.100396	-0.664856	0.506143	0.700327	0.0355314	0.0870026	0.0375908	0.0622967	0	0	FALSE
RS03550	catabolite_control_protein_A	-0.100676	10.0071	1.36706	0.242318	0.615776	2177.69	0.0338125	-0.0338125	0.0812609	0.416099	0.677338	0.826399	-0.0672441	0.105451	0.126699	0.116075	0	0	FALSE
RS03555	alpha-amylase	0.0516496	7.50451	0.222495	0.637146	0.906535	383.134	-0.110326	0.110326	0.108504	-1.01679	0.309252	0.51783	0.0809878	0.0790799	0.0222908	0.0506854	0	0	FALSE
RS03560	glycosyl_transferase_family_1	0.0595862	8.8439	0.50336	0.478027	0.811286	972.409	-0.121338	0.121338	0.0827621	-1.46611	0.14262	0.31345	0.0904621	0.0931939	0.056575	0.0748845	0	0	FALSE
RS03565	12C2-diacylglycerol_3-glucosyltransferase	0.0794379	9.69444	1.21623	0.270102	0.649854	1755.26	-0.14183	0.14183	0.0700978	-2.02331	0.0430408	0.134017	0.110634	0.102157	0.102122	0.102139	0	0	FALSE
RS03570	threonine--tRNA_ligase	-0.27957	10.3763	14.8729	0.000115003	0.00272978	2809.6	0.209074	-0.209074	0.06951	3.00783	0.00263121	0.0151213	-0.244322	0.109342	0.163463	0.136402	1	0	FALSE
RS03575	DNA-binding_response_regulator	-0.248282	4.07081	0.946661	0.330571	0.688006	33.7932	0.127649	-0.127649	0.222292	0.574243	0.565803	0.744015	-0.187966	0.0428968	0.0019661	0.0224314	0	0	FALSE
RS03580	hypothetical_protein	-0.178061	6.45709	2.10172	0.147134	0.50731	184.296	0.105103	-0.105103	0.132049	0.795936	0.426069	0.628413	-0.141582	0.0680426	0.0107224	0.0393825	0	0	FALSE
RS03585	peptidase	0.66789	9.69378	25.7278	3.93125e-07	2.01363e-05	1761.33	-0.69094	0.69094	0.110459	-6.25519	3.97e-10	1.09e-08	0.679415	0.10215	0.102475	0.102312	1	0	FALSE
RS03610	DNA-binding_response_regulator	0.0813431	7.91485	0.718534	0.396625	0.750672	509.808	-0.141026	0.141026	0.0962023	-1.46594	0.142666	0.31345	0.111185	0.0834039	0.0296608	0.0565323	0	0	FALSE
RS03615	cell_wall_metabolism_sensor_histidine_kinase_VicK	0.117505	8.98311	2.37974	0.122918	0.451411	1071.56	-0.178095	0.178095	0.0770007	-2.31291	0.0207278	0.0764259	0.1478	0.0946609	0.0623438	0.0785023	0	0	FALSE
RS03620	metallo-hydrolase	0.112184	8.66204	1.84002	0.174948	0.524522	857.259	-0.172253	0.172253	0.0825339	-2.08706	0.0368826	0.119435	0.142219	0.0912775	0.0498755	0.0705765	0	0	FALSE
RS03625	hypothetical_protein	0.208096	8.32117	4.52945	0.0333163	0.211135	676.706	-0.262777	0.262777	0.0939124	-2.79811	0.00514028	0.0255232	0.235436	0.0876856	0.0393709	0.0635283	0	0	FALSE
RS03630	ribonuclease_3	-0.213585	7.82985	5.33241	0.0209324	0.158928	479.786	0.141496	-0.141496	0.0952329	1.48579	0.137335	0.307686	-0.17754	0.0825082	0.0279141	0.0552112	0	0	FALSE
RS03635	chromosome_segregation_protein_SMC	-0.0297978	10.1701	0.167565	0.682285	0.932584	2439.54	-0.0350823	0.0350823	0.0694754	-0.504959	0.613588	0.7788	0.00264223	0.107169	0.141933	0.124551	0	0	FALSE
RS03640	haloacid_dehalogenase	-0.0756682	7.48487	0.578447	0.446922	0.788945	377.645	0.00938914	-0.00938914	0.103149	0.0910254	0.927472	0.969247	-0.0425287	0.078873	0.0219715	0.0504223	0	0	FALSE
RS03645	haloacid_dehalogenase	-0.163894	7.8212	2.80814	0.0937869	0.389392	477.034	0.0939817	-0.0939817	0.0983321	0.955758	0.339194	0.548876	-0.128938	0.0824171	0.027754	0.0550855	0	0	FALSE
RS03650	signal_recognition_particle-docking_protein_FtsY	-0.000630969	9.01515	6.57859e-05	0.993529	1	1094.76	-0.0631362	0.0631362	0.0778994	-0.810484	0.417662	0.62066	0.0312526	0.0949985	0.0636934	0.0793459	0	0	FALSE
RS03655	group_II_intron_reverse_transcriptase/maturase	0.247479	5.44204	1.48675	0.222721	0.5958	90.0579	-0.253396	0.253396	0.184103	-1.37638	0.168705	0.350148	0.250437	0.0573463	0.0052396	0.031293	0	0	FALSE
RS03660	phosphate_ABC_transporter_substrate-binding_protein	0.248829	9.49266	9.7239	0.00181888	0.0260313	1527.75	-0.305651	0.305651	0.0778163	-3.92786	8.57e-05	0.000886589	0.27724	0.10003	0.0888848	0.0944575	1	0	FALSE
RS03665	ABC_transporter_permease	0.12758	9.35561	1.52207	0.217306	0.586414	1388	-0.185513	0.185513	0.0940046	-1.97344	0.048445	0.146913	0.156546	0.0985862	0.0807543	0.0896702	0	0	FALSE
RS03670	hypothetical_protein	0.152513	6.43621	1.36895	0.241993	0.615544	181.641	-0.200306	0.200306	0.136437	-1.46813	0.14207	0.313058	0.17641	0.0678226	0.0105679	0.0391953	0	0	FALSE
RS03675	N52CN10-methylene_tetrahydromethanopterin_reductase	0.0169971	5.00701	0.00464499	0.945663	1	66.476	-0.065681	0.065681	0.202112	-0.324973	0.745201	0.866533	0.0413391	0.0527622	0.00386759	0.0283149	0	0	FALSE
RS03680	S1_RNA-binding_protein	-0.212199	9.19389	5.31807	0.0211053	0.15947	1237.58	0.141557	-0.141557	0.0863298	1.63973	0.101061	0.250113	-0.176878	0.0968821	0.072003	0.0844425	0	0	FALSE
RS03685	SprT_family_protein	-0.125586	7.27787	1.35362	0.244647	0.618586	326.777	0.0572142	-0.0572142	0.110186	0.51925	0.603587	0.770836	-0.0914	0.0766917	0.019012	0.0478518	0	0	FALSE
RS03690	phage_shock_protein_C	0.0261125	10.0202	0.0571408	0.811074	0.985302	2199.55	-0.087102	0.087102	0.0970957	-0.897074	0.369679	0.575543	0.0566073	0.105589	0.12797	0.11678	0	0	FALSE
RS03695	HPr_kinase/phosphorylase	-0.0155931	9.51622	0.0389916	0.843465	0.992378	1550.01	-0.0486214	0.0486214	0.076529	-0.635333	0.525211	0.719605	0.0165142	0.100279	0.0901802	0.0952294	0	0	FALSE
RS03700	prolipoprotein_diacylglyceryl_transferase	0.126655	9.11427	2.42861	0.119139	0.440524	1173.86	-0.186701	0.186701	0.0794164	-2.35091	0.0187278	0.0714131	0.156678	0.096043	0.0682956	0.0821693	0	0	FALSE
RS03705	DUF948_domain_containing_protein	0.0934332	8.58761	0.91144	0.339733	0.697822	814.01	-0.152528	0.152528	0.0925212	-1.64858	0.0992345	0.246695	0.122981	0.0904933	0.0473593	0.0689263	0	0	FALSE
RS03710	hypothetical_protein	0.0791626	9.84857	0.559409	0.454499	0.795131	1953.16	-0.138642	0.138642	0.0940114	-1.47473	0.140284	0.310964	0.108902	0.103781	0.113635	0.108708	0	0	FALSE
RS03715	hypothetical_protein	-0.104429	12.3074	0.718012	0.396797	0.750705	10730.9	0.0364768	-0.0364768	0.104453	0.349219	0.726925	0.859452	-0.0704529	0.129691	0.624325	0.377008	0	0	FALSE
RS03720	peptidase_U32	-0.833141	6.91789	12.8541	0.000336746	0.00691395	253.754	0.64292	-0.64292	0.173853	3.69807	0.000217247	0.00196366	-0.73803	0.0728983	0.0147634	0.0438309	1	0	FALSE
RS03725	collagenase-like_protease	-0.68388	7.88826	9.67204	0.00187093	0.026465	498.517	0.436721	-0.436721	0.215244	2.02896	0.042462	0.132946	-0.560301	0.0831237	0.0290039	0.0560638	0	0	FALSE
RS03730	hypothetical_protein	-0.156876	7.61453	1.87958	0.170382	0.516368	413.276	0.0861678	-0.0861678	0.110712	0.778302	0.436391	0.638981	-0.121522	0.0802393	0.0240445	0.0521419	0	0	FALSE
RS03735	hypothetical_protein	-0.339994	5.1996	4.86483	0.0274095	0.186226	76.2673	0.22432	-0.22432	0.175716	1.27661	0.201741	0.39358	-0.282157	0.0547915	0.00443725	0.0296144	0	0	FALSE
RS03740	manganese_transporter	-0.399169	8.81071	11.668	0.000635849	0.0115449	947.546	0.316065	-0.316065	0.104121	3.03557	0.00240084	0.0142267	-0.357617	0.0928442	0.0551285	0.0739864	1	0	FALSE
RS03765	lysine--tRNA_ligase	-0.193153	10.5626	5.69843	0.0169801	0.136523	3199.22	0.124216	-0.124216	0.0757732	1.63932	0.101147	0.250113	-0.158685	0.111306	0.186132	0.148719	0	0	FALSE
RS03770	haloacid_dehalogenase	0.0747038	8.0947	0.501134	0.479002	0.811286	577.757	-0.133507	0.133507	0.101659	-1.31328	0.189088	0.376776	0.104105	0.0852992	0.0336141	0.0594566	0	0	FALSE
RS03775	histidine_phosphatase_family_protein	-0.112681	7.45213	0.916439	0.338412	0.695757	368.908	0.0439497	-0.0439497	0.113446	0.387407	0.698455	0.8434	-0.0783154	0.0785279	0.0214632	0.0499956	0	0	FALSE
RS03780	aminoacyl-tRNA_deacylase	-0.260677	6.56658	4.04728	0.0442426	0.250462	198.916	0.178259	-0.178259	0.132605	1.34429	0.178855	0.363172	-0.219468	0.0691963	0.011573	0.0403846	0	0	FALSE
RS03785	epimerase	0.426047	4.9331	2.50413	0.113548	0.427982	62.8182	-0.361791	0.361791	0.208383	-1.73618	0.0825316	0.218055	0.393919	0.0519833	0.00365478	0.027819	0	0	FALSE
RS03790	N-acetylmuramoyl-L-alanine_amidase	0.0300166	8.67542	0.0800578	0.777219	0.970725	864.747	-0.0919519	0.0919519	0.096782	-0.950093	0.342065	0.550692	0.0609842	0.0914186	0.0503112	0.0708649	0	0	FALSE
RS03795	ECF_transporter_S_component	0.097314	7.37181	0.660232	0.416478	0.765858	349.166	-0.152637	0.152637	0.115142	-1.32563	0.184961	0.371518	0.124975	0.0776816	0.0203146	0.0489981	0	0	FALSE
RS03800	hypothetical_protein	-0.0976538	8.85556	1.3075	0.252849	0.628698	979.264	0.0309871	-0.0309871	0.0835455	0.370901	0.710711	0.851573	-0.0643205	0.0933168	0.0569738	0.0751453	0	0	FALSE
RS03805	oligoendopeptidase_F	0.267609	8.63835	9.40773	0.00216072	0.0291248	844.195	-0.321816	0.321816	0.0860674	-3.73911	0.000184671	0.00172792	0.294712	0.091028	0.0491155	0.0700717	1	0	FALSE
RS03810	phosphoenolpyruvate_carboxylase	0.288611	10.4447	15.809	7.00691e-05	0.00179451	2958.59	-0.346467	0.346467	0.0695303	-4.98297	6.26e-07	1.11e-05	0.317539	0.110063	0.172131	0.141097	1	0	FALSE
RS03815	cell_division_protein	0.063404	9.09373	0.703908	0.401474	0.754857	1156.69	-0.12567	0.12567	0.0757905	-1.65812	0.0972929	0.243821	0.0945369	0.0958265	0.0672963	0.0815614	0	0	FALSE
RS03820	elongation_factor_Tu	-0.102198	14.9987	1.46907	0.225492	0.600242	69332	0.0351907	-0.0351907	0.0773223	0.455118	0.649025	0.804583	-0.0686941	0.158051	4.03376	2.0959	0	0	FALSE
RS03825	triose-phosphate_isomerase	-0.134235	11.5632	3.87268	0.049078	0.26279	6405.16	0.0672455	-0.0672455	0.0634006	1.06064	0.288851	0.49777	-0.10074	0.121849	0.372654	0.247252	0	0	FALSE
RS03830	22C3-bisphosphoglycerate-dependent_phosphoglycerate_mutase	-0.160157	12.722	6.66895	0.00981072	0.0937897	14301.5	0.0931518	-0.0931518	0.0583637	1.59606	0.110476	0.265086	-0.126655	0.13406	0.832063	0.483062	0	0	FALSE
RS03835	penicillin-binding_protein_2B	-0.277479	9.78159	11.8886	0.000564773	0.0104893	1859.89	0.205971	-0.205971	0.0762634	2.70079	0.00691747	0.032858	-0.241725	0.103075	0.108209	0.105642	1	0	FALSE
RS03840	recombination_protein_RecR	-0.261212	8.82306	6.92969	0.00847764	0.0841882	956.599	0.188028	-0.188028	0.0934719	2.0116	0.0442626	0.136905	-0.22462	0.0929744	0.0556552	0.0743148	0	0	FALSE
RS03845	D-alanine--D-alanine_ligase	0.151303	10.1825	4.42087	0.035502	0.220629	2463.88	-0.212394	0.212394	0.0681805	-3.11518	0.00183834	0.0114865	0.181849	0.1073	0.143349	0.125325	0	0	FALSE
RS03850	UDP-N-acetylmuramoyl-tripeptide--D-alanyl-D-alanine_ligase	-0.116682	9.16663	1.93676	0.16402	0.5147	1215.14	0.0494424	-0.0494424	0.0809634	0.610676	0.541414	0.731577	-0.0830622	0.0965948	0.0706972	0.083646	0	0	FALSE
RS03855	MFS_transporter	0.142074	7.4126	0.791021	0.373792	0.727727	359.64	-0.188967	0.188967	0.135471	-1.39489	0.163049	0.343412	0.165521	0.0781114	0.020924	0.0495177	0	0	FALSE
RS03860	membrane_protein	-0.581735	8.05446	37.1808	1.07671e-09	8.18634e-08	559.858	0.494059	-0.494059	0.0947031	5.21693	1.82e-07	3.68e-06	-0.537897	0.0848751	0.0325727	0.0587239	1	0	FALSE
RS03865	cell_surface_protein	-0.557339	7.10628	20.7595	5.20737e-06	0.000202713	289.737	0.45769	-0.45769	0.119378	3.83394	0.000126107	0.00123584	-0.507515	0.0748835	0.016857	0.0458702	1	0	FALSE
RS03870	peptide_chain_release_factor_3	-0.184378	9.42601	6.27372	0.0122541	0.10901	1454.29	0.115783	-0.115783	0.0729085	1.58806	0.112272	0.268702	-0.15008	0.0993281	0.0846107	0.0919694	0	0	FALSE
RS03875	helicase	-0.212726	7.01689	3.52818	0.0603341	0.301423	272.447	0.137121	-0.137121	0.116347	1.17855	0.238577	0.436804	-0.174923	0.0739415	0.0158511	0.0448963	0	0	FALSE
RS03880	ABC_transporter_ATP-binding_protein	0.473184	6.34842	5.30457	0.0212696	0.159966	171.114	-0.460063	0.460063	0.167026	-2.75443	0.00587942	0.0286583	0.466623	0.0668975	0.00995547	0.0384265	0	0	FALSE
RS03885	ABC_transporter_permease	0.454033	6.90401	4.08787	0.0431921	0.246736	252.613	-0.439926	0.439926	0.1694	-2.59696	0.00940526	0.0420976	0.44698	0.0727521	0.0146971	0.0437246	0	0	FALSE
RS03890	hypothetical_protein	0.467042	7.87963	4.7561	0.0291947	0.194218	498.645	-0.462896	0.462896	0.159107	-2.90934	0.00362196	0.019324	0.464969	0.0830328	0.0290113	0.0560221	0	0	FALSE
RS03895	RNA_helicase	-0.0980922	12.6502	1.89066	0.169127	0.515018	13612	0.0316962	-0.0316962	0.065136	0.486616	0.626531	0.788243	-0.0648942	0.133304	0.79195	0.462627	0	0	FALSE
RS03900	hypothetical_protein	-0.0992728	6.08306	0.340789	0.559374	0.867597	141.646	0.0297112	-0.0297112	0.159662	0.186089	0.852375	0.930864	-0.064492	0.0641011	0.00824098	0.0361711	0	0	FALSE
RS03905	methyltransferase	-0.164363	6.34869	1.82415	0.17682	0.526563	170.859	0.0891001	-0.0891001	0.133661	0.666614	0.505018	0.699661	-0.126732	0.0669003	0.0099406	0.0384204	0	0	FALSE
RS03910	1-acyl-sn-glycerol-3-phosphate_acyltransferase	0.0532315	8.96803	0.316531	0.5737	0.868366	1059.98	-0.114138	0.114138	0.0900679	-1.26724	0.205069	0.397335	0.0836846	0.094502	0.0616697	0.0780859	0	0	FALSE
RS03920	DNA_internalization-related_competence_protein_ComEC/Rec2	-0.251859	3.84183	1.01345	0.314078	0.685146	28.6687	0.134499	-0.134499	0.225471	0.596526	0.550824	0.736277	-0.193179	0.0404838	0.00166795	0.0210759	0	0	FALSE
RS03925	haloacid_dehalogenase	-0.0499633	5.74327	0.128867	0.71961	0.951167	111.655	-0.0160006	0.0160006	0.155564	-0.102855	0.918078	0.963077	-0.0169814	0.0605206	0.00649613	0.0335084	0	0	FALSE
RS03930	LacI_family_transcriptional_regulator	0.100009	6.72795	0.565361	0.452108	0.793843	223.026	-0.152519	0.152519	0.13063	-1.16757	0.24298	0.442165	0.126264	0.0708969	0.0129757	0.0419363	0	0	FALSE
RS03935	hypothetical_protein	0.351881	7.12565	5.51383	0.0188666	0.146888	294.54	-0.381781	0.381781	0.132647	-2.87817	0.00399991	0.0210987	0.366831	0.0750877	0.0171364	0.0461121	0	0	FALSE
RS03940	methyltransferase	0.168324	5.25184	0.852105	0.355957	0.716331	78.9181	-0.195147	0.195147	0.181915	-1.07274	0.283389	0.491313	0.181735	0.055342	0.00459148	0.0299668	0	0	FALSE
RS03945	DNA_polymerase_III_subunit_delta	0.217474	7.53719	3.24866	0.071482	0.335745	392.252	-0.265716	0.265716	0.113718	-2.33662	0.0194588	0.0733449	0.241595	0.0794242	0.0228213	0.0511228	0	0	FALSE
RS03950	superoxide_dismutase_[Mn/Fe]	0.296865	10.7143	5.82985	0.0157564	0.129512	3566.36	-0.343747	0.343747	0.104387	-3.29301	0.000991209	0.0070176	0.320306	0.112903	0.207492	0.160197	0	0	FALSE
RS03955	transcription_antiterminator_BglG	-0.478199	3.80911	4.25454	0.0391456	0.235079	27.9019	0.274809	-0.274809	0.22447	1.22426	0.220854	0.417069	-0.376504	0.040139	0.00162334	0.0208812	0	0	FALSE
RS03960	PTS_beta-glucoside_transporter_subunit_EIIBCA	-0.362045	4.36579	2.02148	0.155088	0.512699	42.0667	0.201669	-0.201669	0.216433	0.931785	0.351447	0.559051	-0.281857	0.0460051	0.00244745	0.0242263	0	0	FALSE
RS03965	6-phospho-beta-glucosidase	-0.154321	5.83303	1.007	0.315623	0.685146	118.799	0.0803997	-0.0803997	0.15891	0.505946	0.612894	0.778658	-0.11736	0.0614665	0.00691176	0.0341891	0	0	FALSE
RS03970	PucR_family_transcriptional_regulator	-0.199946	6.56639	2.72346	0.0988833	0.398384	198.912	0.124321	-0.124321	0.128731	0.965744	0.334172	0.543599	-0.162134	0.0691943	0.0115727	0.0403835	0	0	FALSE
RS03975	glycerate_kinase	-0.694239	5.19293	5.04363	0.0247167	0.176066	75.6006	0.452763	-0.452763	0.212281	2.13285	0.0329374	0.108548	-0.573501	0.0547213	0.00439846	0.0295599	0	0	FALSE
RS03980	gluconate_proton_symporter	-0.949613	6.17087	10.3707	0.00128034	0.0199231	150.741	0.682376	-0.682376	0.198892	3.43088	0.000601618	0.00464818	-0.815994	0.0650265	0.00877018	0.0368983	1	0	FALSE
RS03985	hypothetical_protein	-0.610076	7.64092	9.69057	0.00185216	0.0262759	419.897	0.481219	-0.481219	0.152734	3.15069	0.00162884	0.0103867	-0.545647	0.0805174	0.0244297	0.0524736	1	0	FALSE
RS03995	tRNA_preQ1(34)_S-adenosylmethionine_ribosyltransferase-isomerase_QueA	0.10786	8.1666	0.70706	0.400422	0.753753	607.465	-0.162924	0.162924	0.113072	-1.44089	0.149617	0.323938	0.135392	0.0860568	0.0353425	0.0606996	0	0	FALSE
RS04000	membrane_protein	-0.424415	6.22818	9.60354	0.00194203	0.0272339	156.834	0.321772	-0.321772	0.142892	2.25185	0.0243318	0.0859693	-0.373094	0.0656304	0.00912463	0.0373775	0	0	FALSE
RS04005	glucosamine-6-phosphate_deaminase	-0.15448	8.41246	0.962034	0.326675	0.685146	719.492	0.0823987	-0.0823987	0.129601	0.635788	0.524915	0.719605	-0.11844	0.0886476	0.0418602	0.0652539	0	0	FALSE
RS04010	glutathione-dependent_reductase	0.0936221	6.10283	0.554277	0.456575	0.797164	143.758	-0.143074	0.143074	0.141679	-1.00985	0.312569	0.52011	0.118348	0.0643095	0.0083639	0.0363367	0	0	FALSE
RS04015	16S_rRNA_pseudouridine(516)_synthase	0.294674	5.26562	3.31056	0.0688362	0.326151	79.5592	-0.304307	0.304307	0.17628	-1.72627	0.084299	0.220031	0.299491	0.0554873	0.00462878	0.030058	0	0	FALSE
RS04020	MFS_transporter	0.392202	9.92212	5.02455	0.0249904	0.177264	2059.93	-0.416901	0.416901	0.135366	-3.07981	0.00207131	0.0124815	0.404551	0.104556	0.119847	0.112202	0	0	FALSE
RS04025	competence_protein_CoiA	0.0822998	3.58932	0.0909064	0.763028	0.966145	23.4764	-0.102456	0.102456	0.230868	-0.443785	0.657198	0.810399	0.0923779	0.037823	0.00136587	0.0195944	0	0	FALSE
RS04030	oligoendopeptidase_F	-0.0112196	9.15311	0.0146224	0.903752	1	1204.66	-0.0526884	0.0526884	0.0875648	-0.601708	0.547369	0.734824	0.0207344	0.0964523	0.0700872	0.0832697	0	0	FALSE
RS04035	haloacid_dehalogenase	0.140346	6.42093	1.25136	0.263293	0.640593	179.655	-0.186787	0.186787	0.134639	-1.38732	0.165346	0.34515	0.163567	0.0676615	0.0104524	0.039057	0	0	FALSE
RS04040	O-methyltransferase	0.10278	8.07034	0.585657	0.444104	0.78644	568.125	-0.157385	0.157385	0.11719	-1.34299	0.179274	0.363626	0.130082	0.0850424	0.0330537	0.059048	0	0	FALSE
RS04045	foldase	-0.228025	10.4338	10.6153	0.00112156	0.0182526	2924.84	0.159112	-0.159112	0.0661587	2.40501	0.0161721	0.0634036	-0.193569	0.109948	0.170168	0.140058	0	0	FALSE
RS04050	hypothetical_protein	-0.329575	8.00417	11.1728	0.000830053	0.0141721	541.356	0.252287	-0.252287	0.097438	2.58921	0.00961974	0.0426693	-0.290931	0.0843451	0.0314962	0.0579207	1	0	FALSE
RS04055	alanine--tRNA_ligase	-0.313918	10.6657	15.7616	7.18448e-05	0.00183035	3433.65	0.241899	-0.241899	0.0753539	3.21017	0.00132656	0.00879025	-0.277909	0.112392	0.199771	0.156081	1	0	FALSE
RS04060	membrane_protein	-0.000867546	7.77104	8.06136e-05	0.992836	1	461.044	-0.0616823	0.0616823	0.0988271	-0.624143	0.532534	0.725297	0.0304074	0.0818886	0.0268236	0.0543561	0	0	FALSE
RS04065	glycosyl_transferase	-0.0154879	5.56868	0.00857154	0.926235	1	98.4657	-0.0382308	0.0382308	0.169605	-0.225411	0.82166	0.91553	0.0113715	0.0586809	0.00572876	0.0322048	0	0	FALSE
RS04085	membrane_protein	0.0849491	3.34484	0.0641203	0.800098	0.979687	19.3989	-0.0888351	0.0888351	0.235172	-0.377745	0.70562	0.84875	0.0868921	0.0352468	0.00112863	0.0181877	0	0	FALSE
RS04090	energy-coupled_thiamine_transporter_ThiT	0.145309	7.8023	1.062	0.302759	0.685146	471.621	-0.195939	0.195939	0.122499	-1.59952	0.109705	0.264352	0.170624	0.0822179	0.027439	0.0548285	0	0	FALSE
RS04095	ribonucleoside-diphosphate_reductase	0.386007	10.7533	15.4554	8.44746e-05	0.00206559	3666.88	-0.435853	0.435853	0.087162	-5.0005	5.72e-07	1.02e-05	0.41093	0.113314	0.21334	0.163327	1	0	FALSE
RS04100	ribonucleoside-diphosphate_reductase_subunit_alpha	0.328427	11.753	9.46468	0.00209466	0.028631	7331.01	-0.378524	0.378524	0.0929793	-4.07106	4.68e-05	0.000541251	0.353476	0.123849	0.42652	0.275184	1	0	FALSE
RS04105	NrdH-redoxin	0.355307	8.33071	8.8085	0.0029983	0.0379178	681.898	-0.398021	0.398021	0.107083	-3.71694	0.000201649	0.00184054	0.376664	0.0877861	0.039673	0.0637296	1	0	FALSE
RS04110	phosphocarrier_protein_HPr	-0.350803	11.5402	21.6938	3.19816e-06	0.000129685	6293.85	0.27869	-0.27869	0.0707506	3.93905	8.18e-05	0.000850948	-0.314747	0.121607	0.366178	0.243892	1	0	FALSE
RS04115	phosphoenolpyruvate--protein_phosphotransferase	-0.211426	13.1309	10.8936	0.000964963	0.0160805	18980.6	0.143356	-0.143356	0.0599099	2.39286	0.0167176	0.0652581	-0.177391	0.138369	1.1043	0.621332	0	0	FALSE
RS04120	NADP-dependent_glyceraldehyde-3-phosphate_dehydrogenase	0.0100071	11.4238	0.0196021	0.888654	1	5822	-0.074071	0.074071	0.0679314	-1.09038	0.275546	0.482659	0.0420391	0.12038	0.338726	0.229553	0	0	FALSE
RS04125	polysaccharide_deacetylase	-0.211149	7.98535	5.05533	0.0245503	0.175745	534.55	0.139413	-0.139413	0.0949442	1.46837	0.142004	0.313058	-0.175281	0.0841469	0.0311003	0.0576236	0	0	FALSE
RS04130	RNA_helicase	-0.497675	9.12342	31.301	2.20961e-08	1.37846e-06	1176.49	0.417383	-0.417383	0.0855461	4.87904	1.07e-06	1.74e-05	-0.457529	0.0961394	0.0684482	0.0822938	1	0	FALSE
RS04135	uridine_kinase	-0.197341	8.98428	5.10323	0.0238814	0.17334	1070.24	0.127409	-0.127409	0.085268	1.49422	0.135119	0.305724	-0.162375	0.0946733	0.0622667	0.07847	0	0	FALSE
RS04140	hypothetical_protein	-0.155947	7.64793	2.3353	0.12647	0.460632	423.005	0.0858719	-0.0858719	0.10273	0.835902	0.40321	0.607917	-0.120909	0.0805912	0.0246106	0.0526009	0	0	FALSE
RS04145	DNA_polymerase_III_subunit_gamma/tau	-0.0445602	9.8437	0.295388	0.586788	0.873718	1944.97	-0.0204756	0.0204756	0.0773437	-0.264736	0.791213	0.899413	-0.0120423	0.10373	0.113159	0.108444	0	0	FALSE
RS04150	membrane_protein	-0.109709	5.71048	0.520378	0.47068	0.806883	109.257	0.0356458	-0.0356458	0.160874	0.221576	0.824644	0.917256	-0.0726775	0.060175	0.00635663	0.0332658	0	0	FALSE
RS04155	bifunctional_biotin--[acetyl-CoA-carboxylase]_synthetase/biotin_operon_repressor	-0.424216	6.38513	10.861	0.000982132	0.0162553	175.067	0.327002	-0.327002	0.135952	2.40528	0.0161601	0.0634036	-0.375609	0.0672843	0.0101854	0.0387349	0	0	FALSE
RS04160	S-adenosylmethionine_synthase	-0.265627	9.65959	8.14497	0.00431809	0.0507532	1709.21	0.192817	-0.192817	0.0871939	2.21136	0.027011	0.0930129	-0.229222	0.101789	0.0994423	0.100616	0	0	FALSE
RS04165	hypothetical_protein	0.0568365	5.78551	0.136922	0.71136	0.947831	114.93	-0.106568	0.106568	0.161054	-0.661691	0.508169	0.701937	0.0817023	0.0609657	0.00668666	0.0338262	0	0	FALSE
RS04185	ABC_transporter_permease	0.364389	2.663	0.734809	0.391329	0.746911	11.6085	-0.188912	0.188912	0.232715	-0.811774	0.416921	0.620054	0.276651	0.0280618	0.000675384	0.0143686	0	0	FALSE
RS04190	ABC_transporter_ATP-binding_protein	-0.380336	3.67468	2.65609	0.103154	0.407259	25.4733	0.20851	-0.20851	0.226402	0.920972	0.357065	0.563915	-0.294423	0.0387225	0.00148205	0.0201023	0	0	FALSE
RS04195	ABC_transporter	-0.271064	3.0515	0.843803	0.358311	0.717803	15.888	0.103076	-0.103076	0.235291	0.43808	0.661328	0.812527	-0.18707	0.0321557	0.000924369	0.01654	0	0	FALSE
RS04200	thiaminase_II	-0.352466	2.89065	1.26009	0.261635	0.638152	14.1338	0.138624	-0.138624	0.23573	0.588063	0.55649	0.739722	-0.245545	0.0304607	0.000822308	0.0156415	0	0	FALSE
RS04205	bifunctional_hydroxymethylpyrimidine_kinase/phosphomethylpyrimidine_kinase	0.100768	3.26565	0.106935	0.74366	0.956405	18.1264	-0.0879773	0.0879773	0.235168	-0.374104	0.708327	0.84981	0.0943724	0.0344123	0.0010546	0.0177334	0	0	FALSE
RS04210	hydroxyethylthiazole_kinase	-0.276967	3.1712	0.961708	0.326757	0.685146	17.5047	0.120184	-0.120184	0.234863	0.51172	0.608847	0.774896	-0.198575	0.033417	0.00101843	0.0172177	0	0	FALSE
RS04215	thiamine_phosphate_synthase	-0.124309	3.24001	0.172564	0.677843	0.931918	18.3084	0.0414535	-0.0414535	0.235008	0.176392	0.859986	0.935335	-0.0828812	0.0341421	0.00106519	0.0176036	0	0	FALSE
RS04220	UDP-N-acetylglucosamine_1-carboxyvinyltransferase	0.203165	10.1056	8.30633	0.00395072	0.0475532	2336.95	-0.263115	0.263115	0.0683307	-3.85061	0.000117825	0.00116697	0.23314	0.10649	0.135965	0.121227	1	0	FALSE
RS04225	RimJ/RimL_family_protein_N-acetyltransferase	-0.0867342	6.93086	0.487237	0.485162	0.816603	256.65	0.0200579	-0.0200579	0.123144	0.162882	0.870611	0.939211	-0.0533961	0.073035	0.014932	0.0439835	0	0	FALSE
RS04230	hypothetical_protein	0.0495126	8.29439	0.324981	0.56863	0.868366	663.785	-0.110835	0.110835	0.0885118	-1.2522	0.210495	0.404064	0.0801737	0.0874034	0.0386192	0.0630113	0	0	FALSE
RS04235	methionine_aminopeptidase	0.052903	8.42459	0.257634	0.61175	0.890185	726.622	-0.112823	0.112823	0.0986961	-1.14314	0.252981	0.454243	0.0828632	0.0887754	0.042275	0.0655252	0	0	FALSE
RS04240	hypothetical_protein	0.107431	8.9845	1.69812	0.192534	0.556007	1072.55	-0.167649	0.167649	0.0812266	-2.06397	0.0390204	0.125269	0.13754	0.0946755	0.0624013	0.0785384	0	0	FALSE
RS04245	sugar_translocase	0.132291	4.63248	0.531882	0.465816	0.804724	50.53	-0.150862	0.150862	0.198294	-0.760801	0.446776	0.647331	0.141577	0.0488155	0.00293985	0.0258777	0	0	FALSE
RS04250	queuosine_transporter_QueT	-0.0464593	10.8798	0.314803	0.574748	0.868366	3990.54	-0.0190035	0.0190035	0.0766254	-0.248005	0.80413	0.903616	-0.0137279	0.114648	0.232171	0.173409	0	0	FALSE
RS04255	DNA_ligase_(NAD(+))_LigA	-0.0702708	8.71724	0.673824	0.411721	0.762539	889.852	0.00443294	-0.00443294	0.0843811	0.0525348	0.958103	0.979718	-0.0373519	0.0918592	0.0517719	0.0718155	0	0	FALSE
RS04260	diacylglycerol_kinase	-0.0216626	7.80114	0.0458181	0.830507	0.992147	470.851	-0.0421757	0.0421757	0.100639	-0.41908	0.675157	0.824356	0.0102566	0.0822057	0.0273943	0.0548	0	0	FALSE
RS04265	type_I_pullulanase	-0.0447799	9.58246	0.311831	0.576559	0.868587	1622.75	-0.0201556	0.0201556	0.0780431	-0.258263	0.796204	0.900218	-0.0123121	0.100977	0.0944119	0.0976943	0	0	FALSE
RS04270	glycogen-branching_enzyme	-0.0835222	6.86888	0.488353	0.484663	0.816603	245.653	0.0165987	-0.0165987	0.122292	0.13573	0.892035	0.950039	-0.0500605	0.0723819	0.0142922	0.043337	0	0	FALSE
RS04275	glucose-1-phosphate_adenylyltransferase	-0.0575324	5.37446	0.155798	0.693055	0.938784	86.0577	-0.0137851	0.0137851	0.168127	-0.0819924	0.934653	0.972557	-0.0218737	0.0566342	0.00500686	0.0308206	0	0	FALSE
RS04280	glucose-1-phosphate_adenylyltransferase_subunit_GlgD	-0.515226	5.22998	7.78723	0.00526167	0.0594044	77.9912	0.371105	-0.371105	0.183115	2.02662	0.0427008	0.133181	-0.443165	0.0551117	0.00453755	0.0298246	0	0	FALSE
RS04285	starch_synthase	-0.132523	5.65423	0.886865	0.346328	0.704302	104.847	0.0632638	-0.0632638	0.15865	0.398762	0.690068	0.835914	-0.0978934	0.0595823	0.00610001	0.0328412	0	0	FALSE
RS04290	F0F1_ATP_synthase_subunit_C	-0.209548	9.95364	4.0039	0.0453952	0.254779	2096.92	0.138169	-0.138169	0.094967	1.45491	0.145694	0.317289	-0.173858	0.104888	0.122	0.113444	0	0	FALSE
RS04295	ATP_synthase_subunit_A	-0.271969	11.1579	9.69669	0.001846	0.026265	4831.78	0.200169	-0.200169	0.0812737	2.4629	0.0137819	0.0563998	-0.236069	0.117578	0.281114	0.199346	0	0	FALSE
RS04300	ATP_synthase_subunit_B	-0.279423	10.1638	8.28662	0.00399382	0.0477492	2424.66	0.206045	-0.206045	0.0890121	2.3148	0.020624	0.0763458	-0.242734	0.107102	0.141068	0.124085	0	0	FALSE
RS04305	F0F1_ATP_synthase_subunit_delta	-0.220785	10.6509	10.4221	0.00124513	0.0196078	3400.52	0.152084	-0.152084	0.0660705	2.30184	0.0213441	0.0783297	-0.186434	0.112235	0.197843	0.155039	0	0	FALSE
RS04310	ATP_synthase_subunit_alpha	-0.212477	12.1802	8.0815	0.00447194	0.0520585	9819.42	0.143487	-0.143487	0.0707736	2.02741	0.0426209	0.133155	-0.177982	0.12835	0.571296	0.349823	0	0	FALSE
RS04315	ATP_synthase_subunit_gamma	-0.152926	11.4262	4.69014	0.0303361	0.198548	5824.32	0.0855329	-0.0855329	0.0671033	1.27464	0.202435	0.39358	-0.119229	0.120405	0.338861	0.229633	0	0	FALSE
RS04320	ATP_synthase_subunit_beta	-0.188175	12.194	6.67136	0.00979746	0.0937897	9916.25	0.11993	-0.11993	0.0692616	1.73155	0.0833542	0.218599	-0.154053	0.128497	0.57693	0.352713	0	0	FALSE
RS04325	F0F1_ATP_synthase_subunit_epsilon	-0.152634	11.2465	3.12456	0.0771205	0.353028	5142.26	0.0846684	-0.0846684	0.0803254	1.05407	0.291852	0.500329	-0.118651	0.118511	0.299178	0.208845	0	0	FALSE
RS04330	membrane_protein	0.0134552	5.44396	0.00547544	0.941013	1	90.2249	-0.0623019	0.0623019	0.177658	-0.350684	0.725825	0.859452	0.0378785	0.0573665	0.00524931	0.0313079	0	0	FALSE
RS04335	UDP-N-acetylglucosamine_1-carboxyvinyltransferase	0.0994624	9.35812	1.40222	0.236352	0.615286	1390.1	-0.160072	0.160072	0.0800625	-1.99933	0.0455723	0.139795	0.129767	0.0986126	0.0808764	0.0897445	0	0	FALSE
RS04340	DNA-directed_RNA_polymerase_subunit_beta	0.123757	8.09834	1.54613	0.213707	0.582903	579.537	-0.181035	0.181035	0.0971875	-1.86274	0.0624995	0.178488	0.152396	0.0853375	0.0337176	0.0595276	0	0	FALSE
RS04345	DNA-entry_nuclease	0.169377	7.8848	2.94967	0.0858951	0.371384	499.53	-0.224707	0.224707	0.0979055	-2.29515	0.0217248	0.079007	0.197042	0.0830873	0.0290628	0.056075	0	0	FALSE
RS04350	phenylalanine--tRNA_ligase_subunit_alpha	-0.333158	9.03456	14.7632	0.000121893	0.00287928	1107.23	0.258857	-0.258857	0.0841556	3.07594	0.00209843	0.0126041	-0.296008	0.095203	0.0644187	0.0798109	1	0	FALSE
RS04355	GNAT_family_N-acetyltransferase	-0.354781	8.32769	17.9967	2.2129e-05	0.00071311	677.651	0.279368	-0.279368	0.0855859	3.26418	0.00109781	0.00753009	-0.317074	0.0877543	0.0394259	0.0635901	1	0	FALSE
RS04360	phenylalanine--tRNA_ligase_subunit_beta	-0.256747	10.4277	10.5165	0.00118311	0.0187984	2912.26	0.186259	-0.186259	0.0755714	2.46468	0.0137135	0.0562849	-0.221503	0.109883	0.169436	0.13966	0	0	FALSE
RS04365	hypothetical_protein	0.138085	5.33613	0.600324	0.438454	0.782943	83.6472	-0.170378	0.170378	0.1783	-0.95557	0.339289	0.548876	0.154231	0.0562303	0.00486662	0.0305485	0	0	FALSE
RS04370	ATP-dependent_nuclease_subunit_B	0.0690218	8.10408	0.424589	0.514656	0.842829	581.614	-0.128413	0.128413	0.100356	-1.27958	0.200695	0.392535	0.0987173	0.0853979	0.0338385	0.0596182	0	0	FALSE
RS04375	helicase-exonuclease_AddAB_subunit_AddA	0.18957	9.11771	5.15729	0.0231489	0.169388	1177.06	-0.247736	0.247736	0.0801571	-3.09063	0.00199732	0.0121935	0.218653	0.0960793	0.0684815	0.0822804	0	0	FALSE
RS04380	magnesium_transporter	0.243003	8.23303	6.21166	0.0126912	0.11107	636.645	-0.295983	0.295983	0.0943364	-3.13753	0.00170379	0.0107177	0.269493	0.0867568	0.0370402	0.0618985	0	0	FALSE
RS04385	tRNA_uridine-5-carboxymethylaminomethyl(34)_synthesis_GTPase_MnmE	0.148772	8.65621	2.51668	0.112648	0.424918	854.021	-0.206269	0.206269	0.0896283	-2.30138	0.0213703	0.0783297	0.17752	0.0912162	0.0496872	0.0704517	0	0	FALSE
RS04390	multidrug_ABC_transporter_ATP-binding_protein	-0.106578	8.27042	1.05056	0.305379	0.685146	652.063	0.0388938	-0.0388938	0.0978159	0.397622	0.690909	0.835914	-0.0727359	0.0871508	0.0379372	0.062544	0	0	FALSE
RS04395	pyruvate_dehydrogenase_E1_subunit_alpha	0.427415	11.2567	10.0127	0.00155466	0.023064	5199.75	-0.464169	0.464169	0.111416	-4.1661	3.1e-05	0.00037222	0.445792	0.118619	0.302523	0.210571	1	0	FALSE
RS04400	pyruvate_dehydrogenase_subunit_beta	0.549097	11.0615	15.4606	8.42427e-05	0.00206559	4545.8	-0.576763	0.576763	0.114189	-5.05095	4.4e-07	8.14e-06	0.56293	0.116563	0.264476	0.190519	1	0	FALSE
RS04405	branched-chain_alpha-keto_acid_dehydrogenase_subunit_E2	0.445663	11.0559	15.5849	7.8882e-05	0.00195837	4524.7	-0.488806	0.488806	0.0971017	-5.03396	4.8e-07	8.77e-06	0.467235	0.116503	0.263248	0.189876	1	0	FALSE
RS04410	dihydrolipoyl_dehydrogenase	0.278853	12.2967	8.2464	0.00408329	0.0485802	10684	-0.332949	0.332949	0.0857845	-3.88122	0.000103933	0.00104045	0.305901	0.129579	0.621601	0.37559	1	0	FALSE
RS04415	lipoate--protein_ligase_A	0.477243	9.42064	24.96	5.85314e-07	2.79229e-05	1455.28	-0.523839	0.523839	0.0871446	-6.01115	1.84e-09	4.57e-08	0.500541	0.0992714	0.0846684	0.0919699	1	0	FALSE
RS04420	group_II_intron_reverse_transcriptase/maturase	0.221667	5.414	2.08372	0.148877	0.510515	88.3235	-0.241168	0.241168	0.170969	-1.41059	0.158365	0.337	0.231417	0.0570508	0.00513869	0.0310948	0	0	FALSE
RS04425	glutamine_amidotransferase	-0.0664791	8.22037	0.558801	0.454744	0.795131	630.059	0.000499942	-0.000499942	0.08981	0.00556666	0.995558	0.997165	-0.0334895	0.0866234	0.036657	0.0616402	0	0	FALSE
RS04430	UDP-N-acetylmuramyl_peptide_synthase	-0.167621	8.66435	2.62659	0.105087	0.410397	857.138	0.0973411	-0.0973411	0.0951825	1.02268	0.30646	0.515374	-0.132481	0.0913019	0.0498685	0.0705852	0	0	FALSE
RS04435	membrane_protein	-0.00640426	8.47477	0.00506555	0.94326	1	752.184	-0.0572063	0.0572063	0.0886869	-0.645037	0.518903	0.713061	0.025401	0.0893042	0.0437623	0.0665332	0	0	FALSE
RS04440	hypothetical_protein	0.0690859	8.34417	0.572806	0.449146	0.790403	687.165	-0.12945	0.12945	0.0904798	-1.4307	0.152515	0.327579	0.0992679	0.087928	0.0399794	0.0639537	0	0	FALSE
RS04445	phosphoglucosamine_mutase	-0.0111829	9.96948	0.0184779	0.891874	1	2123	-0.0527022	0.0527022	0.0779857	-0.675794	0.499171	0.696223	0.0207597	0.105055	0.123517	0.114286	0	0	FALSE
RS04450	hypothetical_protein	0.180187	4.58683	1.02055	0.312388	0.685146	48.8591	-0.186812	0.186812	0.198814	-0.93963	0.347407	0.55621	0.183499	0.0483344	0.00284263	0.0255885	0	0	FALSE
RS04455	hypothetical_protein	0.301722	5.52407	2.73383	0.0982432	0.398384	95.5968	-0.30758	0.30758	0.176213	-1.7455	0.0808975	0.21502	0.304651	0.0582107	0.00556185	0.0318863	0	0	FALSE
RS04460	coproporphyrinogen_III_oxidase	-0.010565	7.78724	0.00814618	0.928084	1	466.371	-0.05184	0.05184	0.109849	-0.471919	0.636984	0.797207	0.0206375	0.0820592	0.0271336	0.0545964	0	0	FALSE
RS04465	acyl-ACP_thioesterase	0.264765	6.95426	3.49307	0.0616263	0.306619	261.144	-0.303156	0.303156	0.13076	-2.31842	0.0204266	0.075895	0.28396	0.0732816	0.0151934	0.0442375	0	0	FALSE
RS04470	haloacid_dehalogenase	0.0307471	7.39409	0.0647177	0.799189	0.97956	354.548	-0.09071	0.09071	0.115245	-0.787104	0.431221	0.633228	0.0607285	0.0779164	0.0206277	0.049272	0	0	FALSE
RS04475	membrane_protein	0.172899	8.02047	3.0949	0.0785379	0.356498	549.042	-0.228271	0.228271	0.0969377	-2.35482	0.0185315	0.0708533	0.200585	0.084517	0.0319434	0.0582302	0	0	FALSE
RS04485	subtype_II_CRISPR-associated_endonuclease_Cas1	-0.2522	6.47753	4.21334	0.0401072	0.238584	186.925	0.169018	-0.169018	0.131144	1.2888	0.197468	0.388114	-0.210609	0.068258	0.0108754	0.0395667	0	0	FALSE
RS04490	CRISPR-associated_endonuclease_Cas2	-0.553989	4.73162	8.42309	0.00370485	0.0448453	54.5732	0.380959	-0.380959	0.197639	1.92756	0.0539105	0.160098	-0.467474	0.0498602	0.00317508	0.0265176	0	0	FALSE
RS04495	type_II-A_CRISPR-associated_protein_Csn2	-0.64747	6.58194	24.1832	8.75923e-07	3.94652e-05	200.94	0.529226	-0.529226	0.133609	3.96102	7.46e-05	0.00078956	-0.588348	0.0693582	0.0116907	0.0405245	1	0	FALSE
RS04505	nucleoside-diphosphate_kinase	0.0843055	9.31844	0.680061	0.409566	0.762121	1352.27	-0.143714	0.143714	0.0945555	-1.51989	0.128538	0.295113	0.11401	0.0981945	0.0786752	0.0884349	0	0	FALSE
RS04510	elongation_factor_4	-0.0252693	10.1698	0.125819	0.722807	0.953165	2439.26	-0.039389	0.039389	0.0685684	-0.574448	0.565665	0.744015	0.00705984	0.107166	0.141917	0.124541	0	0	FALSE
RS04515	hypothetical_protein	-0.383615	6.47329	9.83905	0.00170845	0.0248902	186.422	0.290284	-0.290284	0.130858	2.21832	0.0265331	0.0918973	-0.336949	0.0682133	0.0108461	0.0395297	0	0	FALSE
RS04520	phosphohydrolase	-0.203029	6.30043	2.52379	0.112141	0.424727	165.172	0.123267	-0.123267	0.137134	0.898881	0.368716	0.575543	-0.163148	0.0663918	0.00960975	0.0380008	0	0	FALSE
RS04525	N-acetyltransferase	-0.0275198	6.37047	0.0458992	0.830359	0.992147	173.532	-0.034058	0.034058	0.136334	-0.249813	0.802732	0.903134	0.00326908	0.0671298	0.0100961	0.038613	0	0	FALSE
RS04530	peptide-methionine_(R)-S-oxide_reductase	0.255528	6.80847	3.09679	0.0784466	0.356498	235.946	-0.29229	0.29229	0.135292	-2.16044	0.0307388	0.103127	0.273909	0.0717453	0.0137274	0.0427363	0	0	FALSE
RS04535	haloacid_dehalogenase	-0.0630742	7.96483	0.382557	0.536238	0.856362	527.44	-0.00235377	0.00235377	0.100298	-0.0234677	0.981277	0.989049	-0.0303602	0.0839306	0.0306866	0.0573086	0	0	FALSE
RS04540	hypothetical_protein	0.221567	6.10533	2.71913	0.0991518	0.398738	144.022	-0.254289	0.254289	0.145708	-1.7452	0.0809499	0.21502	0.237928	0.0643359	0.00837923	0.0363575	0	0	FALSE
RS04545	hypothetical_protein	-0.302587	7.08383	5.9624	0.0146141	0.122819	285.265	0.220439	-0.220439	0.121014	1.8216	0.0685155	0.188722	-0.261513	0.074647	0.0165968	0.0456219	0	0	FALSE
RS04550	TVP38/TMEM64_family_protein	0.136866	7.49294	1.33114	0.248602	0.62294	380.198	-0.190518	0.190518	0.112794	-1.68909	0.0912028	0.232311	0.163692	0.078958	0.02212	0.050539	0	0	FALSE
RS04555	hypothetical_protein	-0.223464	10.1119	6.40829	0.0113589	0.103313	2339.82	0.15284	-0.15284	0.0817127	1.87045	0.0614208	0.175947	-0.188152	0.106555	0.136131	0.121343	0	0	FALSE
RS04560	multidrug_ABC_transporter_ATP-binding_protein	-0.313386	9.03628	12.4827	0.000410728	0.0081244	1108.75	0.239556	-0.239556	0.0845096	2.83466	0.00458738	0.0235309	-0.276471	0.0952212	0.0645075	0.0798643	1	0	FALSE
RS04565	GntR_family_transcriptional_regulator	-0.323432	8.31128	5.5567	0.0184101	0.144742	670.143	0.240601	-0.240601	0.117889	2.04091	0.0412594	0.130655	-0.282017	0.0875814	0.0389891	0.0632852	0	0	FALSE
RS04570	DNA_polymerase_III_subunit_alpha	-0.11315	7.85989	1.24865	0.26381	0.640925	490.134	0.0455684	-0.0455684	0.10077	0.452201	0.651124	0.805042	-0.0793591	0.0828248	0.0285161	0.0556705	0	0	FALSE
RS04575	6-phosphofructokinase	-0.373909	11.4692	21.6265	3.31236e-06	0.000133206	5991.14	0.300233	-0.300233	0.0757174	3.96518	7.33e-05	0.000786413	-0.337071	0.120859	0.348566	0.234713	1	0	FALSE
RS04580	pyruvate_kinase	-0.262088	12.84	14.2298	0.000161786	0.00362788	15509.1	0.192597	-0.192597	0.0658841	2.92327	0.00346379	0.0185867	-0.227342	0.135304	0.902323	0.518814	1	0	FALSE
RS04585	signal_peptidase_I	0.0550199	8.51793	0.335956	0.562173	0.867597	775.254	-0.116149	0.116149	0.0917096	-1.26649	0.205338	0.397442	0.0855846	0.089759	0.0451045	0.0674318	0	0	FALSE
RS04590	glutamine--fructose-6-phosphate_aminotransferase	0.568526	10.7515	28.7901	8.06605e-08	4.78651e-06	3667.3	-0.608929	0.608929	0.0933394	-6.52382	6.85e-11	1.96e-09	0.588728	0.113296	0.213365	0.16333	1	0	FALSE
RS04595	hypothetical_protein	-0.611215	8.37721	31.7866	1.72075e-08	1.08743e-06	700.235	0.518812	-0.518812	0.101378	5.1176	3.09e-07	5.94e-06	-0.565014	0.0882762	0.0407399	0.064508	1	0	FALSE
RS04600	amino_acid_ABC_transporter_permease	-0.153331	7.48924	2.22015	0.13622	0.48323	378.628	0.0839018	-0.0839018	0.104905	0.799787	0.423834	0.626333	-0.118616	0.078919	0.0220287	0.0504738	0	0	FALSE
RS04605	amino_acid_ABC_transporter_ATP-binding_protein	-0.303143	8.02531	11.2505	0.00079603	0.0137358	549.437	0.22796	-0.22796	0.0920339	2.47691	0.0132525	0.0552039	-0.265552	0.0845679	0.0319664	0.0582672	0	0	FALSE
RS04610	glutamine_ABC_transporter_substrate-binding_protein	-0.145722	9.00405	2.7598	0.0966603	0.394919	1085.47	0.0776037	-0.0776037	0.0853751	0.908974	0.363364	0.571922	-0.111663	0.0948815	0.0631527	0.0790171	0	0	FALSE
RS04615	30S_ribosomal_protein_S20	-0.29994	12.0574	4.90371	0.026799	0.184922	9008.33	0.219619	-0.219619	0.111632	1.96735	0.0491434	0.148306	-0.25978	0.127056	0.524107	0.325582	0	0	FALSE
RS04620	type_I_pantothenate_kinase	0.0555611	7.06332	0.208491	0.647953	0.909925	281.617	-0.11218	0.11218	0.119897	-0.935641	0.349458	0.557099	0.0838707	0.0744309	0.0163845	0.0454077	0	0	FALSE
RS04625	methyltransferase	0.0754563	7.78614	0.640569	0.423505	0.771289	466.125	-0.134862	0.134862	0.096643	-1.39547	0.162874	0.343412	0.105159	0.0820476	0.0271193	0.0545834	0	0	FALSE
RS04630	cytidine_deaminase	-0.105286	7.13075	0.892479	0.344806	0.704103	295.077	0.0369308	-0.0369308	0.113266	0.326055	0.744383	0.866533	-0.0711083	0.0751414	0.0171677	0.0461545	0	0	FALSE
RS04635	BMP_family_ABC_transporter_substrate-binding_protein	-0.357582	9.75239	16.2528	5.54273e-05	0.00149011	1821.61	0.282422	-0.282422	0.0834792	3.38314	0.000716622	0.00536452	-0.320002	0.102767	0.105982	0.104375	1	0	FALSE
RS04640	sugar_ABC_transporter_ATP-binding_protein	-0.346054	9.16978	18.1457	2.0463e-05	0.000665988	1216.02	0.272191	-0.272191	0.0797734	3.41206	0.000644751	0.00496085	-0.309123	0.096628	0.0707483	0.0836881	1	0	FALSE
RS04645	ABC_transporter_permease	-0.317881	9.47155	12.0916	0.000506502	0.0096275	1499.71	0.243498	-0.243498	0.0865876	2.81216	0.00492102	0.0244998	-0.280689	0.0998079	0.0872537	0.0935308	1	0	FALSE
RS04650	ABC_transporter_permease	-0.19167	10.2057	5.84738	0.0156002	0.1291	2497.75	0.122646	-0.122646	0.0755474	1.62343	0.104497	0.256017	-0.157158	0.107544	0.14532	0.126432	0	0	FALSE
RS04655	NADH_oxidase	-0.195313	11.525	2.14223	0.143294	0.499979	6233.42	0.121657	-0.121657	0.11051	1.10088	0.270951	0.476853	-0.158485	0.121447	0.362662	0.242054	0	0	FALSE
RS04660	L-lactate_dehydrogenase	-0.175312	12.1698	4.32424	0.0375731	0.230496	9751.87	0.106448	-0.106448	0.0782611	1.36016	0.17378	0.357347	-0.14088	0.128241	0.567367	0.347804	0	0	FALSE
RS04665	DNA_gyrase_subunit_A	0.0864245	10.2064	1.60359	0.205395	0.572121	2503.93	-0.149073	0.149073	0.0661752	-2.2527	0.0242778	0.0859417	0.117749	0.107551	0.145679	0.126615	0	0	FALSE
RS04670	class_A_sortase	0.0562493	9.07708	0.451763	0.501499	0.831636	1143.41	-0.118037	0.118037	0.0818226	-1.4426	0.149134	0.323268	0.0871432	0.0956511	0.0665242	0.0810877	0	0	FALSE
RS04675	glyoxalase	0.230896	8.60449	4.46757	0.0345442	0.217194	824.296	-0.282273	0.282273	0.0997977	-2.82845	0.00467738	0.0239266	0.256584	0.0906711	0.0479578	0.0693144	0	0	FALSE
RS04680	hypothetical_protein	0.374564	8.88192	15.8823	6.74072e-05	0.0017447	1000.51	-0.423356	0.423356	0.0897974	-4.71457	2.42e-06	3.64e-05	0.39896	0.0935946	0.05821	0.0759023	1	0	FALSE
RS04685	sodium_proton_antiporter	-0.0568996	8.77001	0.200879	0.654013	0.912979	923.003	-0.00879815	0.00879815	0.109559	-0.080305	0.935995	0.972557	-0.0240507	0.0924153	0.0537006	0.073058	0	0	FALSE
RS04725	hypothetical_protein	-0.0953533	4.56902	0.242034	0.622741	0.898386	48.3415	0.0273425	-0.0273425	0.202176	0.135242	0.892421	0.950039	-0.0613479	0.0481467	0.00281252	0.0254796	0	0	FALSE
RS04735	hypothetical_protein	-0.0760722	4.23428	0.089809	0.76442	0.96665	38.1776	0.0166422	-0.0166422	0.218829	0.0760512	0.939378	0.973899	-0.0463572	0.0446194	0.00222118	0.0234203	0	0	FALSE
RS04765	tetracycline_resistance_ribosomal_protection_protein_Tet(M)	0.440812	7.98161	19.7771	8.70194e-06	0.000313657	535.065	-0.483864	0.483864	0.0975852	-4.95838	7.11e-07	1.25e-05	0.462338	0.0841075	0.0311302	0.0576189	1	0	FALSE
RS04770	transcriptional_regulator	0.302315	3.46365	1.34462	0.24622	0.619818	21.1292	-0.204294	0.204294	0.23203	-0.880464	0.378608	0.582444	0.253304	0.0364987	0.0012293	0.018864	0	0	FALSE
RS04785	hypothetical_protein	-0.297929	4.61516	2.66226	0.102755	0.406539	50.4129	0.174557	-0.174557	0.198236	0.88055	0.378562	0.582444	-0.236243	0.048633	0.00293304	0.025783	0	0	FALSE
RS04790	site-specific_integrase	-0.0407907	5.92297	0.0860142	0.769307	0.967966	126.684	-0.0184953	0.0184953	0.151235	-0.122295	0.902665	0.953895	-0.0111477	0.0624142	0.00737052	0.0348923	0	0	FALSE
RS04795	GMP_synthase_(glutamine-hydrolyzing)	-0.0561284	10.7897	0.411334	0.521293	0.845819	3748.67	-0.00940984	0.00940984	0.0811626	-0.115938	0.907702	0.955588	-0.0233593	0.113698	0.218098	0.165898	0	0	FALSE
RS04800	GntR_family_transcriptional_regulator	-0.460965	7.17076	14.3784	0.00014951	0.00338805	302.838	0.368726	-0.368726	0.118788	3.10407	0.00190878	0.0117687	-0.414846	0.075563	0.0176192	0.0465911	1	0	FALSE
RS04805	FADH(2)-oxidizing_methylenetetrahydrofolate--tRNA-(uracil(54)-C(5))-methyltransferase_TrmFO	0.00279297	9.74482	0.00155362	0.968559	1	1816.71	-0.0669213	0.0669213	0.0693099	-0.965537	0.334276	0.543599	0.0348571	0.102688	0.105697	0.104192	0	0	FALSE
RS04810	N-acetyltransferase	0.185146	6.53761	2.06423	0.150791	0.512699	195.179	-0.228115	0.228115	0.133249	-1.71194	0.0869076	0.225065	0.206631	0.0688911	0.0113556	0.0401233	0	0	FALSE
RS04815	O-sialoglycoprotein_endopeptidase	-0.0791825	8.03374	0.734543	0.391415	0.746911	553.401	0.0126817	-0.0126817	0.0935011	0.135632	0.892112	0.950039	-0.0459321	0.0846568	0.032197	0.0584269	0	0	FALSE
RS04825	peptidase_S41	0.130046	3.44958	0.173554	0.676972	0.931076	20.8403	-0.105135	0.105135	0.233858	-0.449567	0.653023	0.806854	0.11759	0.0363505	0.00121249	0.0187815	0	0	FALSE
RS04830	ABC_transporter_ATP-binding_protein	-0.296939	4.90914	3.43267	0.0639185	0.312756	61.9539	0.186303	-0.186303	0.185563	1.00399	0.315384	0.523371	-0.241621	0.0517308	0.00360449	0.0276677	0	0	FALSE
RS04835	ABC_transporter_permease	-0.0643504	6.80117	0.302392	0.582387	0.8721	234.361	0.00019529	-0.00019529	0.122311	0.00159667	0.998726	0.998726	-0.0322729	0.0716684	0.0136352	0.0426518	0	0	FALSE
RS04840	DNA-binding_response_regulator	-0.657386	5.68396	17.8772	2.35628e-05	0.000744522	107.309	0.505476	-0.505476	0.162657	3.10762	0.001886	0.0117058	-0.581431	0.0598956	0.00624327	0.0330694	1	0	FALSE
RS04845	sensor_histidine_kinase	-0.271072	6.74647	3.3257	0.0682048	0.32474	225.484	0.186481	-0.186481	0.138711	1.34438	0.178824	0.363172	-0.228776	0.0710919	0.0131187	0.0421053	0	0	FALSE
RS04850	tyrosine_recombinase_XerS	-0.0752146	6.4379	0.313903	0.575295	0.868366	181.81	0.00874694	-0.00874694	0.137371	0.0636739	0.94923	0.977443	-0.0419807	0.0678403	0.0105777	0.039209	0	0	FALSE
RS04855	ABC_transporter_substrate-binding_protein	0.0846283	4.77436	0.20285	0.65243	0.912277	55.9797	-0.113101	0.113101	0.196906	-0.574392	0.565702	0.744015	0.0988649	0.0503106	0.00325691	0.0267837	0	0	FALSE
RS04860	membrane_protein	-0.0898836	6.07543	0.460533	0.497375	0.829113	141.008	0.0250911	-0.0250911	0.144658	0.173451	0.862297	0.936166	-0.0574873	0.0640208	0.0082039	0.0361123	0	0	FALSE
RS04865	DNA-binding_protein	-0.127681	5.0559	0.507353	0.476287	0.810214	68.5766	0.0498112	-0.0498112	0.187637	0.265465	0.790651	0.899323	-0.088746	0.0532773	0.00398981	0.0286336	0	0	FALSE
RS04870	signal_recognition_particle_protein	-0.143992	9.74527	3.05224	0.080626	0.362768	1815.48	0.0761282	-0.0761282	0.0792226	0.960941	0.336582	0.545919	-0.11006	0.102692	0.105625	0.104159	0	0	FALSE
RS04875	DNA-binding_protein	0.0272646	7.44135	0.0677039	0.79471	0.97653	366.59	-0.0880986	0.0880986	0.105993	-0.831178	0.405873	0.610449	0.0576816	0.0784143	0.0213283	0.0498713	0	0	FALSE
RS04880	two-component_sensor_histidine_kinase	-0.0181386	9.22413	0.0508152	0.821651	0.987286	1265.47	-0.0463568	0.0463568	0.0779201	-0.594927	0.551892	0.737176	0.0141091	0.0972007	0.0736254	0.0854131	0	0	FALSE
RS04885	DNA-binding_response_regulator	-0.115121	7.62658	1.11856	0.290228	0.673784	416.702	0.0471285	-0.0471285	0.106682	0.441767	0.658658	0.811662	-0.0811246	0.0803662	0.0242438	0.052305	0	0	FALSE
RS04890	aminopeptidase	-0.126613	11.175	2.90134	0.0885062	0.375476	4894.56	0.0595631	-0.0595631	0.0702744	0.847579	0.396672	0.600271	-0.0930879	0.117759	0.284767	0.201263	0	0	FALSE
RS04895	phosphate_transport_system_regulatory_protein_PhoU	0.365056	10.0206	18.5401	1.66365e-05	0.000570093	2205.86	-0.417443	0.417443	0.0803959	-5.19234	2.08e-07	4.16e-06	0.39125	0.105594	0.128337	0.116966	1	0	FALSE
RS04900	phosphate_ABC_transporter_ATP-binding_protein	0.37255	9.48912	27.0964	1.93562e-07	1.07031e-05	1525.24	-0.428106	0.428106	0.070908	-6.03749	1.57e-09	3.94e-08	0.400328	0.099993	0.0887389	0.094366	1	0	FALSE
RS04905	phosphate_ABC_transporter_ATP-binding_protein	0.114548	9.01451	2.10446	0.14687	0.506895	1095.06	-0.175323	0.175323	0.0777986	-2.25355	0.0242244	0.0859158	0.144935	0.0949917	0.0637107	0.0793512	0	0	FALSE
RS04910	phosphate_ABC_transporter2C_permease_protein_PstA	0.0414054	8.91043	0.193346	0.660146	0.918054	1018.3	-0.103324	0.103324	0.0892551	-1.15762	0.247019	0.446552	0.0723645	0.093895	0.0592449	0.07657	0	0	FALSE
RS04915	phosphate_ABC_transporter_permease_subunit_PstC	0.0438863	8.94315	0.237699	0.625873	0.89997	1041.76	-0.105858	0.105858	0.0862607	-1.22719	0.219752	0.415409	0.0748722	0.0942398	0.0606099	0.0774249	0	0	FALSE
RS04920	phosphate_ABC_transporter_substrate-binding_protein	-0.0147284	8.25025	0.0294103	0.863835	1	643.506	-0.0491253	0.0491253	0.0878705	-0.559064	0.576118	0.753852	0.0171984	0.0869383	0.0374394	0.0621888	0	0	FALSE
RS04925	23S_rRNA_methyltransferase	-0.184343	7.23534	2.03615	0.153598	0.512699	317.341	0.109981	-0.109981	0.121675	0.903888	0.366055	0.574216	-0.147162	0.0762435	0.018463	0.0473532	0	0	FALSE
RS04930	myo-inositol-1(or_4)-monophosphatase	0.186974	9.72219	5.18184	0.0228241	0.167515	1790.89	-0.245242	0.245242	0.0791657	-3.09783	0.00194942	0.0119796	0.216108	0.102449	0.104194	0.103322	0	0	FALSE
RS04935	hypothetical_protein	0.235406	7.02941	4.24568	0.0393503	0.235501	275.188	-0.280747	0.280747	0.116675	-2.40624	0.0161177	0.0634036	0.258077	0.0740735	0.0160105	0.045042	0	0	FALSE
RS04940	regulatory_protein_Spx	-0.0359329	8.54633	0.154407	0.694359	0.939128	790.266	-0.0289174	0.0289174	0.0885501	-0.326565	0.743997	0.866533	-0.00350779	0.0900582	0.0459779	0.0680181	0	0	FALSE
RS04945	bifunctional_riboflavin_kinase/FMN_adenylyltransferase	0.225125	8.33017	5.03882	0.0247853	0.176066	681.188	-0.278164	0.278164	0.0956844	-2.9071	0.00364794	0.0193754	0.251645	0.0877804	0.0396317	0.0637061	0	0	FALSE
RS04950	tRNA_pseudouridine(55)_synthase_TruB	0.123073	8.0297	1.36464	0.242736	0.616418	552.425	-0.179865	0.179865	0.100486	-1.78995	0.0734619	0.199106	0.151469	0.0846142	0.0321403	0.0583773	0	0	FALSE
RS04955	N-acetyltransferase	-0.216963	7.41155	3.28762	0.0698042	0.329926	358.544	0.141497	-0.141497	0.114982	1.2306	0.218474	0.414254	-0.17923	0.0781004	0.0208602	0.0494803	0	0	FALSE
RS04960	hypothetical_protein	-0.341907	8.23746	14.9201	0.000112162	0.00270188	636.584	0.265794	-0.265794	0.0894971	2.96986	0.00297931	0.0164613	-0.303851	0.0868035	0.0370366	0.0619201	1	0	FALSE
RS04965	type_I_restriction_endonuclease_subunit_S	-0.235878	7.14096	3.87783	0.0489279	0.26258	296.922	0.158824	-0.158824	0.117611	1.35041	0.176883	0.361532	-0.197351	0.0752489	0.017275	0.046262	0	0	FALSE
RS04970	CPBP_family_intramembrane_metalloprotease	-0.330629	9.18167	17.4658	2.92527e-05	0.000889646	1226.21	0.257587	-0.257587	0.0778609	3.30829	0.000938661	0.00672225	-0.294108	0.0967533	0.071341	0.0840471	1	0	FALSE
RS04975	ABC_transporter_permease	0.0895996	7.85894	0.569435	0.450484	0.791927	490.371	-0.146243	0.146243	0.111296	-1.31399	0.188848	0.376776	0.117921	0.0828148	0.0285299	0.0556723	0	0	FALSE
RS04980	ABC_transporter_ATP-binding_protein	-0.0293342	6.71618	0.0498991	0.823239	0.987286	220.961	-0.0333996	0.0333996	0.131032	-0.254897	0.798803	0.900796	0.0020327	0.0707728	0.0128556	0.0418142	0	0	FALSE
[truncated: 668 more rows]
