# Supplementary material for: Cas9 Contributes to Group B Streptococcal Colonization and Disease
Source: Front Microbiol. 2019 Aug 21;10:1930. doi: 10.3389/fmicb.2019.01930 (PMC6712506; doi:10.3389/fmicb.2019.01930)
Supplement: Supplementary file 6 [file Table_3.XLSX]

## Sheet: deseq2
id	function	baseMean	log2FoldChange	lfcSE	stat	pvalue	padj
RS00005	chromosomal_replication_initiator_protein_DnaA	849.552	0.763274	0.173404	4.40171	1.07e-05	7.27e-05
RS00010	DNA_polymerase_III_subunit_beta	2074.47	0.486074	0.130641	3.72067	0.000198693	0.00102359
RS00015	diacylglycerol_kinase	176.172	2.33771	0.6735	3.47099	0.000518543	0.00240137
RS00020	hypothetical_protein	22.1709	-0.337121	0.468525	-0.719537	0.47181	0.598492
RS00025	GTP-binding_protein_YchF	817.337	0.208014	0.114085	1.82332	0.0682556	0.135047
RS00030	aminoacyl-tRNA_hydrolase	48.7769	1.79665	0.628556	2.85838	0.00425814	0.0134114
RS00035	transcription-repair_coupling_factor	236.599	-0.85315	0.193978	-4.39819	1.09e-05	7.34e-05
RS00040	hypothetical_protein	69.8304	-0.410504	0.324962	-1.26324	0.206505	0.32653
RS00045	septum_formation_initiation_protein	81.0053	-0.0044656	0.258629	-0.0172664	0.986224	0.992929
RS00050	hypothetical_protein	23.0514	0.252053	0.434381	0.580257	0.561741	0.673742
RS00055	serine_hydrolase	241.265	-0.182595	0.209687	-0.8708	0.383864	0.515634
RS00060	tRNA(Ile)-lysidine_synthetase	251.602	-0.519014	0.203028	-2.55636	0.0105773	0.0292688
RS00065	hypoxanthine-guanine_phosphoribosyltransferase	702.077	-0.289707	0.174897	-1.65644	0.0976319	0.180624
RS00070	cell_division_protein_FtsH	2906.05	-0.319907	0.100939	-3.16932	0.00152796	0.00580909
RS00245	CHAP_domain-containing_protein	5340.1	0.582432	0.124977	4.6603	3.16e-06	2.44e-05
RS00250	ribose-phosphate_pyrophosphokinase_1	4435.91	0.558765	0.0835023	6.6916	2.21e-11	3.56e-10
RS00255	aminotransferase_A	521.583	0.822776	0.378975	2.17106	0.029927	0.0701798
RS00260	DNA_repair_protein_RecO	469.616	-0.0243078	0.14876	-0.163403	0.870201	0.922594
RS00265	CPBP_family_intramembrane_metalloprotease	24.2185	2.4638	0.680235	3.62198	0.000292356	0.00145577
RS00270	phosphate_acyltransferase	594.079	-0.716847	0.195486	-3.667	0.000245409	0.00124114
RS00275	acyl_carrier_protein	993.072	-1.11894	0.282995	-3.95393	7.69e-05	0.000434145
RS00280	phosphoribosylaminoimidazolesuccinocarboxamide_synthase	62.788	1.36227	0.626514	2.17437	0.0296772	0.0696785
RS00285	phosphoribosylformylglycinamidine_synthase	24.572	1.09225	0.460673	2.37099	0.0177404	0.045454
RS00290	amidophosphoribosyltransferase	16.2691	0.761448	0.510652	1.49113	0.135927	0.235713
RS00295	phosphoribosylformylglycinamidine_cyclo-ligase	15.4628	0.134201	0.583987	0.229802	0.818246	0.886257
RS00300	phosphoribosylglycinamide_formyltransferase	7.2473	-0.85199	0.637224	-1.33703	0.181212	0.294716
RS00305	GNAT_family_acetyltransferase	27.8173	-0.109695	0.419042	-0.261776	0.793494	0.868851
RS00310	bifunctional_phosphoribosylaminoimidazolecarboxamide_formyltransferase/inosine_monophosphate_cyclohydrolase	151.341	0.0769401	0.266985	0.288182	0.773208	0.852552
RS00315	hypothetical_protein	11.394	1.46417	0.684381	2.13941	0.0324024	0.0750758
RS00320	peptidoglycan-binding_protein_LysM	753.872	-0.397374	0.162656	-2.44304	0.0145642	0.0385394
RS00325	N-acetylmannosamine-6-phosphate_2-epimerase	341.295	1.12629	0.204819	5.49893	3.82e-08	4.03e-07
RS00330	sugar_ABC_transporter_substrate-binding_protein	1763.22	0.631555	0.154637	4.0841	4.42e-05	0.000258154
RS00335	sugar_ABC_transporter_permease	377.604	0.942226	0.268378	3.51082	0.000446724	0.0021105
RS00340	sugar_ABC_transporter_permease	237.256	0.489149	0.24698	1.98052	0.0476447	0.102088
RS00345	hypothetical_protein	128.301	0.275638	0.2298	1.19947	0.230345	0.353549
RS00350	hypothetical_protein	246.514	0.222367	0.185026	1.20182	0.229434	0.352989
RS00355	N-acetylneuraminate_lyase	269.371	0.271132	0.177782	1.52508	0.12724	0.222842
RS00360	sugar_kinase	254.031	0.0493266	0.243932	0.202214	0.839749	0.898671
RS00365	acetylxylan_esterase	443.775	-0.123933	0.205493	-0.603102	0.546441	0.662363
RS00370	MurR/RpiR_family_transcriptional_regulator	1281.05	-0.376671	0.113845	-3.30862	0.000937576	0.00390873
RS00375	phosphoribosylamine--glycine_ligase	24.7333	0.120746	0.507101	0.23811	0.811796	0.882902
RS00380	5-(carboxyamino)imidazole_ribonucleotide_mutase	8.86927	-0.263859	0.658889	-0.40046	0.688818	0.783464
RS00385	5-(carboxyamino)imidazole_ribonucleotide_synthase	26.73	0.303021	0.427522	0.708786	0.478457	0.604943
RS00390	hypothetical_protein	276.795	-0.191627	0.175928	-1.08924	0.276049	0.405434
RS00395	hypothetical_protein	238.751	0.267974	0.234497	1.14276	0.253137	0.378631
RS00400	adenylosuccinate_lyase	569.287	-0.0629683	0.134005	-0.469894	0.638431	0.743173
RS00405	transcriptional_regulator	45.3376	1.5127	0.516607	2.92814	0.00340996	0.0110269
RS00410	Holliday_junction_branch_migration_DNA_helicase_RuvB	256.98	-0.217175	0.210039	-1.03397	0.301148	0.4286
RS00415	hypothetical_protein	397.547	-0.251465	0.218258	-1.15214	0.249262	0.37457
RS00420	membrane_protein	452.93	0.158967	0.14238	1.1165	0.264207	0.390664
RS00425	acyltransferase	3653.57	-0.0340972	0.0861937	-0.395588	0.692409	0.785906
RS00430	bifunctional_acetaldehyde-CoA/alcohol_dehydrogenase	17190.7	-0.0587461	0.177784	-0.330436	0.741071	0.827351
RS00435	zinc-dependent_alcohol_dehydrogenase	5882.38	1.12593	0.153738	7.3237	2.41e-13	4.87e-12
RS00440	threonine_synthase	540.52	1.68234	0.65202	2.5802	0.00987421	0.0276392
RS00445	MATE_family_efflux_transporter	330.478	0.398115	0.177154	2.24727	0.0246225	0.0599922
RS00450	30S_ribosomal_protein_S10	391.711	-0.631453	0.234843	-2.68883	0.00717022	0.0210117
RS00455	50S_ribosomal_protein_L3	663.777	-0.736231	0.24001	-3.06749	0.00215862	0.00768611
RS00460	50S_ribosomal_protein_L4	991.248	-0.658283	0.17447	-3.77305	0.000161264	0.000846527
RS00465	50S_ribosomal_protein_L23	502.276	-0.873187	0.228106	-3.82798	0.000129197	0.000693225
RS00470	50S_ribosomal_protein_L2	1390.86	-0.941406	0.145754	-6.45887	1.05e-10	1.56e-09
RS00475	30S_ribosomal_protein_S19	580.209	-0.804601	0.20617	-3.90261	9.52e-05	0.000526656
RS00480	50S_ribosomal_protein_L22	948.628	-0.960926	0.179842	-5.34316	9.13e-08	8.98e-07
RS00485	30S_ribosomal_protein_S3	1390.64	-0.854081	0.146995	-5.81026	6.24e-09	7.55e-08
RS00490	50S_ribosomal_protein_L16	938.905	-0.966145	0.158604	-6.09156	1.12e-09	1.48e-08
RS00495	50S_ribosomal_protein_L29	462.1	-0.975255	0.209727	-4.65011	3.32e-06	2.53e-05
RS00500	30S_ribosomal_protein_S17	781.069	-1.15648	0.135043	-8.56378	1.09e-17	3.11e-16
RS00505	50S_ribosomal_protein_L14	719.977	-0.887571	0.163315	-5.43473	5.49e-08	5.72e-07
RS00510	50S_ribosomal_protein_L24	779.039	-1.16009	0.132597	-8.74904	2.15e-18	6.62e-17
RS00515	50S_ribosomal_protein_L5	1399.52	-0.889183	0.112606	-7.89644	2.87e-15	7.31e-14
RS00520	30S_ribosomal_protein_S14_type_Z	469.473	-0.88623	0.166278	-5.32983	9.83e-08	9.57e-07
RS00525	30S_ribosomal_protein_S8	1000.53	-1.07982	0.121146	-8.91339	4.95e-19	1.65e-17
RS00530	50S_ribosomal_protein_L6	1339.53	-1.12828	0.115113	-9.80149	1.11e-22	4.84e-21
RS00535	50S_ribosomal_protein_L18	707.384	-0.855112	0.189486	-4.51281	6.4e-06	4.59e-05
RS00540	30S_ribosomal_protein_S5	1096.46	-1.04713	0.135399	-7.73367	1.04e-14	2.53e-13
RS00545	50S_ribosomal_protein_L30	604.252	-1.44642	0.165295	-8.75058	2.12e-18	6.62e-17
RS00550	50S_ribosomal_protein_L15	781.074	-0.641611	0.130555	-4.91449	8.9e-07	7.43e-06
RS00555	preprotein_translocase_subunit_SecY	3705.03	-0.729753	0.129991	-5.61386	1.98e-08	2.2e-07
RS00560	adenylate_kinase	213.291	1.18153	0.489745	2.41254	0.0158416	0.041299
RS00565	translation_initiation_factor_IF-1	1185.5	-0.510189	0.266421	-1.91498	0.0554954	0.11441
RS00570	50S_ribosomal_protein_L36	708.464	-0.0941302	0.136952	-0.687324	0.491878	0.615881
RS00575	30S_ribosomal_protein_S13	1491.33	-0.0185535	0.147878	-0.125466	0.900155	0.941977
RS00580	30S_ribosomal_protein_S11	1847.64	-0.166793	0.114996	-1.45043	0.14694	0.250328
RS00585	DNA-directed_RNA_polymerase_subunit_alpha	2591.92	-0.118511	0.166703	-0.710909	0.477141	0.603672
RS00590	50S_ribosomal_protein_L17	2040.34	-0.344583	0.144836	-2.37913	0.0173536	0.044759
RS00680	hypothetical_protein	6.861	-0.0744345	0.65607	-0.113455	0.90967	0.945803
RS00685	hypothetical_protein	26.8894	-0.358537	0.41824	-0.857253	0.391305	0.522729
RS00690	hypothetical_protein	18.229	-0.591213	0.509593	-1.16017	0.245981	0.371419
RS00695	hypothetical_protein	27.0513	-0.781506	0.480816	-1.62538	0.104083	0.189126
RS00700	hypothetical_protein	995.837	-0.168291	0.266061	-0.632526	0.527043	0.644497
RS00705	hypothetical_protein	39.7873	1.3935	0.636021	2.19097	0.0284538	0.067543
RS00710	histidine_phosphatase_family_protein	353.88	-0.295911	0.20587	-1.43737	0.150614	0.255016
RS00715	D-alanyl-D-alanine_carboxypeptidase	735.707	0.0179466	0.117435	0.152821	0.878539	0.927879
RS00720	N-acetylmuramoyl-L-alanine_amidase	755.558	-0.236753	0.131068	-1.80633	0.0708661	0.139103
RS00725	heat-inducible_transcriptional_repressor_HrcA	1027.86	-0.970327	0.178645	-5.43159	5.59e-08	5.79e-07
RS00730	nucleotide_exchange_factor_GrpE	1303.6	-1.26132	0.183808	-6.86215	6.78e-12	1.18e-10
RS00735	molecular_chaperone_DnaK	6837.87	-1.10648	0.172627	-6.40968	1.46e-10	2.14e-09
RS00740	chaperone_DnaJ	1399.32	-0.93715	0.181123	-5.17411	2.29e-07	2.12e-06
RS00745	GntR_family_transcriptional_regulator	83.1716	1.18275	0.488102	2.42316	0.015386	0.0404011
RS00750	tRNA_pseudouridine(38-40)_synthase_TruA	732.16	0.173401	0.139057	1.24697	0.212408	0.334227
RS00755	hydroxymethylpyrimidine/phosphomethylpyrimidine_kinase	744.019	0.114886	0.13441	0.854745	0.392692	0.52386
RS00760	membrane_protein	308.339	0.135822	0.178984	0.758847	0.447944	0.576014
RS00765	TIGR01440_family_protein	771.434	-0.278273	0.202683	-1.37295	0.169768	0.278775
RS00770	mechanosensitive_ion_channel_protein	134.13	0.44914	0.237701	1.88952	0.0588227	0.119308
RS00775	trigger_factor	3049.63	-0.692468	0.136026	-5.09069	3.57e-07	3.21e-06
RS00780	DNA-directed_RNA_polymerase_subunit_delta	489.899	0.489875	0.14388	3.40474	0.000662269	0.002949
RS00785	CTP_synthetase	1360.4	-0.0404214	0.140339	-0.288026	0.773327	0.852552
RS00790	alpha/beta_hydrolase	144.015	1.84068	0.502475	3.66322	0.000249063	0.00125516
RS00800	deoxyuridine_5'-triphosphate_nucleotidohydrolase	101.691	1.00185	0.479445	2.08961	0.0366532	0.083428
RS00805	DNA_repair_protein_RadA	568.062	0.204031	0.179985	1.1336	0.256963	0.382581
RS00810	carbonate_dehydratase	103.811	0.605777	0.323726	1.87126	0.0613086	0.123317
RS00815	pyridine_nucleotide-disulfide_oxidoreductase	3346.51	-1.03702	0.140542	-7.37874	1.6e-13	3.28e-12
RS00820	transposase	9.30823	-0.14795	0.612341	-0.241614	0.809079	0.880937
RS00825	glutamate--tRNA_ligase	945.17	-0.00243639	0.146974	-0.016577	0.986774	0.992929
RS00830	D-ribose_ABC_transporter_substrate-binding_protein	5120.26	-3.25196	0.0855113	-38.0296	0	0
RS00835	ribose_ABC_transporter_permease	4271.91	-3.59077	0.175216	-20.4933	2.47e-93	5.98e-91
RS00840	ribose_import_ATP-binding_protein_RbsA	3631.46	-4.42185	0.114949	-38.4679	0	0
RS00845	D-ribose_pyranase	928.068	-4.05563	0.173728	-23.3447	1.56e-120	5.03e-118
RS00850	ribokinase	1427.75	-3.61054	0.149057	-24.2225	1.29e-129	4.99e-127
RS00855	LacI_family_transcriptional_regulator	1026.77	-3.10401	0.153972	-20.1596	2.22e-90	4.77e-88
RS00860	ABC_transporter_permease	10.6391	0.113794	0.574662	0.198018	0.843031	0.900193
RS00865	ABC_transporter_ATP-binding_protein	9.4533	0.335235	0.595762	0.562699	0.57364	0.686313
RS00870	DNA-binding_response_regulator	151.411	0.00989815	0.204629	0.0483712	0.96142	0.978598
RS00875	sensor_histidine_kinase	486.868	0.000116705	0.187652	0.000621922	0.999504	0.999504
RS00880	argininosuccinate_synthase	58.2872	3.64296	0.592004	6.15361	7.57e-10	1.03e-08
RS00885	argininosuccinate_lyase	53.6209	3.54962	0.407126	8.71872	2.81e-18	8.52e-17
RS00890	fructose-bisphosphate_aldolase	7157.8	-0.897724	0.0868327	-10.3385	4.72e-25	2.28e-23
RS00895	L-lactate_dehydrogenase	352.515	-0.308988	0.162466	-1.90186	0.0571893	0.116975
RS00900	50S_ribosomal_protein_L28	2231.35	-1.58419	0.268318	-5.90413	3.55e-09	4.37e-08
RS00905	Asp23/Gls24_family_envelope_stress_response_protein	825.25	-0.157756	0.204744	-0.770503	0.441002	0.570241
RS00910	dihydroxyacetone_kinase	5050.51	-0.506155	0.0810637	-6.24392	4.27e-10	5.89e-09
RS00915	protease	416.149	0.40906	0.468288	0.873523	0.382378	0.514352
RS00920	hypothetical_protein	271.775	-1.27135	0.35651	-3.56611	0.000362321	0.00175446
RS00925	hypothetical_protein	45.2065	0.852725	0.44186	1.92985	0.0536253	0.111593
RS00930	peptide_ABC_transporter_ATP-binding_protein	471.473	-0.0160444	0.13096	-0.122513	0.902493	0.942409
RS00935	glutamine_ABC_transporter_substrate-binding_protein	498.254	0.0647098	0.13074	0.494952	0.620634	0.726825
RS00940	hypothetical_protein	655.168	-0.146952	0.14201	-1.0348	0.300764	0.4286
RS00945	undecaprenyl-diphosphatase	1358.47	-0.489714	0.160356	-3.05392	0.00225875	0.00798393
RS00950	adaptor_protein_MecA	445.92	-0.248451	0.248616	-0.999334	0.317633	0.447133
RS00955	undecaprenyl-phosphate_alpha-N-acetylglucosaminyl_1-phosphate_transferase	1529.54	-0.635206	0.151085	-4.2043	2.62e-05	0.000164167
RS00960	ABC_transporter_ATP-binding_protein	796.048	0.455026	0.18022	2.52483	0.0115755	0.0315799
RS00965	Fe-S_cluster_assembly_protein_SufD	2062.72	-0.181296	0.131019	-1.38373	0.16644	0.275315
RS00970	cysteine_desulfurase	1683.9	-0.083448	0.130413	-0.639877	0.522253	0.639446
RS00975	iron-sulfur_cluster_assembly_scaffold_protein	635.153	-0.237049	0.163187	-1.45262	0.14633	0.249508
RS00980	Fe-S_cluster_assembly_protein_SufB	1652.34	-0.357556	0.164042	-2.17967	0.0292822	0.0688346
RS00985	D-alanyl-D-alanine_carboxypeptidase	86.5652	0.364268	0.262888	1.38564	0.165858	0.274822
RS00990	D-alanyl-D-alanine_carboxypeptidase	362.897	0.145519	0.170864	0.851668	0.394398	0.525372
RS00995	ABC_transporter_substrate-binding_protein	3157.11	0.0780687	0.151139	0.516536	0.60548	0.714695
RS01000	peptide_ABC_transporter_permease	462.821	0.631786	0.326571	1.93461	0.0530386	0.111186
RS01005	peptide_ABC_transporter_permease	378.147	-0.00709391	0.16497	-0.043001	0.965701	0.979821
RS01010	ABC_transporter_ATP-binding_protein	448.32	-0.105084	0.160871	-0.653218	0.513616	0.633281
RS01015	ABC_transporter_ATP-binding_protein	603.846	-0.354831	0.140143	-2.53192	0.0113441	0.0309922
RS01045	4-(cytidine_5'-diphospho)-2-C-methyl-D-erythritol_kinase	557.904	0.153647	0.261485	0.587595	0.556804	0.669478
RS01050	transcriptional_regulator	260.039	-0.515664	0.175801	-2.93323	0.00335452	0.0108839
RS01055	zinc_ABC_transporter_ATP-binding_protein	457.857	-0.57871	0.161346	-3.58676	0.00033481	0.00163769
RS01060	zinc_ABC_transporter_permease	781.357	-0.805355	0.132799	-6.06448	1.32e-09	1.74e-08
RS01075	tyrosine--tRNA_ligase	616.184	-0.937288	0.141717	-6.61382	3.75e-11	5.76e-10
RS01080	penicillin-binding_protein_1B	2256.33	0.0073808	0.115247	0.0640433	0.948936	0.973731
RS01085	DNA-directed_RNA_polymerase_subunit_beta	6394.71	-0.919707	0.091845	-10.0137	1.33e-23	6.27e-22
RS01090	DNA-directed_RNA_polymerase_subunit_beta'	6581.27	-1.05686	0.112921	-9.35932	8.03e-21	3.05e-19
RS01095	dipicolinate_synthase	529.222	-0.318866	0.227493	-1.40165	0.161019	0.269339
RS01115	hypothetical_protein	9.38725	0.22406	0.596266	0.375772	0.707086	0.798826
RS01120	adenine_methyltransferase	205.679	0.0313387	0.183947	0.170368	0.864721	0.919205
RS01125	acetate_kinase	3121.5	-0.993056	0.12952	-7.66717	1.76e-14	4.1e-13
RS01130	transcriptional_regulator	144.272	1.37279	0.452371	3.03466	0.00240803	0.00840425
RS01135	hypothetical_protein	137.365	0.355577	0.267012	1.33169	0.182961	0.296875
RS01140	CPBP_family_intramembrane_metalloprotease	257.754	0.492691	0.163851	3.00694	0.00263888	0.0090952
RS01145	pyrroline-5-carboxylate_reductase	807.931	-0.274177	0.184848	-1.48326	0.138006	0.238676
RS01150	glutamyl_aminopeptidase	925.282	0.155277	0.147825	1.05042	0.293527	0.421781
RS01155	hypothetical_protein	61.2697	1.52251	0.363301	4.19075	2.78e-05	0.000172058
RS01160	hypothetical_protein	87.9833	-0.184932	0.369123	-0.501004	0.616368	0.724018
RS01165	thiol_reductase_thioredoxin	263.112	-0.341808	0.173232	-1.97313	0.0484807	0.103415
RS01170	tRNA-binding_protein	577.489	-0.259112	0.134136	-1.9317	0.053396	0.111573
RS01175	S-adenosylmethionine-dependent_methyltransferase	110.026	-0.0486348	0.251519	-0.193364	0.846674	0.903087
RS01180	Single-stranded_DNA-binding_protein_2	15.9247	0.712817	0.52029	1.37004	0.170675	0.27993
RS01185	haloacid_dehalogenase	700.207	-0.0890959	0.17894	-0.497908	0.618549	0.725699
RS01190	sensor_histidine_kinase	1358.86	-0.414525	0.0969696	-4.2748	1.91e-05	0.000122301
RS01195	DNA-binding_response_regulator	1007.79	-0.613999	0.159718	-3.84427	0.000120914	0.00065422
RS01200	murein_hydrolase_transporter_LrgA	98.3418	-0.0625801	0.544415	-0.114949	0.908485	0.945803
RS01205	antiholin	229.816	-2.00952	0.260916	-7.70177	1.34e-14	3.17e-13
RS01210	hypothetical_protein	31.2285	0.49869	0.453968	1.09851	0.271981	0.400629
RS01215	ABC_transporter_permease	4.56981	0.89295	0.695863	1.28323	0.199413	0.318436
RS01220	peptide_ABC_transporter_permease	5.77495	-0.30835	0.658227	-0.468456	0.639459	0.743513
RS01225	ATPase	7.83262	0.320943	0.648171	0.495152	0.620493	0.726825
RS01230	nickel_ABC_transporter_ATP-binding_protein	7.18915	0.0193845	0.639748	0.0303003	0.975828	0.988587
RS01235	PTS_beta-glucoside_transporter_subunit_EIIBCA	6933.37	-0.119235	0.0946449	-1.25981	0.207737	0.327955
RS01240	alpha2Calpha-phosphotrehalase	3742.74	-0.316872	0.123617	-2.56333	0.0103673	0.0287626
RS01245	transcription_antiterminator_BglG	1691.71	-2.49145	0.515948	-4.82889	1.37e-06	1.11e-05
RS01250	PTS_lactose_transporter_subunit_IIB	740.05	-3.65122	0.325343	-11.2227	3.16e-29	1.75e-27
RS01255	PTS_ascorbate_transporter_subunit_IIC	6362.32	-3.45309	0.317442	-10.8779	1.47e-27	7.69e-26
RS01260	carbohydrate_degradation_protein	4949.25	-2.9724	0.316834	-9.38155	6.5e-21	2.52e-19
RS01265	transketolase	5519.97	-3.35892	0.282454	-11.8919	1.3e-32	8.15e-31
RS01270	oxidoreductase	287.251	-0.26032	0.277421	-0.938356	0.348062	0.477475
RS01275	30S_ribosomal_protein_S15	1338.57	0.483289	0.247828	1.9501	0.0511638	0.108074
RS01280	polyribonucleotide_nucleotidyltransferase	493.082	-0.602028	0.185547	-3.24461	0.00117611	0.00473623
RS01285	hypothetical_protein	200.266	-0.685919	0.269667	-2.54357	0.0109725	0.0302329
RS01290	serine_acetyltransferase	166.984	-0.676999	0.235199	-2.87841	0.00399689	0.0126756
RS01295	hypothetical_protein	59.138	-0.660276	0.376771	-1.75246	0.0796947	0.153296
RS01300	cysteine--tRNA_ligase	407.835	-0.76484	0.226074	-3.38314	0.000716622	0.00315476
RS01305	hypothetical_protein	137.629	-1.01825	0.34962	-2.91245	0.00358601	0.0115576
RS01310	23S_rRNA_(guanosine(2251)-2'-O)-methyltransferase_RlmB	452.716	0.162057	0.187632	0.863698	0.387754	0.518701
RS01315	hypothetical_protein	356.095	-0.186358	0.159773	-1.16639	0.243455	0.369571
RS01320	fatty_acid-binding_protein_DegV	871.412	-0.534755	0.128185	-4.17175	3.02e-05	0.000186459
RS01325	transcriptional_regulator	6.54756	0.0162016	0.659069	0.0245825	0.980388	0.990616
RS01330	50S_ribosomal_protein_L13	1694.5	-0.136726	0.114109	-1.19821	0.230836	0.353742
RS01335	30S_ribosomal_protein_S9	1566.91	-0.291333	0.114017	-2.55516	0.0106138	0.0293281
RS01340	site-specific_integrase	1560.9	-0.35761	0.148468	-2.40866	0.016011	0.0416287
RS01345	transcriptional_regulator	626.801	-0.256465	0.183669	-1.39634	0.162611	0.271065
RS01350	hypothetical_protein	6.81899	-0.0738369	0.678478	-0.108827	0.91334	0.94657
RS01355	hypothetical_protein	21.5672	-0.447744	0.485495	-0.922242	0.356403	0.48548
RS01360	hypothetical_protein	10.3704	-0.683451	0.62294	-1.09714	0.272581	0.401207
RS01365	hypothetical_protein	8.01042	-1.00049	0.627302	-1.59491	0.110733	0.197686
RS01370	hypothetical_protein	13.2512	-1.01082	0.625031	-1.61724	0.105826	0.191397
RS01375	hypothetical_protein	260.014	0.373985	0.262373	1.42539	0.154044	0.259464
RS01380	restriction_endonuclease	5278.73	0.252654	0.0969525	2.60596	0.00916173	0.0258692
RS01385	hypothetical_protein	7568.95	0.406142	0.0827793	4.90632	9.28e-07	7.68e-06
RS01390	ATP-dependent_DNA_helicase_RecG	2538.99	0.194119	0.101348	1.91538	0.055444	0.11441
RS01395	hypothetical_protein	37.8019	1.25643	0.620164	2.02597	0.0427682	0.0946766
RS01400	hypothetical_protein	14.9694	2.07664	0.693209	2.9957	0.0027382	0.00933784
RS01405	MutR_family_transcriptional_regulator	29.8758	0.137818	0.398037	0.346245	0.729159	0.816877
RS01410	MFS_transporter	21.817	0.942668	0.466123	2.02236	0.0431395	0.095064
RS01415	amino_acid_ABC_transporter_permease	2248.93	-0.938712	0.158014	-5.94069	2.84e-09	3.57e-08
RS01420	osmoprotectant_ABC_transporter_substrate-binding_protein	2195.19	-0.666782	0.110354	-6.04223	1.52e-09	1.96e-08
RS01425	choline_ABC_transporter_permease	1069.34	-0.679327	0.119109	-5.70339	1.17e-08	1.35e-07
RS01430	glycine/betaine_ABC_transporter_ATP-binding_protein	2085.04	-0.504589	0.108805	-4.63755	3.53e-06	2.66e-05
RS01515	hypothetical_protein	86.5264	-0.436794	0.256713	-1.70149	0.0888513	0.16758
RS01520	hypothetical_protein	461.553	-0.328315	0.129443	-2.53636	0.0112011	0.0307318
RS01525	hypothetical_protein	111.563	-0.220481	0.26416	-0.834649	0.403915	0.534665
RS01530	hypothetical_protein	137.095	-0.368137	0.222196	-1.65681	0.0975571	0.180624
RS01535	acetyltransferase	704.584	-0.319831	0.190235	-1.68124	0.0927158	0.173517
RS01540	GNAT_family_N-acetyltransferase	647.762	-0.260866	0.12888	-2.02409	0.0429606	0.0948856
RS01545	acetyltransferase	1075.14	-0.293838	0.116764	-2.51651	0.0118525	0.0321995
RS01550	hypothetical_protein	987.779	0.785177	0.160208	4.90099	9.54e-07	7.86e-06
RS01555	DNA-directed_RNA_polymerase_sigma-70_factor	401.004	0.787479	0.149177	5.27883	1.3e-07	1.25e-06
RS01560	lipoprotein	10.4376	1.24104	0.606026	2.04784	0.0405757	0.0910523
RS01565	TetR_family_transcriptional_regulator	377.729	1.53535	0.224683	6.83338	8.29e-12	1.43e-10
RS01570	antibiotic_ABC_transporter_permease	478.346	1.72154	0.173231	9.93782	2.85e-23	1.28e-21
RS01575	glycosyl_transferase_family_2	193.999	1.68687	0.245677	6.86622	6.59e-12	1.16e-10
RS01580	hypothetical_protein	261.832	0.112752	0.259467	0.434551	0.663888	0.762793
RS01585	PadR_family_transcriptional_regulator	73.9998	-0.329774	0.305918	-1.07798	0.281043	0.410233
RS01590	hypothetical_protein	1363.61	0.700264	0.246218	2.84408	0.00445402	0.0139377
RS01595	N-acetylglucosamine-6-phosphate_deacetylase	1198.6	-0.32449	0.170991	-1.8977	0.0577356	0.117349
RS01600	isoprenylcysteine_carboxyl_methyltransferase	26.3683	1.84513	0.691493	2.66833	0.00762294	0.0220054
RS01605	glycine--tRNA_ligase_subunit_alpha	422.986	0.542218	0.30217	1.79442	0.0727467	0.141761
RS01610	FMN-dependent_NADH-azoreductase	149.581	-0.535631	0.212587	-2.51959	0.0117492	0.0319638
RS01615	glycine--tRNA_ligase_subunit_beta	765.106	-0.769526	0.132865	-5.7918	6.96e-09	8.33e-08
RS01620	hypothetical_protein	227.444	-0.819064	0.181571	-4.51098	6.45e-06	4.61e-05
RS01625	membrane_protein	30.9783	2.19393	0.694431	3.15932	0.00158137	0.00599437
RS01630	glycerol_kinase	5082.07	1.33996	0.115313	11.6202	3.25e-31	1.85e-29
RS01635	alpha-glycerophosphate_oxidase	8204.06	1.18902	0.0753792	15.7738	4.71e-56	5.07e-54
RS01640	glycerol_transporter	4174.46	0.572331	0.156375	3.66	0.000252218	0.00126567
RS01645	NADH_peroxidase	732.778	1.22489	0.607936	2.01484	0.0439218	0.0963494
RS01650	hypothetical_protein	741.382	-0.183405	0.148054	-1.23877	0.215429	0.338157
RS01655	transketolase	4475.35	-0.254971	0.116078	-2.19654	0.028053	0.066755
RS01660	bacteriocin_immunity_protein	578.473	-0.00234893	0.213188	-0.0110181	0.991209	0.994967
RS01665	3-dehydroquinate_dehydratase	1479.91	-0.0149614	0.143357	-0.104365	0.91688	0.949223
RS01670	ABC_transporter_permease	4051.43	-0.0617144	0.105873	-0.582908	0.559955	0.672016
RS01675	PTS_cellobiose_transporter_subunit_IIC	77.374	0.214382	0.277273	0.773182	0.439415	0.569208
RS01680	glutamate_5-kinase	329.585	0.572125	0.169237	3.38061	0.000723257	0.00317675
RS01685	gamma-glutamyl-phosphate_reductase	1129.17	0.353697	0.121633	2.9079	0.00363868	0.0116884
RS01690	16S_rRNA_(cytosine(1402)-N(4))-methyltransferase	362.234	0.64828	0.28281	2.29228	0.0218895	0.0540815
RS01695	cell_division_protein_FtsL	127.915	0.0989732	0.227875	0.434331	0.664048	0.762793
RS01700	penicillin-binding_protein_2X	997.49	-0.346774	0.131534	-2.63638	0.00837951	0.0240193
RS01705	phospho-N-acetylmuramoyl-pentapeptide-transferase	496.131	-0.650758	0.150824	-4.31469	1.6e-05	0.000103539
RS01710	DEAD/DEAH_box_helicase	1651.08	-0.463281	0.0970814	-4.77209	1.82e-06	1.44e-05
RS01715	amino_acid_ABC_transporter_substrate-binding_protein	163.584	0.663855	0.416409	1.59424	0.110883	0.197772
RS01720	amino_acid_ABC_transporter_permease	326.533	-0.0499315	0.143465	-0.34804	0.72781	0.815949
RS01725	amino_acid_ABC_transporter_ATP-binding_protein	525.213	-0.595672	0.120486	-4.94392	7.66e-07	6.5e-06
RS01730	membrane_protein	83.5377	1.32909	0.412543	3.22169	0.00127436	0.00503294
RS01735	thioredoxin-disulfide_reductase	1720.67	0.157759	0.157015	1.00473	0.315025	0.444754
RS01740	nicotinate_phosphoribosyltransferase	516.3	0.22034	0.303345	0.726366	0.467614	0.593859
RS01745	NAD(+)_synthetase	559.484	-0.723808	0.204224	-3.54418	0.000393836	0.00188827
RS01750	aminopeptidase_C	166.135	0.256474	0.323099	0.793794	0.427315	0.557005
RS01755	penicillin-binding_protein_1A	4686.71	-0.115403	0.0702898	-1.64182	0.100627	0.184929
RS01760	Holliday_junction_resolvase_RecU	702.478	0.398362	0.146644	2.71652	0.00659718	0.0196596
RS01765	hypothetical_protein	10.0269	0.601918	0.577055	1.04309	0.296909	0.426009
RS01770	cell_cycle_protein_GpsB	1154.25	0.0113651	0.21475	0.0529223	0.957794	0.976761
RS01775	RNA_methyltransferase	31041.9	1.81915	0.663663	2.74107	0.00612389	0.0183622
RS01780	hypothetical_protein	2015.37	-0.505867	0.0888738	-5.69197	1.26e-08	1.43e-07
RS01785	S-ribosylhomocysteine_lyase	1083.08	-0.303255	0.138447	-2.1904	0.0284953	0.0675585
RS01790	ribonuclease_Y	1519.29	-0.490256	0.111824	-4.38417	1.16e-05	7.78e-05
RS01795	multidrug_ABC_transporter_ATP-binding_protein	59.9098	1.22327	0.638017	1.91729	0.0552009	0.114113
RS01800	ABC_transporter_permease	41.2393	-0.492331	0.387231	-1.27141	0.203582	0.323228
RS01805	sensor_histidine_kinase	271.285	-0.100912	0.181279	-0.556664	0.577757	0.689502
RS01810	DNA-binding_response_regulator	234.4	0.19965	0.164142	1.21632	0.223862	0.347452
RS01815	DUF1211_domain-containing_membrane_protein	417.899	-0.389131	0.133802	-2.90826	0.0036344	0.0116884
RS01820	guanylate_kinase	312.956	0.357268	0.163206	2.18906	0.0285926	0.0677064
RS01825	DNA-directed_RNA_polymerase_subunit_omega	651.186	-0.147702	0.279906	-0.527684	0.597718	0.70899
RS01830	primosomal_protein_N'	338.38	0.995044	0.313629	3.17268	0.00151039	0.00577046
RS01835	methionyl-tRNA_formyltransferase	430.79	-0.044454	0.141369	-0.314453	0.753177	0.83727
RS01840	16S_rRNA_(cytosine(967)-C(5))-methyltransferase	719.468	-0.130657	0.134262	-0.973151	0.330478	0.459868
RS01845	protein_phosphatase	861.034	-0.293424	0.123366	-2.37848	0.0173843	0.0447785
RS01850	serine/threonine_protein_kinase	5795.5	-0.510733	0.156568	-3.26205	0.00110612	0.00448231
RS01855	transporter	283.616	1.91371	0.647473	2.95567	0.00311994	0.0103866
RS01860	two-component_sensor_histidine_kinase	321.114	0.487561	0.21686	2.24828	0.0245585	0.0599576
RS01865	DNA-binding_response_regulator	228.818	0.127746	0.196786	0.649162	0.516234	0.635289
RS01870	peptidyl-prolyl_cis-trans_isomerase	1265.44	-0.235542	0.118704	-1.98428	0.0472247	0.101638
RS01875	hypothetical_protein	976.593	-0.556494	0.212253	-2.62185	0.0087455	0.0248388
RS01880	pyruvate_formate_lyase-activating_protein	86.7117	-0.0782457	0.314897	-0.248481	0.803763	0.876626
RS01885	DeoR_family_transcriptional_regulator	295.52	0.392525	0.199815	1.96444	0.049479	0.10532
RS01890	DNA-binding_transcriptional_regulator	334.349	0.358533	0.193036	1.85734	0.0632631	0.126592
RS01895	PTS_cellobiose_transporter_subunit_IIA	15.6537	1.2748	0.671384	1.89877	0.0575945	0.117349
RS01900	PTS_sugar_transporter_subunit_IIB	16.0622	-0.591102	0.577231	-1.02403	0.305821	0.433657
RS01905	PTS_cellobiose_transporter_subunit_IIC	126.224	0.10772	0.320602	0.335993	0.736876	0.824569
RS01910	formate_C-acetyltransferase/glycerol_dehydratase_family_glycyl_radical_enzyme	396.536	-0.291876	0.172577	-1.69128	0.0907827	0.170228
RS01915	fructose-bisphosphate_aldolase	176.472	-0.271512	0.225561	-1.20372	0.228698	0.352417
RS01920	glycerol_dehydrogenase	403.499	-0.263672	0.183323	-1.43829	0.150351	0.254915
RS01925	cysteine_synthase_A	364.49	-0.312156	0.193777	-1.6109	0.107202	0.193522
RS01930	YigZ_family_protein	38.0387	0.73976	0.41059	1.8017	0.0715927	0.140218
RS01935	competence_protein	6.51904	0.210159	0.668994	0.314142	0.753413	0.83727
RS01945	ribosomal_subunit_interface_protein	35171.7	-0.724897	0.128675	-5.63357	1.77e-08	2e-07
RS01975	aspartate_kinase	196.267	-0.300327	0.184558	-1.62727	0.10368	0.18857
RS01980	haloacid_dehalogenase	72.0558	-0.232095	0.333575	-0.695779	0.486567	0.610415
RS01985	enoyl-CoA_hydratase	1629.45	-0.410212	0.118368	-3.46555	0.000529149	0.00243459
RS01990	transcriptional_regulator	2109.99	-0.219539	0.148293	-1.48044	0.138755	0.239758
RS01995	ketoacyl-ACP_synthase_III	6068.11	-0.241141	0.0996393	-2.42014	0.0155146	0.0405967
RS02000	acyl_carrier_protein	3600.67	-0.557573	0.166569	-3.3474	0.000815722	0.0034803
RS02005	2-nitropropane_dioxygenase	2633.53	0.113574	0.247397	0.459078	0.646178	0.749041
RS02010	malonyl_CoA-acyl_carrier_protein_transacylase	2624.99	-0.607804	0.11278	-5.38931	7.07e-08	7.17e-07
RS02015	beta-ketoacyl-ACP_reductase	1886.47	-0.559923	0.107951	-5.18681	2.14e-07	1.99e-06
RS02020	beta-ketoacyl-[acyl-carrier-protein]_synthase_II	3905.9	-0.620352	0.083564	-7.42367	1.14e-13	2.4e-12
RS02025	acetyl-CoA_carboxylase_biotin_carboxyl_carrier_protein_subunit	1717.06	-0.481117	0.0891684	-5.3956	6.83e-08	6.96e-07
RS02030	beta-hydroxyacyl-ACP_dehydratase	1370.42	-0.651547	0.0980151	-6.64742	2.98e-11	4.77e-10
RS02035	acetyl-CoA_carboxylase_biotin_carboxylase_subunit	3948.32	-0.693729	0.103614	-6.69532	2.15e-11	3.5e-10
RS02040	acetyl-CoA_carboxylase_carboxyl_transferase_subunit_beta	2010.84	-0.648228	0.124843	-5.19235	2.08e-07	1.94e-06
RS02045	acetyl-CoA_carboxylase_carboxyl_transferase_subunit_alpha	2745.47	-0.962787	0.160607	-5.99466	2.04e-09	2.62e-08
RS02050	hypothetical_protein	248.215	-0.483494	0.188252	-2.56834	0.0102187	0.0284392
RS02055	serine--tRNA_ligase	505.744	0.173466	0.143779	1.20648	0.227632	0.351053
RS02060	membrane_protein	1086.11	0.207648	0.124046	1.67397	0.0941374	0.1755
RS02065	PTS_mannose_transporter_accessory_protein_ManO	475.401	-0.441562	0.159454	-2.76922	0.00561906	0.0170064
RS02070	PTS_mannose_transporter_subunit_IID	8833.46	-0.0281738	0.11069	-0.25453	0.799086	0.872509
RS02075	PTS_mannose/fructose/sorbose_transporter_subunit_IIC	4850.84	0.097193	0.0983372	0.988364	0.322974	0.452351
RS02080	PTS_mannose_transporter_subunit_EIIAB	3693.31	0.157872	0.106269	1.48559	0.137388	0.237819
RS02085	haloacid_dehalogenase	178.009	0.612172	0.262251	2.33429	0.0195804	0.0494487
RS02090	hypothetical_protein	578.179	-0.240126	0.149841	-1.60254	0.109037	0.195379
RS02095	membrane_protein	137.111	0.560077	0.298186	1.87828	0.0603431	0.121833
RS02100	NCS2_family_permease	44.182	0.848551	0.437453	1.93975	0.0524096	0.110207
RS02105	tRNA_(adenosine(37)-N6)-threonylcarbamoyltransferase_complex_ATPase_subunit_type_1_TsaE	52.0572	0.532635	0.458869	1.16076	0.245741	0.371419
RS02110	N-acetyltransferase	100.306	0.31646	0.295855	1.06965	0.284779	0.413499
RS02115	transporter	881.665	-0.300807	0.152122	-1.97741	0.047995	0.102612
RS02120	hypothetical_protein	983.281	-0.881089	0.166456	-5.29322	1.2e-07	1.16e-06
RS02125	histidine_triad_protein	555.111	-0.221464	0.254883	-0.868884	0.384911	0.515967
RS02130	hypothetical_protein	26.9477	0.100279	0.505823	0.198249	0.84285	0.900193
RS02135	multidrug_ABC_transporter_ATP-binding_protein	122.356	-0.541351	0.279905	-1.93406	0.0531062	0.111192
RS02140	multidrug_ABC_transporter_permease	299.618	-0.376149	0.178684	-2.10511	0.0352814	0.0807801
RS02145	aminoglycoside_phosphotransferase	673.527	-0.010309	0.188759	-0.0546146	0.956445	0.976098
RS02150	tRNA_(guanosine(46)-N7)-methyltransferase_TrmB	752.769	-0.188732	0.151448	-1.24619	0.212696	0.334409
RS02160	ribosome_maturation_factor_RimP	171.504	-0.144345	0.212504	-0.679257	0.496975	0.621058
RS02165	transcription_termination/antitermination_protein_NusA	474.514	-0.0342015	0.148238	-0.23072	0.817532	0.886155
RS02170	hypothetical_protein	141.292	0.0449188	0.207378	0.216603	0.828518	0.891082
RS02175	hypothetical_protein	140.616	0.133537	0.20605	0.648084	0.516931	0.635743
RS02180	translation_initiation_factor_IF-2	1363.49	0.000583041	0.0905228	0.00644082	0.994861	0.996548
RS02185	ribosome-binding_factor_A	366.715	-0.181419	0.149862	-1.21057	0.22606	0.350023
RS02190	esterase	16.5833	0.843706	0.591771	1.42573	0.153946	0.259464
RS02195	uracil_phosphoribosyltransferase	403.663	-2.00692	0.321461	-6.24312	4.29e-10	5.89e-09
RS02200	copper-translocating_P-type_ATPase	2358.29	-1.55181	0.208327	-7.44888	9.41e-14	2.03e-12
RS02205	carbonate_dehydratase	508.536	-1.79725	0.229696	-7.82448	5.1e-15	1.27e-13
RS02210	hypothetical_protein	219.735	0.240486	0.276663	0.86924	0.384716	0.515967
RS02215	haloacid_dehalogenase	523.757	-0.521477	0.186514	-2.79591	0.00517541	0.015862
RS02220	DNA_polymerase_I	2485.78	0.0721004	0.0981268	0.734768	0.462481	0.589404
RS02225	CoA-binding_protein	715.393	-0.189127	0.137129	-1.37919	0.167835	0.276609
RS02230	transcriptional_repressor	1334.56	-0.250893	0.156482	-1.60333	0.108861	0.195379
RS02235	YSIRK_signal_domain/LPXTG_anchor_domain_surface_protein	75.1834	1.48278	0.670594	2.21115	0.0270258	0.0647883
RS02240	DNA-binding_response_regulator	188.607	0.000182575	0.193668	0.000942723	0.999248	0.999504
RS02245	two-component_sensor_histidine_kinase	524.541	0.178304	0.140455	1.26948	0.20427	0.323578
RS02250	membrane_protein	419.188	0.65292	0.203873	3.20259	0.00136199	0.00527268
RS02255	tRNA_guanosine(34)_transglycosylase_Tgt	326.398	-0.17007	0.185714	-0.915761	0.359792	0.488038
RS02260	hypothetical_protein	91.184	0.250382	0.265119	0.944414	0.344958	0.474562
RS02265	BioY_family_transporter	234.484	-0.0689154	0.223464	-0.308396	0.757781	0.841641
RS02270	metal-dependent_hydrolase	1874.98	-0.396029	0.082059	-4.82615	1.39e-06	1.12e-05
RS02275	tRNA-specific_adenosine_deaminase	1441.46	-0.727051	0.135053	-5.38344	7.31e-08	7.37e-07
RS02285	glucose-6-phosphate_isomerase	6120.63	-0.389038	0.128883	-3.01854	0.00253994	0.00881697
RS02290	5-formyltetrahydrofolate_cyclo-ligase	171.119	0.828489	0.378612	2.18822	0.0286532	0.0677672
RS02295	rhomboid_family_intramembrane_serine_protease	139.566	-0.20279	0.210139	-0.96503	0.33453	0.464505
RS02300	membrane_protein	374.834	0.216638	0.150975	1.43492	0.151309	0.255969
RS02305	UTP--glucose-1-phosphate_uridylyltransferase	851.35	-1.10873	0.164096	-6.75659	1.41e-11	2.38e-10
RS02310	glycerol-3-phosphate_dehydrogenase	475.831	-0.881511	0.188247	-4.68274	2.83e-06	2.19e-05
RS02315	ribonuclease_P_protein_component	148.723	0.380948	0.384872	0.989806	0.322269	0.451708
RS02320	protein_translocase_component_YidC	612.565	0.314676	0.174789	1.80032	0.0718107	0.140403
RS02325	Jag_protein	1418.13	0.0305243	0.194723	0.156757	0.875436	0.925611
RS02385	hypothetical_protein	471.294	-0.18441	0.162316	-1.13612	0.255908	0.382186
RS02390	recombination_regulator_RecX	51.0528	0.680488	0.505869	1.34519	0.178565	0.291216
RS02395	23S_rRNA_(uracil-5-)-methyltransferase_RumA	275.627	0.282303	0.160486	1.75904	0.07857	0.151433
RS02400	hypothetical_protein	79.9328	0.0490491	0.260119	0.188564	0.850434	0.906101
RS02405	GNAT_family_acetyltransferase	204.77	-0.108254	0.267587	-0.404557	0.685803	0.781412
RS02410	hypothetical_protein	52.0004	2.14715	0.461253	4.65504	3.24e-06	2.49e-05
RS02415	glycosyl_transferase_family_2	46.0288	0.412856	0.37548	1.09954	0.271532	0.400272
RS02420	ribonucleoside-diphosphate_reductase	25.6425	0.30402	0.45979	0.661215	0.508474	0.631981
RS02425	class_Ib_ribonucleoside-diphosphate_reductase_assembly_flavoprotein_NrdI	15.7823	0.109838	0.524408	0.209452	0.834095	0.894597
RS02430	ribonucleoside-diphosphate_reductase_subunit_alpha	111.429	0.537958	0.240539	2.23647	0.0253209	0.0610793
RS02435	cell_surface_protein	214.714	0.236314	0.203705	1.16008	0.246015	0.371419
RS02440	hypothetical_protein	35.102	0.223336	0.4418	0.505514	0.613198	0.721168
RS02455	AraC_family_transcriptional_regulator	117.499	-0.87794	0.265368	-3.30839	0.000938338	0.00390873
RS02460	hypothetical_protein	49.6721	-0.843768	0.354936	-2.37724	0.0174426	0.0448689
RS02465	4-carboxymuconolactone_decarboxylase	63.742	-0.500028	0.308668	-1.61995	0.105242	0.190518
RS02470	cupin	47.0971	-0.153472	0.37375	-0.410627	0.681346	0.778456
RS02475	MerR_family_transcriptional_regulator	486.326	-0.660999	0.160342	-4.12244	3.75e-05	0.000224815
RS02480	Zn-dependent_alcohol_dehydrogenase	776.901	-0.125556	0.149104	-0.842072	0.399748	0.531078
RS02485	22C5-diketo-D-gluconic_acid_reductase	124.023	-0.000267714	0.294981	-0.000907563	0.999276	0.999504
RS02490	cation_efflux_system_protein	1005.79	-1.26849	0.227007	-5.58786	2.3e-08	2.5e-07
RS02495	TetR_family_transcriptional_regulator	38.7266	0.283078	0.354991	0.797423	0.425206	0.554628
RS02500	YSIRK-targeted_surface_antigen_transcriptional_regulator	55.0257	0.821383	0.357319	2.29874	0.0215198	0.0533724
RS02505	YSIRK_signal_domain/LPXTG_anchor_domain_surface_protein	1259.69	1.05141	0.121031	8.68707	3.72e-18	1.11e-16
RS02510	DNA-damage-inducible_protein_J	52.1301	-0.410159	0.377863	-1.08547	0.277715	0.406909
RS02515	hypothetical_protein	75.0998	-0.632034	0.314605	-2.00898	0.0445397	0.0972542
RS02520	lipoprotein	290.763	-0.593886	0.225276	-2.63626	0.00838259	0.0240193
RS02525	hypothetical_protein	5.37845	0.718128	0.672036	1.06859	0.285256	0.413499
RS02540	SAM-dependent_methyltransferase	666.84	0.459203	0.155747	2.94839	0.00319433	0.0105457
RS02545	aldose_1-epimerase	33.9793	-0.104685	0.385953	-0.271237	0.786209	0.863971
RS02550	hypothetical_protein	78.5709	-0.189471	0.281617	-0.672795	0.501077	0.624976
RS02555	N-acetyltransferase	42.202	0.398561	0.369222	1.07946	0.280381	0.409577
RS02570	valine--tRNA_ligase	781.25	-0.555083	0.125337	-4.42872	9.48e-06	6.53e-05
RS02575	hypothetical_protein	577.737	-0.300021	0.208631	-1.43804	0.150422	0.254915
RS02580	CRISPR-associated_endonuclease_Cas3''	1819.44	0.467045	0.10111	4.6192	3.85e-06	2.87e-05
RS02585	oxidoreductase	1234.82	0.803686	0.119402	6.73092	1.69e-11	2.8e-10
RS02590	hypothetical_protein	1185.54	0.666085	0.108468	6.14082	8.21e-10	1.1e-08
RS02595	hypothetical_protein	93.627	1.04257	0.543137	1.91954	0.0549154	0.113644
RS02600	asparagine_synthetase_A	108.658	-0.336155	0.241969	-1.38925	0.164757	0.273675
RS02605	bacteriocin_transport_accessory_protein	256.457	0.153658	0.214371	0.716785	0.473507	0.599858
RS02610	rRNA_methyltransferase	112.692	0.242312	0.277582	0.872938	0.382697	0.514423
RS02615	hypothetical_protein	80.2347	0.558805	0.25909	2.1568	0.0310213	0.0723084
RS02620	pantetheine-phosphate_adenylyltransferase	183.653	0.44594	0.231654	1.92502	0.0542263	0.112459
RS02625	peptidase_S16	392.655	-0.00318031	0.136667	-0.0232706	0.981434	0.99064
RS02630	phosphoesterase	165.984	0.206757	0.210875	0.980471	0.326854	0.456399
RS02635	transcriptional_regulator	192.16	-0.168004	0.225461	-0.745159	0.456175	0.584123
RS02640	23S_rRNA_(adenine(2503)-C(2))-methyltransferase_RlmN	409.223	-0.366025	0.158036	-2.31609	0.0205532	0.0513697
RS02645	teicoplanin_resistance_protein_VanZ	249.627	-0.67969	0.168446	-4.03505	5.46e-05	0.000314703
RS02650	multidrug_ABC_transporter_permease/ATP-binding_protein	258.925	-0.269362	0.217932	-1.23599	0.216462	0.33905
RS02655	multidrug_ABC_transporter_ATP-binding_protein	270.53	-0.583154	0.178135	-3.27366	0.00106165	0.00433843
RS02660	glutamine_amidotransferase	129.321	0.105226	0.259919	0.40484	0.685595	0.781412
RS02665	biotin_transporter_BioY	17.6423	0.010932	0.559423	0.0195415	0.984409	0.992092
RS02670	biotin_synthase	14.0775	0.944824	0.54114	1.74599	0.0808129	0.154985
RS02680	acetyl-CoA_acetyltransferase	8.94915	0.426526	0.609148	0.700201	0.483802	0.608522
RS02685	long-chain-fatty-acid--CoA_ligase	11.6863	0.321218	0.585692	0.548441	0.583389	0.694972
RS02690	endonuclease_III	447.531	0.13248	0.201078	0.658846	0.509995	0.632794
RS02700	hypothetical_protein	154.635	0.284442	0.391804	0.725979	0.467852	0.593859
RS02705	glucokinase	794.854	0.370494	0.125866	2.94355	0.00324472	0.0106707
RS02710	NADH_dehydrogenase	801.417	0.0830622	0.146755	0.565992	0.571399	0.684054
RS02715	translational_GTPase_TypA	2558.81	0.176094	0.103177	1.70672	0.0878732	0.166546
RS02720	membrane_protein	797.523	-0.460184	0.155266	-2.96385	0.0030382	0.0101993
RS02725	UDP-N-acetylmuramoyl-L-alanine--D-glutamate_ligase	589.341	0.838596	0.162475	5.1614	2.45e-07	2.26e-06
RS02730	undecaprenyldiphospho-muramoylpentapeptide_beta-N-_acetylglucosaminyltransferase	620.188	-0.141023	0.114315	-1.23364	0.217339	0.340053
RS02735	cell_division_protein_FtsQ	989.464	-0.389931	0.155654	-2.50511	0.0122413	0.0331165
RS02740	cell_division_protein_FtsA	2744.07	0.119185	0.123986	0.961275	0.336414	0.46555
RS02745	cell_division_protein_FtsZ	4416.8	0.108676	0.100636	1.07989	0.280189	0.409577
RS02750	YggS_family_pyridoxal_phosphate_enzyme	2657.97	0.161301	0.0988833	1.63123	0.102842	0.187917
RS02755	cell_division_protein_SepF	2158.91	0.389586	0.093586	4.16286	3.14e-05	0.000190836
RS02760	membrane_protein	797.021	0.400719	0.135856	2.94959	0.003182	0.0105359
RS02765	RNA-binding_protein	2476.6	0.344888	0.0983753	3.50584	0.000455163	0.00213993
RS02770	cell_division_protein_DivIVA	2470.6	0.358576	0.108064	3.31818	0.000906065	0.00381141
RS02775	isoleucine--tRNA_ligase	1654.3	-0.59656	0.179803	-3.31786	0.000907103	0.00381141
RS02780	hypothetical_protein	9043.52	-0.0252104	0.203743	-0.123736	0.901524	0.942392
RS02785	NUDIX_hydrolase	825.048	2.10844	0.691398	3.04953	0.00229196	0.00807188
RS02790	ATP-dependent_Clp_protease_ATP-binding_subunit	7121.32	-0.638023	0.132533	-4.81407	1.48e-06	1.18e-05
RS02795	hypothetical_protein	423.948	-0.801137	0.282109	-2.83982	0.00451395	0.0140797
RS02800	glutamine_ABC_transporter_permease	105.108	3.31573	0.395842	8.3764	5.46e-17	1.51e-15
RS02805	peptide_ABC_transporter_ATP-binding_protein	188.993	3.69706	0.284514	12.9943	1.32e-38	1.02e-36
RS02810	phosphoglucomutase	4982.82	-0.297884	0.16904	-1.76221	0.0780339	0.15055
RS02815	bifunctional_methylenetetrahydrofolate_dehydrogenase/methenyltetrahydrofolate_cyclohydrolase	427.296	0.991206	0.331864	2.98678	0.00281934	0.00954731
RS02820	NAD(P)H-hydrate_dehydratase	530.89	-0.256098	0.180672	-1.41747	0.156345	0.262199
RS02825	exodeoxyribonuclease_VII_large_subunit	1740.69	-0.0697599	0.118339	-0.589494	0.55553	0.669062
RS02830	exodeoxyribonuclease_7_small_subunit	329.502	0.276392	0.226222	1.22177	0.221793	0.344794
RS02835	geranyltranstransferase	1097.4	-0.039695	0.0989892	-0.401004	0.688417	0.783464
RS02840	TlyA_family_rRNA_(cytidine-2'-O)-methyltransferase	1212.91	-0.16996	0.0903191	-1.88178	0.0598665	0.121172
RS02845	ArgR_family_transcriptional_regulator	934.21	-0.150646	0.111583	-1.35007	0.176992	0.289068
RS02850	DNA_repair_protein_RecN	2727.02	-0.156644	0.0774093	-2.02357	0.0430139	0.0948952
RS02855	hypothetical_protein	1744.91	-0.0780261	0.124704	-0.625691	0.531518	0.647515
RS02860	lipase	683.679	0.152318	0.230635	0.66043	0.508978	0.631981
RS02865	membrane_protein	324.933	-0.194526	0.161051	-1.20785	0.227104	0.350697
RS02870	transcriptional_regulator	6881.23	-1.04697	0.237726	-4.40409	1.06e-05	7.25e-05
RS02875	hypothetical_protein	346.792	1.79125	0.695818	2.5743	0.0100442	0.0280745
RS02880	dihydroorotate_oxidase	16.1497	0.599968	0.555661	1.07974	0.28026	0.409577
RS02885	peptidoglycan_branched_peptide_synthesis_protein	2658.98	-0.0417371	0.142583	-0.29272	0.769736	0.850045
RS02890	UDP-N-acetylmuramoylpentapeptide-lysine_N(6)-alanyltransferase	1395.23	0.0623715	0.113128	0.551336	0.581403	0.693032
RS02895	UDP-N-acetylmuramoylpentapeptide-lysine_N(6)-alanyltransferase	1424.18	0.141371	0.119028	1.1877	0.23495	0.359087
RS02900	sugar-phosphatase	824.324	0.248017	0.134453	1.84464	0.0650896	0.129577
RS02905	phosphohydrolase	691.936	0.425475	0.234313	1.81584	0.0693952	0.136743
RS02910	hypothetical_protein	148.079	-0.390054	0.274487	-1.42103	0.155307	0.261138
RS02915	calcium-translocating_P-type_ATPase2C_PMCA-type	1087.45	-0.554509	0.292082	-1.89847	0.0576341	0.117349
RS02920	phosphoesterase	107.991	0.793855	0.302577	2.62365	0.00869938	0.0247476
RS02925	fructose-bisphosphatase_class_III	1296.02	-0.172886	0.121827	-1.41911	0.155867	0.261851
RS02930	epoxyqueuosine_reductase	1151.94	0.116659	0.100536	1.16037	0.245898	0.371419
RS02935	peptide_chain_release_factor_2	955.434	-0.0108455	0.171173	-0.0633598	0.94948	0.973731
RS02940	cell_division_ATP-binding_protein_FtsE	751.04	-0.318166	0.156452	-2.03364	0.0419881	0.0936991
RS02945	ABC_transporter_permease	1804.19	-0.399437	0.136168	-2.93341	0.00335259	0.0108839
RS02955	IS3_family_transposase	322.842	0.375912	0.245736	1.52974	0.126081	0.221413
RS02960	thioesterase	954.882	0.686153	0.12826	5.3497	8.81e-08	8.71e-07
RS02965	hypothetical_protein	465.827	1.43478	0.146403	9.80022	1.12e-22	4.84e-21
RS02970	acetoin_reductase	40122.4	-1.00171	0.158352	-6.32584	2.52e-10	3.59e-09
RS02975	bifunctional_DnaQ_family_exonuclease/ATP-dependent_helicase	1710.4	1.83704	0.692933	2.6511	0.00802289	0.0230569
RS02980	aspartate_aminotransferase	404.177	-0.139601	0.165329	-0.844384	0.398455	0.529723
RS02985	asparagine--tRNA_ligase	615.723	-0.626719	0.160973	-3.89331	9.89e-05	0.000545701
RS02990	membrane_protein	62.8439	0.371311	0.307048	1.20929	0.226551	0.350502
RS02995	hypothetical_protein	77.5643	0.649918	0.288708	2.25112	0.0243776	0.0596205
RS03000	hypothetical_protein	126.861	0.325898	0.228418	1.42676	0.153649	0.259249
RS03005	RNase_adaptor_protein_RapZ	448.34	-0.308621	0.150496	-2.0507	0.0402966	0.0906556
RS03010	YvcK_family_protein	603.541	0.0614746	0.120565	0.509889	0.610129	0.717995
RS03015	sporulation_protein	628.939	-0.0260642	0.119963	-0.217268	0.828	0.89102
RS03020	dipeptidase	1355.53	-0.206415	0.111651	-1.84876	0.0644924	0.12852
RS03025	zinc_ABC_transporter_substrate-binding_protein_AdcA	516.578	-0.673938	0.229307	-2.93902	0.00329248	0.0107911
RS03030	50S_ribosomal_protein_L31_type_B	3723.12	-0.60457	0.235866	-2.5632	0.0103713	0.0287626
RS03035	oligoribonuclease	1478.7	0.766267	0.24525	3.12444	0.00178146	0.00657309
RS03040	adenosine_deaminase	27.8133	0.289483	0.440127	0.657727	0.510713	0.632794
RS03045	flavodoxin	241.891	0.198031	0.300915	0.658098	0.510475	0.632794
RS03050	chorismate_mutase	56.3238	1.61819	0.507442	3.18891	0.00142812	0.00548862
RS03055	voltage-gated_chloride_channel_protein	242.442	0.44816	0.195809	2.28876	0.0220933	0.0544463
RS03060	50S_ribosomal_protein_L19	990.054	-0.833503	0.187815	-4.4379	9.08e-06	6.31e-05
RS03075	transposase	75.0297	0.968375	0.297585	3.25411	0.00113747	0.00459977
RS03090	ABC_transporter_permease	81.4663	-0.440271	0.35711	-1.23287	0.217624	0.340224
RS03095	ABC_transporter_ATP-binding_protein	61.1686	-0.364283	0.326516	-1.11567	0.264565	0.390894
RS03100	peptide_ABC_transporter_permease	117.986	-0.269762	0.298171	-0.904723	0.365612	0.494201
RS03105	DNA-binding_response_regulator	27.5438	-0.074433	0.450019	-0.1654	0.868629	0.921432
RS03110	two-component_sensor_histidine_kinase	114.336	0.049628	0.228116	0.217556	0.827775	0.89102
RS03115	IS3_family_transposase	42.4668	1.5663	0.351984	4.44992	8.59e-06	6.01e-05
RS03120	CsbD_family_protein	1435.28	-0.749604	0.319654	-2.34505	0.0190246	0.0484241
RS03125	rod_shape-determining_protein_RodA	488.766	0.965898	0.313562	3.0804	0.00206722	0.00742896
RS03130	hydrolase	500.97	0.792322	0.146782	5.39796	6.74e-08	6.91e-07
RS03135	DNA_gyrase_subunit_B	3024.53	0.911098	0.0819025	11.1242	9.57e-29	5.15e-27
RS03140	septation_ring_formation_regulator_EzrA	3760.4	0.267085	0.116573	2.29114	0.0219552	0.0541747
RS03145	phosphoserine_phosphatase_SerB	134.727	2.01546	0.613986	3.28258	0.0010286	0.00424219
RS03150	NUDIX_hydrolase	232.999	-0.164088	0.27855	-0.589077	0.555809	0.669062
RS03155	hypothetical_protein	169.651	0.144686	0.27648	0.523315	0.600755	0.711285
RS03160	enolase	24648.8	-0.870456	0.150972	-5.76567	8.13e-09	9.49e-08
RS03165	endonuclease	1112.71	1.14086	0.169765	6.72027	1.81e-11	2.98e-10
RS03170	3-phosphoshikimate_1-carboxyvinyltransferase	581.294	0.270334	0.134164	2.01496	0.043909	0.0963494
RS03175	shikimate_kinase	296.434	0.241356	0.157103	1.5363	0.124466	0.218974
RS03180	LytR_family_transcriptional_regulator	1319.07	-0.480007	0.0921103	-5.21122	1.88e-07	1.77e-06
RS03185	RNA_methyltransferase	208.845	0.579644	0.314438	1.84343	0.0652663	0.129796
RS03190	hypothetical_protein	65.6203	-0.282427	0.309724	-0.911867	0.361839	0.489784
RS03195	acid_phosphatase/phosphotransferase	2243.66	0.146044	0.118635	1.23104	0.218309	0.340848
RS03200	ClbS/DfsB_family_four-helix_bundle_protein	4999.9	0.180092	0.108867	1.65424	0.0980789	0.181105
RS03215	cell_wall_surface_anchor_protein	8.18742	0.646775	0.636485	1.01617	0.30955	0.437663
RS03220	IS3_family_transposase	528.512	1.5059	0.153806	9.79091	1.23e-22	5.19e-21
RS03230	molecular_chaperone_Hsp33	196.51	1.76502	0.190843	9.24855	2.28e-20	8.16e-19
RS03235	YSIRK-targeted_surface_antigen_transcriptional_regulator	1312.23	1.14858	0.187927	6.11185	9.85e-10	1.32e-08
RS03240	cell_wall_surface_anchor_protein	27.7712	0.575036	0.497495	1.15586	0.247737	0.372578
RS03245	hypothetical_protein	8.79629	0.604276	0.620729	0.973494	0.330308	0.459868
RS03250	class_C_sortase	7.64419	0.515506	0.613637	0.840084	0.400861	0.532192
RS03255	class_C_sortase	6.88862	0.553599	0.667868	0.828904	0.407159	0.537239
RS03260	cell_wall_surface_anchor_protein	50.5338	0.890098	0.38114	2.33536	0.0195247	0.0493725
RS03265	class_C_sortase	14.9041	0.133244	0.512688	0.259893	0.794947	0.869108
RS03285	hypothetical_protein	4.38004	1.54172	0.679205	2.26989	0.0232142	0.0569188
RS03290	serine_hydrolase	272.184	0.535809	0.172719	3.1022	0.00192087	0.00695462
RS03295	ABC_transporter_ATPase	94.3403	-0.568029	0.316986	-1.79197	0.0731377	0.142237
RS03300	antibiotic_ABC_transporter_permease	94.0342	-0.310716	0.270292	-1.14955	0.250328	0.375589
RS03305	multidrug_ABC_transporter_permease	135.775	-0.598331	0.255794	-2.33911	0.0193298	0.0490076
RS03310	hypothetical_protein	13.0639	0.589156	0.547223	1.07663	0.281646	0.41055
RS03315	hypothetical_protein	28.3946	0.558522	0.401169	1.39224	0.163851	0.272663
RS03320	SDR_family_oxidoreductase	27.7049	0.708766	0.459659	1.54194	0.123088	0.217005
RS03325	acyl_carrier_protein	12.2215	0.780779	0.568766	1.37276	0.169827	0.278775
RS03330	beta-hydroxyacyl-ACP_dehydratase	24.8959	0.838128	0.460421	1.82035	0.0687059	0.135588
RS03335	ABC_transporter_ATP-binding_protein	48.6075	0.718178	0.361283	1.98786	0.0468276	0.100896
RS03340	ABC_transporter_permease	59.0831	1.02226	0.333522	3.06503	0.00217644	0.0077212
RS03345	hypothetical_protein	140.639	0.951328	0.231843	4.10332	4.07e-05	0.000241239
RS03350	hypothetical_protein	59.5088	1.0401	0.311944	3.33426	0.000855272	0.00363303
RS03355	hypothetical_protein	154.159	1.15078	0.19906	5.78108	7.42e-09	8.82e-08
RS03360	hypothetical_protein	96.5277	1.11171	0.317846	3.49763	0.000469409	0.00219624
RS03365	hypothetical_protein	66.4631	0.913332	0.308533	2.96024	0.00307397	0.010266
RS03370	hypothetical_protein	9.03937	0.0627398	0.639147	0.0981619	0.921804	0.952793
RS03375	hypothetical_protein	9.33031	0.665099	0.631942	1.05247	0.292585	0.421365
RS03380	peptidase_S8	37.7367	0.115734	0.388904	0.297591	0.766015	0.847385
RS03390	hypothetical_protein	50.763	0.339135	0.424462	0.798976	0.424304	0.554457
RS03395	peptidase_M13	15.3681	0.0061846	0.571858	0.0108149	0.991371	0.994967
RS03400	peptidase_M13	13.9324	-0.00760914	0.559895	-0.0135903	0.989157	0.993774
RS03405	alpha/beta_hydrolase	15.9248	0.415563	0.500494	0.830307	0.406365	0.536893
RS03420	alpha/beta_hydrolase	26.0257	0.250398	0.459441	0.545005	0.58575	0.697356
RS03425	ABC_transporter_permease	6.79306	0.253673	0.675522	0.375522	0.707272	0.798826
RS03430	permease	10.5286	0.358235	0.570742	0.627665	0.530223	0.646456
RS03445	multidrug_ABC_transporter_ATP-binding_protein	9.43641	-0.406517	0.625274	-0.650142	0.5156	0.634939
RS03450	hypothetical_protein	631.288	0.614845	0.180494	3.40646	0.000658101	0.0029421
RS03455	DNA-entry_nuclease	576.879	0.00951418	0.143583	0.0662625	0.947169	0.973298
RS03460	cytochrome_o_ubiquinol_oxidase	649.093	0.10716	0.160179	0.668997	0.503498	0.626783
RS03465	ABC_transporter_ATP-binding_protein	89.2813	-1.38304	0.394222	-3.50826	0.000451046	0.00212573
RS03470	iron_export_ABC_transporter_permease_subunit_FetB	230.21	-1.67128	0.237506	-7.0368	1.97e-12	3.7e-11
RS03475	phosphate_ABC_transporter_ATPase	59.1224	0.113712	0.357102	0.318429	0.75016	0.835572
RS03480	LysR_family_transcriptional_regulator	371.125	-0.144888	0.205128	-0.706332	0.479982	0.606006
RS03485	membrane_protein	71.3444	-0.933985	0.299157	-3.12206	0.00179593	0.00660099
RS03490	lactate_dehydrogenase	95.3278	-0.577582	0.291803	-1.97936	0.0477757	0.102256
RS03495	glucuronide_permease	5.96371	0.918543	0.691177	1.32896	0.183863	0.298027
RS03500	2-dehydro-3-deoxygluconokinase	10.516	0.781171	0.596644	1.30928	0.190441	0.307147
RS03505	beta-glucuronidase	46.3422	0.0636445	0.375985	0.169274	0.865581	0.919205
RS03510	GntR_family_transcriptional_regulator	507.315	-0.351406	0.245202	-1.43313	0.151822	0.256613
RS03515	2-dehydro-3-deoxyphosphooctonate_aldolase	70.1608	1.15777	0.595149	1.94534	0.0517342	0.108923
RS03520	uronate_isomerase	82.9628	-0.782727	0.290157	-2.6976	0.00698413	0.0205597
RS03525	mannonate_dehydratase	98.9718	-0.565777	0.2935	-1.92769	0.0538938	0.111889
RS03530	dioxygenase	113.8	-0.790001	0.23523	-3.35842	0.000783904	0.00335934
RS03535	haloacid_dehalogenase	57.3941	-0.592322	0.405403	-1.46107	0.143996	0.246832
RS03540	beta-hexosamidase	121.153	-0.818858	0.235505	-3.47704	0.00050699	0.00236067
RS03545	dipeptidase	2129.69	-0.501358	0.151469	-3.30997	0.000933066	0.00390356
RS03550	catabolite_control_protein_A	8911.81	-0.620073	0.110122	-5.6308	1.79e-08	2.02e-07
RS03555	alpha-amylase	1379.94	0.669155	0.37264	1.79571	0.0725399	0.141603
RS03560	glycosyl_transferase_family_1	1309.35	0.21285	0.132638	1.60474	0.108551	0.195365
RS03565	12C2-diacylglycerol_3-glucosyltransferase	2338.04	0.132245	0.0880452	1.50202	0.133093	0.232045
RS03570	threonine--tRNA_ligase	776.599	0.164445	0.332116	0.495145	0.620498	0.726825
RS03575	DNA-binding_response_regulator	11.2186	1.514	0.694111	2.18121	0.0291682	0.0686499
RS03580	hypothetical_protein	155	0.239321	0.269369	0.88845	0.374299	0.504184
RS03585	peptidase	8742.41	-0.728484	0.112409	-6.48063	9.13e-11	1.36e-09
RS03590	glutamine_ABC_transporter_permease	228.882	0.766544	0.226867	3.37882	0.000727974	0.00318331
RS03595	glutamine_ABC_transporter_permease	139.581	0.937064	0.227659	4.11609	3.85e-05	0.000229673
RS03600	amino_acid_ABC_transporter_substrate-binding_protein	137.254	0.654473	0.243684	2.68574	0.00723686	0.0211196
RS03605	arginine_ABC_transporter_ATP-binding_protein	110.968	0.78513	0.232934	3.37061	0.000750015	0.00323559
RS03610	DNA-binding_response_regulator	1330.95	0.0588762	0.139873	0.420926	0.673809	0.770921
RS03615	cell_wall_metabolism_sensor_histidine_kinase_VicK	2306.09	0.0958587	0.0978062	0.980087	0.327043	0.456399
RS03620	metallo-hydrolase	1423.65	-0.0653971	0.0981488	-0.666305	0.505216	0.628518
RS03625	hypothetical_protein	932.172	-0.25463	0.145762	-1.74689	0.0806559	0.154837
RS03630	ribonuclease_3	123.849	1.7136	0.394793	4.34051	1.42e-05	9.3e-05
RS03635	chromosome_segregation_protein_SMC	1064.37	-0.0115983	0.15525	-0.0747069	0.940448	0.968446
RS03640	haloacid_dehalogenase	900.578	0.168274	0.121301	1.38724	0.165368	0.274244
RS03645	haloacid_dehalogenase	1439.93	0.272817	0.10462	2.60769	0.00911557	0.0257764
RS03650	signal_recognition_particle-docking_protein_FtsY	2632.02	0.127038	0.100012	1.27023	0.204001	0.323578
RS03655	group_II_intron_reverse_transcriptase/maturase	34.9251	-0.168542	0.514117	-0.327829	0.743041	0.828595
RS03660	phosphate_ABC_transporter_substrate-binding_protein	594.343	0.143826	0.120599	1.19259	0.233028	0.356537
RS03665	ABC_transporter_permease	457.656	0.286707	0.191688	1.4957	0.134732	0.23385
RS03670	hypothetical_protein	85.9939	0.207815	0.273976	0.758514	0.448143	0.576014
RS03675	N52CN10-methylene_tetrahydromethanopterin_reductase	67.8348	0.249933	0.355641	0.702768	0.482201	0.607297
RS03680	S1_RNA-binding_protein	762.513	-0.189054	0.147296	-1.28349	0.199319	0.318436
RS03685	SprT_family_protein	220.613	-0.301985	0.21432	-1.40904	0.158824	0.266126
RS03690	phage_shock_protein_C	2694.83	-1.2283	0.261426	-4.69847	2.62e-06	2.05e-05
RS03695	HPr_kinase/phosphorylase	3967.05	-0.111329	0.0848511	-1.31205	0.189502	0.305888
RS03700	prolipoprotein_diacylglyceryl_transferase	3472	-0.0785524	0.121398	-0.647063	0.517591	0.636151
RS03705	DUF948_domain_containing_protein	4414.01	-0.393541	0.178564	-2.20393	0.0275295	0.0656858
RS03710	hypothetical_protein	11580.1	-0.659988	0.141839	-4.65309	3.27e-06	2.5e-05
RS03715	hypothetical_protein	1234.47	0.508974	0.255117	1.99506	0.0460367	0.0997462
RS03720	peptidase_U32	46.5924	0.464877	0.325563	1.42792	0.153316	0.258912
RS03725	collagenase-like_protease	163.645	0.139055	0.229844	0.604996	0.545182	0.661251
RS03730	hypothetical_protein	99.5915	-0.370039	0.375034	-0.98668	0.323799	0.453179
RS03735	hypothetical_protein	490.367	0.116313	0.194113	0.599204	0.549037	0.664138
RS03740	manganese_transporter	931.146	0.53948	0.151313	3.56532	0.00036341	0.00175446
RS03745	bifunctional_diaminohydroxyphosphoribosylaminopyrimidine_deaminase/5-amino-6-(5-phosphoribosylamino)uracil_reductase	77.322	2.21052	0.402905	5.48645	4.1e-08	4.29e-07
RS03750	riboflavin_synthase	32.0678	1.82236	0.430265	4.23544	2.28e-05	0.00014439
RS03755	bifunctional_32C4-dihydroxy-2-butanone-4-phosphate_synthase/GTP_cyclohydrolase_II	109.056	1.912	0.247922	7.71208	1.24e-14	2.96e-13
RS03760	62C7-dimethyl-8-ribityllumazine_synthase	79.1992	1.53931	0.35139	4.38064	1.18e-05	7.88e-05
RS03765	lysine--tRNA_ligase	1253.07	-0.0552321	0.130654	-0.422737	0.672487	0.770443
RS03770	haloacid_dehalogenase	93.0613	0.0232683	0.250431	0.0929132	0.925973	0.956081
RS03775	histidine_phosphatase_family_protein	517.734	-0.0641394	0.168882	-0.379787	0.704103	0.796175
RS03780	aminoacyl-tRNA_deacylase	178.806	0.278185	0.186914	1.4883	0.136671	0.236791
RS03785	epimerase	102.107	-0.0883568	0.38204	-0.231276	0.8171	0.886155
RS03790	N-acetylmuramoyl-L-alanine_amidase	906.947	0.655396	0.117228	5.59079	2.26e-08	2.47e-07
RS03795	ECF_transporter_S_component	115.445	-0.0892074	0.268725	-0.331965	0.739916	0.826552
RS03800	hypothetical_protein	376.539	-0.0959957	0.230249	-0.416922	0.676735	0.773811
RS03805	oligoendopeptidase_F	527.377	0.185436	0.125907	1.4728	0.140804	0.242649
RS03810	phosphoenolpyruvate_carboxylase	1499.03	0.918455	0.111351	8.2483	1.61e-16	4.38e-15
RS03815	cell_division_protein	272.501	0.400416	0.190058	2.10682	0.0351336	0.080537
RS03820	elongation_factor_Tu	91163.4	0.484077	0.13129	3.68709	0.000226829	0.00115623
RS03825	triose-phosphate_isomerase	9467.29	0.867247	0.549915	1.57706	0.114782	0.203602
RS03830	22C3-bisphosphoglycerate-dependent_phosphoglycerate_mutase	6818.42	-0.917027	0.114415	-8.01491	1.1e-15	2.89e-14
RS03835	penicillin-binding_protein_2B	671.511	1.4565	0.63014	2.31139	0.0208113	0.0519479
RS03840	recombination_protein_RecR	187.363	-0.32534	0.259681	-1.25284	0.210263	0.331121
RS03845	D-alanine--D-alanine_ligase	384.073	-0.0926698	0.157434	-0.588625	0.556113	0.669062
RS03850	UDP-N-acetylmuramoyl-tripeptide--D-alanyl-D-alanine_ligase	769.04	0.0701218	0.118109	0.593704	0.55271	0.667456
RS03855	MFS_transporter	36.1049	0.994027	0.46066	2.15783	0.0309407	0.0722075
RS03860	membrane_protein	25.7453	0.9527	0.475721	2.00265	0.0452153	0.0982964
RS03865	cell_surface_protein	21.9719	1.10962	0.497082	2.23226	0.0255979	0.0616706
RS03870	peptide_chain_release_factor_3	573.921	0.0383433	0.148527	0.258157	0.796286	0.869941
RS03875	helicase	214.126	0.0893804	0.211648	0.422307	0.672801	0.770443
RS03880	ABC_transporter_ATP-binding_protein	61.6027	1.11509	0.577456	1.93103	0.053479	0.111593
RS03885	ABC_transporter_permease	40.7929	-0.244639	0.355199	-0.688737	0.490989	0.615165
RS03890	hypothetical_protein	89.8893	-0.296672	0.322492	-0.919936	0.357606	0.486459
RS03895	RNA_helicase	179.804	0.321246	0.223104	1.43989	0.149897	0.254471
RS03900	hypothetical_protein	201.349	0.760437	0.241462	3.14931	0.00163657	0.00617941
RS03905	methyltransferase	218.979	0.469741	0.242352	1.93826	0.0525915	0.110368
RS03910	1-acyl-sn-glycerol-3-phosphate_acyltransferase	1151.75	0.238128	0.277028	0.859579	0.390021	0.521374
RS03915	competence_protein_CelA	149.235	0.655563	0.503398	1.30228	0.192822	0.309699
RS03920	DNA_internalization-related_competence_protein_ComEC/Rec2	15.249	0.350159	0.555604	0.63023	0.528544	0.645924
RS03925	haloacid_dehalogenase	78.9642	0.328518	0.290589	1.13053	0.258254	0.383953
RS03930	LacI_family_transcriptional_regulator	177.349	0.316695	0.228029	1.38883	0.164883	0.273675
RS03935	hypothetical_protein	42.7507	1.02289	0.348281	2.93697	0.00331433	0.0108444
RS03940	methyltransferase	169.962	0.437113	0.236187	1.85071	0.0642115	0.128224
RS03945	DNA_polymerase_III_subunit_delta	336.288	0.599437	0.173517	3.45463	0.000551053	0.00251743
RS03950	superoxide_dismutase_[Mn/Fe]	14146.1	-0.120262	0.125709	-0.956666	0.338736	0.467663
RS03955	transcription_antiterminator_BglG	59.1391	2.60145	0.644836	4.03427	5.48e-05	0.000314814
RS03960	PTS_beta-glucoside_transporter_subunit_EIIBCA	28.8028	-0.180256	0.40532	-0.444725	0.656518	0.758304
RS03965	6-phospho-beta-glucosidase	183.507	0.399698	0.208845	1.91385	0.0556398	0.11441
RS03970	PucR_family_transcriptional_regulator	189.088	0.164526	0.221536	0.742661	0.457687	0.585175
RS03975	glycerate_kinase	83.3581	2.01139	0.337586	5.95817	2.55e-09	3.23e-08
RS03980	gluconate_proton_symporter	161.374	2.34393	0.235824	9.93935	2.81e-23	1.28e-21
RS03985	hypothetical_protein	359.777	0.981333	0.164538	5.96418	2.46e-09	3.13e-08
RS03995	tRNA_preQ1(34)_S-adenosylmethionine_ribosyltransferase-isomerase_QueA	241.83	-0.213545	0.198691	-1.07476	0.282483	0.410885
RS04000	membrane_protein	108.777	-0.770976	0.246746	-3.12457	0.00178064	0.00657309
RS04005	glucosamine-6-phosphate_deaminase	232.991	0.511479	0.220156	2.32326	0.0201652	0.0505303
RS04010	glutathione-dependent_reductase	227.476	0.276156	0.209481	1.31829	0.187407	0.302758
RS04015	16S_rRNA_pseudouridine(516)_synthase	23.1208	-0.103614	0.500186	-0.207151	0.835892	0.895532
RS04020	MFS_transporter	535.277	-0.642014	0.168754	-3.80443	0.000142132	0.000756343
RS04025	competence_protein_CoiA	33.1818	1.97264	0.67246	2.93347	0.00335191	0.0108839
RS04030	oligoendopeptidase_F	421.855	-0.60693	0.185666	-3.26893	0.00107955	0.00439303
RS04035	haloacid_dehalogenase	37.9777	-0.086988	0.512387	-0.16977	0.865191	0.919205
RS04040	O-methyltransferase	52.1848	-0.73619	0.344456	-2.13726	0.0325771	0.0752107
RS04045	foldase	417.96	-0.646989	0.168946	-3.82956	0.000128371	0.00069071
RS04050	hypothetical_protein	116.61	1.26735	0.431883	2.93447	0.00334123	0.0108839
RS04055	alanine--tRNA_ligase	602.833	0.225273	0.154297	1.45999	0.144292	0.247121
RS04060	membrane_protein	83.4389	0.833411	0.373929	2.2288	0.0258274	0.0621461
RS04065	glycosyl_transferase	136.577	0.444452	0.210452	2.11189	0.0346959	0.0797225
RS04070	hypothetical_protein	6.42768	1.30681	0.695856	1.87799	0.060382	0.121833
RS04075	hypothetical_protein	5.97469	-0.0221665	0.655415	-0.0338205	0.97302	0.986259
RS04080	transcriptional_regulator	4.98246	0.294846	0.68928	0.427759	0.668827	0.767032
RS04085	membrane_protein	27.8483	0.331264	0.463238	0.715106	0.474544	0.600779
RS04090	energy-coupled_thiamine_transporter_ThiT	143.032	-0.329887	0.232684	-1.41775	0.156265	0.262199
RS04095	ribonucleoside-diphosphate_reductase	1704.7	-0.663572	0.118843	-5.5836	2.36e-08	2.55e-07
RS04100	ribonucleoside-diphosphate_reductase_subunit_alpha	3715.22	-0.179839	0.0882137	-2.03867	0.0414828	0.0927853
RS04105	NrdH-redoxin	444.918	0.462116	0.258451	1.78802	0.073773	0.143041
RS04110	phosphocarrier_protein_HPr	8632.97	-0.0944919	0.213929	-0.441698	0.658708	0.758916
RS04115	phosphoenolpyruvate--protein_phosphotransferase	14886.9	0.126004	0.12589	1.00091	0.316873	0.446387
RS04120	NADP-dependent_glyceraldehyde-3-phosphate_dehydrogenase	1543.58	-0.0941638	0.29331	-0.321039	0.748181	0.833847
RS04125	polysaccharide_deacetylase	227.925	0.437334	0.176132	2.48298	0.0130288	0.0348574
RS04130	RNA_helicase	1226.55	0.0944922	0.161505	0.585074	0.558498	0.671099
RS04135	uridine_kinase	136.305	-0.0213563	0.264406	-0.0807706	0.935624	0.963992
RS04140	hypothetical_protein	336.65	0.953328	0.255796	3.72691	0.000193842	0.00100126
RS04145	DNA_polymerase_III_subunit_gamma/tau	1488.86	0.494367	0.10691	4.62415	3.76e-06	2.81e-05
RS04150	membrane_protein	91.7578	1.51934	0.402836	3.77161	0.000162197	0.000849122
RS04155	bifunctional_biotin--[acetyl-CoA-carboxylase]_synthetase/biotin_operon_repressor	326.278	0.659478	0.158351	4.16465	3.12e-05	0.000190168
RS04160	S-adenosylmethionine_synthase	1309.7	0.529462	0.119109	4.44517	8.78e-06	6.12e-05
RS04165	hypothetical_protein	143.321	1.52128	0.472226	3.22151	0.00127515	0.00503294
RS04170	hypothetical_protein	19.6231	0.71306	0.515796	1.38245	0.166835	0.275514
RS04175	hypothetical_protein	10.4576	-0.318462	0.613064	-0.519459	0.60344	0.713157
RS04180	hypothetical_protein	11.6596	0.770062	0.662804	1.16182	0.245307	0.371419
RS04185	ABC_transporter_permease	7.05435	-0.0969634	0.631869	-0.153455	0.878039	0.927857
RS04190	ABC_transporter_ATP-binding_protein	17.8788	-0.0729881	0.482909	-0.151142	0.879863	0.928771
RS04195	ABC_transporter	8.81623	-0.0645672	0.632629	-0.102062	0.918708	0.950607
RS04200	thiaminase_II	5.4558	-0.484668	0.695893	-0.696469	0.486135	0.610268
RS04205	bifunctional_hydroxymethylpyrimidine_kinase/phosphomethylpyrimidine_kinase	11.3645	0.296628	0.580185	0.511264	0.609166	0.717298
RS04210	hydroxyethylthiazole_kinase	13.2464	0.269993	0.55766	0.484153	0.628277	0.733558
RS04215	thiamine_phosphate_synthase	17.7589	0.174348	0.480545	0.362812	0.716745	0.806703
RS04220	UDP-N-acetylglucosamine_1-carboxyvinyltransferase	464.944	-0.0910565	0.206344	-0.441285	0.659007	0.758916
RS04225	RimJ/RimL_family_protein_N-acetyltransferase	339.472	0.803276	0.181476	4.42636	9.58e-06	6.58e-05
RS04230	hypothetical_protein	863.796	0.749868	0.105404	7.11424	1.13e-12	2.14e-11
RS04235	methionine_aminopeptidase	908.367	0.422502	0.125091	3.37756	0.000731317	0.00318331
RS04240	hypothetical_protein	1194.67	0.296993	0.0948259	3.13198	0.0017363	0.00646773
RS04245	sugar_translocase	48.7956	0.62784	0.386456	1.62461	0.104246	0.189245
RS04250	queuosine_transporter_QueT	123.785	-0.444743	0.230571	-1.92887	0.0537469	0.111704
RS04255	DNA_ligase_(NAD(+))_LigA	1153.94	0.692289	0.136928	5.05586	4.28e-07	3.81e-06
RS04260	diacylglycerol_kinase	771.649	0.527311	0.13155	4.00845	6.11e-05	0.000350253
RS04265	type_I_pullulanase	2815.07	0.397633	0.0842469	4.71985	2.36e-06	1.85e-05
RS04270	glycogen-branching_enzyme	5815.47	0.00555028	0.0889208	0.0624183	0.95023	0.973731
RS04275	glucose-1-phosphate_adenylyltransferase	5063.01	0.0916698	0.0819495	1.11861	0.263305	0.389925
RS04280	glucose-1-phosphate_adenylyltransferase_subunit_GlgD	5522.28	0.206169	0.120179	1.71552	0.0862497	0.16363
RS04285	starch_synthase	7327.59	0.00574848	0.109425	0.0525336	0.958104	0.976761
RS04290	F0F1_ATP_synthase_subunit_C	886.052	-0.240696	0.142193	-1.69274	0.0905055	0.170038
RS04295	ATP_synthase_subunit_A	2402.52	-0.224521	0.0836797	-2.68309	0.00729444	0.0212471
RS04300	ATP_synthase_subunit_B	1302.88	-0.0488156	0.154848	-0.315249	0.752573	0.83727
RS04305	F0F1_ATP_synthase_subunit_delta	1705.53	-0.243087	0.0927474	-2.62095	0.00876845	0.0248675
RS04310	ATP_synthase_subunit_alpha	5138.39	-0.236191	0.0761815	-3.10038	0.00193274	0.00698456
RS04315	ATP_synthase_subunit_gamma	3267.69	-0.229155	0.132551	-1.72881	0.0838427	0.160161
RS04320	ATP_synthase_subunit_beta	5241.39	-0.428538	0.0990327	-4.32724	1.51e-05	9.85e-05
RS04325	F0F1_ATP_synthase_subunit_epsilon	2598.55	-0.681241	0.123225	-5.52844	3.23e-08	3.46e-07
RS04330	membrane_protein	211.239	2.09534	0.695399	3.01314	0.00258555	0.00894325
RS04335	UDP-N-acetylglucosamine_1-carboxyvinyltransferase	834.892	-0.143879	0.132122	-1.08898	0.276162	0.405434
RS04340	DNA-directed_RNA_polymerase_subunit_beta	392.149	-0.437987	0.254485	-1.72108	0.0852371	0.162026
RS04345	DNA-entry_nuclease	207.957	0.333211	0.404126	0.824524	0.409642	0.539551
RS04350	phenylalanine--tRNA_ligase_subunit_alpha	169.83	0.0752954	0.248763	0.302679	0.762135	0.844539
RS04355	GNAT_family_N-acetyltransferase	266.469	-0.0628359	0.167697	-0.374698	0.707885	0.799052
RS04360	phenylalanine--tRNA_ligase_subunit_beta	440.705	-0.62848	0.19051	-3.29894	0.000970512	0.00403342
RS04365	hypothetical_protein	985.293	-0.0560213	0.157669	-0.35531	0.722357	0.811418
RS04370	ATP-dependent_nuclease_subunit_B	674.184	0.288038	0.128305	2.24494	0.024772	0.0602049
RS04375	helicase-exonuclease_AddAB_subunit_AddA	1247.1	0.0774637	0.126991	0.609996	0.541865	0.658051
RS04380	magnesium_transporter	577.072	-0.177595	0.191485	-0.927463	0.353686	0.482798
RS04385	tRNA_uridine-5-carboxymethylaminomethyl(34)_synthesis_GTPase_MnmE	465.854	0.239094	0.164568	1.45286	0.146264	0.249508
RS04390	multidrug_ABC_transporter_ATP-binding_protein	568.639	-0.265577	0.148517	-1.78819	0.0737457	0.143041
RS04395	pyruvate_dehydrogenase_E1_subunit_alpha	21570	0.370992	0.0839623	4.41855	9.94e-06	6.8e-05
RS04400	pyruvate_dehydrogenase_subunit_beta	18414.7	0.262539	0.110258	2.38113	0.0172594	0.0445754
RS04405	branched-chain_alpha-keto_acid_dehydrogenase_subunit_E2	12077.2	-0.277561	0.140085	-1.98138	0.0475486	0.101995
RS04410	dihydrolipoyl_dehydrogenase	16514	-0.739044	0.137824	-5.36222	8.22e-08	8.21e-07
RS04415	lipoate--protein_ligase_A	1406.21	0.439203	0.647105	0.678719	0.497316	0.621084
RS04420	group_II_intron_reverse_transcriptase/maturase	35.7099	-0.425072	0.438923	-0.968443	0.332823	0.462798
RS04425	glutamine_amidotransferase	422.036	0.0374322	0.170395	0.219679	0.826121	0.890385
RS04430	UDP-N-acetylmuramyl_peptide_synthase	378.838	0.590485	0.174165	3.39038	0.000697961	0.00309371
RS04435	membrane_protein	960.497	0.109888	0.104021	1.0564	0.290785	0.419085
RS04440	hypothetical_protein	1130.38	-0.0880577	0.119226	-0.738576	0.460165	0.587567
RS04445	phosphoglucosamine_mutase	2770.49	-0.112233	0.101748	-1.10305	0.270006	0.398326
RS04450	hypothetical_protein	193.878	1.34587	0.675628	1.99203	0.0463683	0.10024
RS04455	hypothetical_protein	131.67	-0.595369	0.265154	-2.24537	0.0247447	0.0602049
RS04460	coproporphyrinogen_III_oxidase	424.238	1.03733	0.144263	7.19053	6.45e-13	1.25e-11
RS04465	acyl-ACP_thioesterase	289.645	0.251276	0.171035	1.46915	0.141793	0.243702
RS04470	haloacid_dehalogenase	435.548	0.10593	0.145623	0.727422	0.466967	0.593514
RS04475	membrane_protein	681.224	-0.262676	0.160998	-1.63155	0.102775	0.187917
RS04480	type_II_CRISPR_RNA-guided_endonuclease_Cas9	126.505	4.49444	0.350595	12.8195	1.28e-37	9.15e-36
RS04485	subtype_II_CRISPR-associated_endonuclease_Cas1	98.8753	-0.209259	0.257824	-0.811635	0.417001	0.547244
RS04490	CRISPR-associated_endonuclease_Cas2	36.7984	0.295849	0.361199	0.819074	0.412744	0.54276
RS04495	type_II-A_CRISPR-associated_protein_Csn2	156.524	0.632191	0.211631	2.98724	0.00281509	0.00954731
RS04505	nucleoside-diphosphate_kinase	431.674	-0.555211	0.235605	-2.35654	0.0184463	0.0471377
RS04510	elongation_factor_4	1502.9	0.1256	0.106801	1.17602	0.239586	0.364269
RS04515	hypothetical_protein	54.0287	1.09766	0.565992	1.93936	0.052458	0.110207
RS04520	phosphohydrolase	56.3693	0.413069	0.324639	1.2724	0.203233	0.323021
RS04525	N-acetyltransferase	106.483	0.146477	0.296612	0.493833	0.621424	0.727296
RS04530	peptide-methionine_(R)-S-oxide_reductase	202.529	0.0807656	0.19869	0.406491	0.684382	0.780711
RS04535	haloacid_dehalogenase	3881.06	-0.134799	0.132258	-1.01922	0.3081	0.43593
RS04540	hypothetical_protein	1848.92	-0.519686	0.112628	-4.61416	3.95e-06	2.93e-05
RS04545	hypothetical_protein	1188.95	1.38505	0.109472	12.6521	1.09e-36	7.28e-35
RS04550	TVP38/TMEM64_family_protein	465.037	1.15608	0.427352	2.70522	0.00682596	0.0201861
RS04555	hypothetical_protein	1684.46	-0.148486	0.127896	-1.16099	0.245646	0.371419
RS04560	multidrug_ABC_transporter_ATP-binding_protein	841.169	0.151682	0.139325	1.08869	0.27629	0.405434
RS04565	GntR_family_transcriptional_regulator	458.951	0.370504	0.140779	2.63181	0.00849302	0.0242998
RS04570	DNA_polymerase_III_subunit_alpha	474.277	0.211727	0.124995	1.69389	0.0902871	0.169792
RS04575	6-phosphofructokinase	2217.97	-0.0230203	0.120355	-0.191271	0.848314	0.904339
RS04580	pyruvate_kinase	6580.46	-0.125001	0.091873	-1.36058	0.173646	0.284562
RS04585	signal_peptidase_I	1775.99	0.473402	0.131534	3.59909	0.000319336	0.00158198
RS04590	glutamine--fructose-6-phosphate_aminotransferase	5320.93	-1.33002	0.180272	-7.37783	1.61e-13	3.28e-12
RS04595	hypothetical_protein	92.2136	2.4444	0.639537	3.82214	0.000132296	0.000705944
RS04600	amino_acid_ABC_transporter_permease	22.5893	1.45987	0.465511	3.13606	0.00171235	0.00641551
RS04605	amino_acid_ABC_transporter_ATP-binding_protein	27.4189	0.747232	0.413279	1.80806	0.0705974	0.138971
RS04610	glutamine_ABC_transporter_substrate-binding_protein	46.9464	0.393312	0.409552	0.960348	0.33688	0.465765
RS04615	30S_ribosomal_protein_S20	1334.83	-0.10017	0.231967	-0.431829	0.665866	0.764089
RS04620	type_I_pantothenate_kinase	451.741	1.25744	0.436338	2.8818	0.00395405	0.0125763
RS04625	methyltransferase	291.036	0.689918	0.204768	3.36927	0.000753667	0.00324412
RS04630	cytidine_deaminase	497.844	0.567163	0.181062	3.13243	0.00173368	0.00646773
RS04635	BMP_family_ABC_transporter_substrate-binding_protein	7138.71	0.457305	0.118729	3.85168	0.000117312	0.000636506
RS04640	sugar_ABC_transporter_ATP-binding_protein	2465.8	0.523142	0.202689	2.581	0.00985134	0.0276151
RS04645	ABC_transporter_permease	2871.3	-0.00804841	0.072147	-0.111556	0.911176	0.946548
RS04650	ABC_transporter_permease	4229.88	-0.373175	0.126844	-2.942	0.00326099	0.010706
RS04655	NADH_oxidase	407.068	1.17339	0.38406	3.05524	0.00224883	0.0079634
RS04660	L-lactate_dehydrogenase	9395.03	-1.19939	0.183172	-6.54787	5.84e-11	8.83e-10
RS04665	DNA_gyrase_subunit_A	2763.03	0.0463055	0.0992539	0.466536	0.640832	0.744626
RS04670	class_A_sortase	1321.78	0.066932	0.101308	0.660678	0.508819	0.631981
RS04675	glyoxalase	820.277	-0.22585	0.117522	-1.92177	0.0546353	0.113186
RS04680	hypothetical_protein	708.26	-0.22131	0.135836	-1.62924	0.103262	0.188164
RS04685	sodium_proton_antiporter	674.4	0.302138	0.135022	2.23769	0.0252413	0.0609632
RS04725	hypothetical_protein	11.2372	0.13047	0.593658	0.219773	0.826048	0.890385
RS04735	hypothetical_protein	19.1773	-0.293823	0.493166	-0.595789	0.551316	0.666188
RS04745	ATP/GTP-binding_protein	4.76822	0.341732	0.69285	0.493226	0.621853	0.727296
RS04765	tetracycline_resistance_ribosomal_protection_protein_Tet(M)	750.23	-1.2866	0.360918	-3.56481	0.000364116	0.00175446
RS04785	hypothetical_protein	168.193	1.2313	0.272551	4.51769	6.25e-06	4.5e-05
RS04790	site-specific_integrase	526.575	1.47369	0.210825	6.9901	2.75e-12	5.07e-11
RS04795	GMP_synthase_(glutamine-hydrolyzing)	1278.28	-0.445678	0.102026	-4.36829	1.25e-05	8.28e-05
RS04800	GntR_family_transcriptional_regulator	396.436	0.943806	0.137335	6.87228	6.32e-12	1.12e-10
RS04805	FADH(2)-oxidizing_methylenetetrahydrofolate--tRNA-(uracil(54)-C(5))-methyltransferase_TrmFO	1335.63	0.37108	0.143287	2.58977	0.00960407	0.0270001
RS04810	N-acetyltransferase	241.061	1.09482	0.425702	2.5718	0.0101172	0.0282377
RS04815	O-sialoglycoprotein_endopeptidase	345.083	-0.12224	0.160456	-0.761828	0.446163	0.574612
RS04825	peptidase_S41	51.4841	0.41978	0.474836	0.884053	0.376667	0.507022
RS04830	ABC_transporter_ATP-binding_protein	82.7516	0.124865	0.265265	0.47072	0.637841	0.742933
RS04835	ABC_transporter_permease	330.413	0.390136	0.144318	2.70331	0.00686524	0.0202713
RS04840	DNA-binding_response_regulator	165.271	0.188573	0.235628	0.800299	0.423538	0.553945
RS04845	sensor_histidine_kinase	362.376	0.328211	0.140676	2.33309	0.0196433	0.0495431
RS04850	tyrosine_recombinase_XerS	67.8763	0.0568082	0.394185	0.144116	0.885409	0.932592
RS04855	ABC_transporter_substrate-binding_protein	64.2277	-0.124814	0.310841	-0.401538	0.688024	0.783464
RS04860	membrane_protein	74.1505	-0.260222	0.339531	-0.766414	0.44343	0.572616
RS04865	DNA-binding_protein	37.9221	-0.00556756	0.357483	-0.0155743	0.987574	0.993001
RS04870	signal_recognition_particle_protein	743.561	0.1761	0.123887	1.42145	0.155186	0.261138
RS04875	DNA-binding_protein	69.3452	0.777001	0.345644	2.24798	0.0245773	0.0599576
RS04880	two-component_sensor_histidine_kinase	1464.92	-0.370678	0.115154	-3.21897	0.0012865	0.00506494
RS04885	DNA-binding_response_regulator	463.394	-0.0565491	0.188381	-0.300184	0.764037	0.845679
RS04890	aminopeptidase	2068.38	-0.627206	0.137578	-4.55891	5.14e-06	3.76e-05
RS04895	phosphate_transport_system_regulatory_protein_PhoU	843.864	-0.163476	0.157908	-1.03526	0.300548	0.4286
RS04900	phosphate_ABC_transporter_ATP-binding_protein	608.478	-0.0319839	0.153904	-0.207818	0.835371	0.89547
RS04905	phosphate_ABC_transporter_ATP-binding_protein	479.309	0.0134273	0.126731	0.105951	0.915621	0.948427
RS04910	phosphate_ABC_transporter2C_permease_protein_PstA	410.7	0.176527	0.151156	1.16785	0.242869	0.36897
RS04915	phosphate_ABC_transporter_permease_subunit_PstC	474.165	0.344749	0.136151	2.53211	0.0113379	0.0309922
RS04920	phosphate_ABC_transporter_substrate-binding_protein	236.035	0.671508	0.19333	3.47338	0.000513955	0.00238736
RS04925	23S_rRNA_methyltransferase	221.848	0.997163	0.17255	5.77899	7.52e-09	8.88e-08
RS04930	myo-inositol-1(or_4)-monophosphatase	738.115	-0.324922	0.121694	-2.66998	0.00758557	0.0219302
RS04935	hypothetical_protein	154.921	-0.0582232	0.231037	-0.252008	0.801035	0.874143
RS04940	regulatory_protein_Spx	427.747	0.323707	0.216383	1.49599	0.134657	0.23385
RS04945	bifunctional_riboflavin_kinase/FMN_adenylyltransferase	506.817	0.14875	0.159664	0.931643	0.351521	0.481198
RS04950	tRNA_pseudouridine(55)_synthase_TruB	295.833	0.137307	0.1843	0.745018	0.456261	0.584123
RS04955	N-acetyltransferase	574.948	0.185974	0.199946	0.930121	0.352308	0.481936
RS04960	hypothetical_protein	1061.24	0.42457	0.141412	3.00236	0.00267894	0.00920054
RS04965	type_I_restriction_endonuclease_subunit_S	452.496	0.612416	0.184284	3.32321	0.00088987	0.00375529
RS04970	CPBP_family_intramembrane_metalloprotease	516.089	0.591987	0.156705	3.77771	0.000158279	0.000837666
RS04975	ABC_transporter_permease	1627.68	0.724039	0.184786	3.91826	8.92e-05	0.000497882
RS04980	ABC_transporter_ATP-binding_protein	475.488	0.5664	0.178623	3.17092	0.00151958	0.00579415
RS04985	DNA_topoisomerase_I	342.197	0.134339	0.182455	0.736289	0.461555	0.588954
RS04995	ferrichrome_ABC_transporter_substrate-binding_protein	173.372	0.484529	0.204186	2.37297	0.0176456	0.0452809
RS05000	iron_ABC_transporter_ATP-binding_protein	82.0675	0.938197	0.276488	3.39327	0.000690648	0.00306831
RS05005	hypothetical_protein	96.2851	0.996973	0.267381	3.72866	0.000192504	0.000997008
RS05010	iron_ABC_transporter_permease	94.9359	0.953773	0.27692	3.44421	0.000572722	0.00261027
RS05015	galactoside_O-acetyltransferase	403.105	-0.224609	0.233692	-0.961134	0.336485	0.46555
RS05020	ribonuclease_HII	488.524	-0.0109763	0.191428	-0.0573388	0.954275	0.974911
RS05025	ribosome_biogenesis_GTPase_YlqF	399.042	0.194902	0.159245	1.22391	0.220986	0.344369
RS05030	cell_surface_protein	198.965	-0.47491	0.281126	-1.68932	0.091159	0.170769
RS05035	hypothetical_protein	4913.04	-2.65864	0.108066	-24.6021	1.2e-133	5.81e-131
RS05040	DNA-binding_response_regulator	125.468	1.17784	0.257836	4.5682	4.92e-06	3.61e-05
RS05045	sensor_histidine_kinase	345.144	0.90596	0.156203	5.7999	6.64e-09	7.98e-08
RS05055	hypothetical_protein	88.5746	0.213722	0.257541	0.829857	0.40662	0.536893
RS05060	hypothetical_protein	147.178	0.149845	0.212801	0.704159	0.481334	0.6066
RS05065	hypothetical_protein	57.063	-0.0434629	0.3823	-0.113688	0.909485	0.945803
RS05070	hypothetical_protein	56.3614	-0.0350057	0.319732	-0.109485	0.912818	0.94657
RS05080	hypothetical_protein	66.0167	-0.0669087	0.326442	-0.204964	0.837601	0.896867
RS05085	hypothetical_protein	100.43	0.242849	0.268588	0.904168	0.365906	0.494254
RS05090	hypothetical_protein	171.879	-0.0128348	0.20486	-0.0626517	0.950044	0.973731
RS05095	type_VII_secretion_protein_EssC	473.807	0.356882	0.149704	2.38391	0.0171297	0.0442994
RS05100	type_VII_secretion_protein_EssB	131.168	0.68501	0.216158	3.16903	0.0015295	0.00580909
RS05105	hypothetical_protein	24.1765	0.597979	0.47123	1.26898	0.20445	0.323578
RS05110	type_VII_secretion_protein_EssA	40.0202	0.582844	0.369561	1.57713	0.114766	0.203602
RS05115	ABC_transporter_permease	316.864	0.563811	0.170266	3.31136	0.000928439	0.00389261
RS05120	hypothetical_protein	48.0792	0.949062	0.443907	2.13798	0.0325188	0.0751657
RS05125	hypothetical_protein	17.9747	1.0043	0.547341	1.83487	0.0665256	0.131894
RS05130	carbamoyl_phosphate_synthase_large_subunit	78.5864	1.95472	0.294429	6.63904	3.16e-11	4.97e-10
RS05135	carbamoyl_phosphate_synthase_small_subunit	26.0348	1.54812	0.449856	3.44138	0.000578763	0.00262544
RS05140	aspartate_carbamoyltransferase	16.3737	2.19952	0.528174	4.16438	3.12e-05	0.000190168
RS05145	dihydroorotase	66.2525	0.786183	0.354196	2.21963	0.0264442	0.0634726
RS05150	orotate_phosphoribosyltransferase	23.1138	0.620498	0.475457	1.30506	0.191873	0.30843
RS05155	orotidine-5'-phosphate_decarboxylase	22.5706	0.728785	0.47088	1.54771	0.121692	0.214875
RS05160	membrane_protein	382.442	0.109833	0.140215	0.783314	0.433443	0.562975
RS05165	ABC_transporter_ATP-binding_protein	281.401	0.0996493	0.166403	0.598845	0.549276	0.664138
RS05170	hypothetical_protein	2012.4	-0.286526	0.148477	-1.92976	0.0536363	0.111593
RS05175	aspartate-semialdehyde_dehydrogenase	109.577	2.10802	0.499025	4.22428	2.4e-05	0.000151241
RS05185	cardiolipin_synthase	868.38	1.75266	0.623148	2.81259	0.00491448	0.0151824
RS05190	formate--tetrahydrofolate_ligase	582.491	-0.9864	0.215571	-4.57575	4.75e-06	3.49e-05
RS05195	lipoate--protein_ligase_A	376.684	-0.799479	0.206581	-3.87005	0.000108815	0.00059373
RS05200	deacetylase_SIR2	449.927	-0.782155	0.174667	-4.47798	7.54e-06	5.31e-05
RS05205	hypothetical_protein	439.299	-0.872273	0.151192	-5.76932	7.96e-09	9.34e-08
RS05210	glycine_cleavage_system_protein_H	330.102	-0.764224	0.207724	-3.67904	0.000234116	0.00119024
RS05215	LLM_class_flavin-dependent_oxidoreductase	811.152	-0.463079	0.142602	-3.24735	0.00116487	0.00470073
RS05220	NADH-dependent_flavin_oxidoreductase	782.157	-0.276752	0.150611	-1.83753	0.0661323	0.131248
RS05225	hypothetical_protein	380.222	-0.0507785	0.24109	-0.210621	0.833183	0.894114
RS05230	phosphopantothenate--cysteine_ligase	46.0129	1.04886	0.3826	2.74141	0.00611768	0.0183622
RS05235	phosphopantothenoylcysteine_decarboxylase	57.5517	0.953307	0.320052	2.9786	0.00289567	0.00977161
RS05240	membrane_protein	275.755	-0.285512	0.267393	-1.06776	0.285628	0.413499
RS05245	phosphoglucomutase	5743.98	-0.671362	0.163601	-4.10365	4.07e-05	0.000241239
RS05250	hypothetical_protein	39.9759	-0.392059	0.394384	-0.994105	0.320172	0.449726
RS05255	sugar_ABC_transporter_ATP-binding_protein	244.2	-0.181947	0.189125	-0.962047	0.336026	0.46555
RS05260	multidrug_ABC_transporter_ATP-binding_protein	232.049	-0.40963	0.200068	-2.04745	0.0406139	0.0910523
RS05265	hypothetical_protein	241.128	-0.290878	0.194107	-1.49855	0.133991	0.233191
RS05270	hypothetical_protein	517.669	-0.24567	0.148811	-1.65089	0.098761	0.182191
RS05275	serine_hydroxymethyltransferase	636.605	-0.25049	0.124564	-2.01094	0.044332	0.0970296
RS05280	threonylcarbamoyl-AMP_synthase	301.42	-0.290708	0.160872	-1.80707	0.0707508	0.139103
RS05285	protein-(glutamine-N5)_methyltransferase2C_release_factor-specific	369.596	-0.0231017	0.164868	-0.140123	0.888563	0.933565
RS05290	peptide_chain_release_factor_1	570.582	0.0695946	0.123992	0.561281	0.574606	0.687044
RS05295	thymidine_kinase	265.345	0.482491	0.158194	3.05	0.00228842	0.00807188
RS05300	tautomerase	191.141	-0.384798	0.318401	-1.20853	0.226843	0.350675
RS05305	thiamine_biosynthesis_protein_ApbE	570.25	1.14444	0.211267	5.41704	6.06e-08	6.24e-07
RS05310	NAD(P)H-dependent_oxidoreductase	648.402	0.916508	0.138438	6.62037	3.58e-11	5.6e-10
RS05315	NAD(P)H-dependent_oxidoreductase	2011.75	0.407304	0.158579	2.56846	0.0102152	0.0284392
RS05320	formate_transporter	612.297	0.499642	0.31142	1.6044	0.108626	0.195365
RS05325	xanthine_permease	83.5094	0.395509	0.304751	1.29781	0.194352	0.31172
RS05330	xanthine_phosphoribosyltransferase	14.5134	0.644768	0.523835	1.23086	0.218375	0.340848
RS05335	guanosine_monophosphate_reductase	20.0364	0.257024	0.592322	0.433926	0.664342	0.762793
RS05340	MFS_transporter	90.145	-0.72495	0.288524	-2.51262	0.0119839	0.0324655
RS05345	hypothetical_protein	117.735	0.38058	0.291024	1.30773	0.190966	0.307738
RS05350	potassium_transporter_Kup	404.838	-0.0862382	0.139507	-0.618165	0.536466	0.652313
RS05355	NAD(P)-dependent_oxidoreductase	252.084	-0.112014	0.170468	-0.657095	0.51112	0.632794
RS05365	phosphate_acetyltransferase	7797.04	0.0887493	0.11849	0.749001	0.453856	0.582877
RS05370	23S_rRNA_pseudouridine_synthase	605.715	1.0638	0.391871	2.71466	0.00663435	0.01974
RS05375	NAD(+)_kinase	278.145	0.16519	0.160017	1.03233	0.301919	0.429382
RS05380	GTP_pyrophosphokinase	285.443	0.134606	0.161181	0.835121	0.40365	0.534665
RS05385	adenylate_cyclase	206.84	-0.0618808	0.23307	-0.265503	0.790622	0.866686
RS05390	ribose-phosphate_pyrophosphokinase_2	1542.32	0.167781	0.147177	1.14	0.254288	0.380059
RS05395	cysteine_desulfurase	1567.29	-0.0790134	0.111852	-0.706412	0.479932	0.606006
RS05400	cysteine_desulfurase	1485.29	-0.478032	0.237919	-2.00923	0.0445132	0.0972542
RS05405	transcriptional_regulator	4778.03	0.312831	0.125228	2.4981	0.0124861	0.0336022
RS05415	AI-2E_family_transporter	335.381	0.471493	0.162225	2.90641	0.00365604	0.0117247
RS05420	6-phospho-beta-glucosidase	175.745	0.620116	0.211189	2.93631	0.00332146	0.0108493
RS05425	hypothetical_protein	664.963	0.213901	0.120074	1.78141	0.0748455	0.144686
RS05430	hydrolase	426.404	0.497087	0.138198	3.59693	0.000322	0.00158781
RS05435	AraC_family_transcriptional_regulator	121.906	0.314067	0.244028	1.28701	0.198089	0.316845
RS05440	ribonuclease_HII	307.92	-0.209264	0.174109	-1.20191	0.229399	0.352989
RS05445	spermidine/putrescine_ABC_transporter_substrate-binding_protein	257.168	-0.418517	0.182483	-2.29346	0.0218214	0.0539822
RS05450	spermidine/purescine_ABC_transporter_permease	192.886	-0.386103	0.254032	-1.5199	0.128536	0.224503
RS05455	spermidine/putrescine_ABC_transporter_permease	162.252	-0.513234	0.271816	-1.88817	0.0590031	0.119549
RS05460	spermidine/putrescine_import_ATP-binding_protein_PotA	210.016	-0.028824	0.180297	-0.159869	0.872984	0.924378
RS05465	UDP-N-acetylenolpyruvoylglucosamine_reductase	141.25	-0.0653766	0.278256	-0.234951	0.814247	0.885071
RS05470	2-amino-4-hydroxy-6-hydroxymethyldihydropteridine_diphosphokinase	155.103	-0.887577	0.307632	-2.88519	0.00391178	0.0124624
RS05475	dihydroneopterin_aldolase	91.6796	-0.85412	0.352505	-2.423	0.0153929	0.0404011
RS05480	dihydropteroate_synthase	119.527	-0.526058	0.25736	-2.04405	0.0409483	0.0916958
RS05485	GTP_cyclohydrolase_I_FolE	121.964	-0.506978	0.2584	-1.96199	0.049764	0.105714
RS05490	dihydrofolate_synthase	397.575	-0.470503	0.145303	-3.23808	0.00120339	0.00482601
RS05495	protein_RarD	211.063	-0.429677	0.192016	-2.23772	0.0252395	0.0609632
RS05500	homoserine_kinase	195.293	-0.251041	0.2067	-1.21452	0.224549	0.347961
RS05505	homoserine_dehydrogenase	161.482	-0.00576041	0.246417	-0.0233767	0.98135	0.99064
RS05510	deacetylase	246.326	0.0322974	0.258748	0.124822	0.900664	0.942002
RS05515	choline_transporter	667.333	0.215653	0.130106	1.65752	0.0974149	0.180567
RS05520	succinate-semialdehyde_dehydrogenase	37936.3	0.323492	0.138813	2.33041	0.0197846	0.0498344
RS05525	membrane_protein	1761.38	2.06781	0.695423	2.97345	0.00294471	0.00991983
RS05530	hypothetical_protein	1072.03	0.930871	0.0985114	9.44938	3.41e-21	1.35e-19
RS05535	kinase	691.896	3.06211	0.165455	18.5072	1.81e-76	2.84e-74
RS05540	transcriptional_regulator	55.8041	2.38934	0.60879	3.92473	8.68e-05	0.000486074
RS05545	hypothetical_protein	53.0631	0.455422	0.32955	1.38195	0.166987	0.275514
RS05550	2-Cys_peroxiredoxin	2535.6	0.508323	0.17373	2.92594	0.0034342	0.0110867
RS05555	hypothetical_protein	390.585	0.356947	0.477471	0.747577	0.454715	0.582915
RS05560	hypothetical_protein	1744.81	-0.748009	0.217315	-3.44205	0.000577332	0.0026251
RS05565	GntR_family_transcriptional_regulator	3092.08	-0.232366	0.129424	-1.79538	0.0725926	0.141603
RS05570	Asp23/Gls24_family_envelope_stress_response_protein	41281.3	-0.295487	0.144296	-2.04778	0.0405819	0.0910523
RS05575	CsbD_family_protein	11922.2	-0.13713	0.118273	-1.15944	0.246278	0.371527
RS05580	Asp23/Gls24_family_envelope_stress_response_protein	29762.3	-0.0977635	0.12167	-0.80351	0.42168	0.552457
RS05585	membrane_protein	12058.1	-0.105444	0.118263	-0.891607	0.372604	0.50225
RS05590	hypothetical_protein	19897.5	0.0664222	0.170465	0.389653	0.696793	0.788369
RS05595	GlsB/YeaQ/YmgE_family_stress_response_membrane_protein	6556.71	0.0820537	0.153692	0.533884	0.593422	0.704324
RS05600	GlsB/YeaQ/YmgE_family_stress_response_membrane_protein	8459.96	0.0307175	0.124272	0.24718	0.804769	0.876736
RS05605	DNA_helicase_PcrA	228.908	0.657887	0.531611	1.23753	0.215889	0.338605
RS05610	thioesterase	806.301	0.00964761	0.158486	0.0608735	0.95146	0.973731
RS05615	uracil_permease	111.436	2.0066	0.435353	4.60914	4.04e-06	2.99e-05
RS05620	sodium_alanine_symporter_family_protein	48.4182	1.63332	0.545691	2.99313	0.00276135	0.00938373
RS05625	cation_transporter	952.317	0.43118	0.152911	2.81981	0.00480515	0.0148921
RS05630	murein_hydrolase_regulator_LrgA	110.331	1.39675	0.426341	3.27613	0.00105239	0.00432799
RS05635	membrane_protein	87.2935	0.611495	0.272499	2.24402	0.0248308	0.0602723
RS05640	hypothetical_protein	476.463	0.0285346	0.261627	0.109066	0.91315	0.94657
RS05650	30S_ribosomal_protein_S1	2980.87	-0.865947	0.127558	-6.78866	1.13e-11	1.92e-10
RS05665	hypothetical_protein	659.779	2.26857	0.694988	3.26418	0.00109781	0.00445798
RS05670	branched_chain_amino_acid_aminotransferase	255.573	-0.0619049	0.230224	-0.26889	0.788015	0.864807
RS05675	DNA_topoisomerase_IV_subunit_A	668.187	-0.446857	0.143695	-3.10977	0.00187234	0.00681714
RS05680	DNA_topoisomerase_IV_subunit_B	482.414	0.0800745	0.178796	0.447855	0.654258	0.756171
RS05685	glycerol-3-phosphate_acyltransferase	652.023	0.682858	0.180014	3.79336	0.000148622	0.000788712
RS05690	uracil-DNA_glycosylase	445.209	-0.00664599	0.156666	-0.0424213	0.966163	0.979821
RS05695	hypothetical_protein	1209.62	-0.198744	0.113682	-1.74824	0.0804222	0.154541
RS05700	N-acylneuraminate_cytidylyltransferase	198.717	0.883567	0.421269	2.0974	0.0359586	0.0821366
RS05705	neuD_protein	66.4608	-0.307076	0.296955	-1.03408	0.301097	0.4286
RS05710	UDP-N-acetylglucosamine_2-epimerase_(hydrolyzing)	213.927	-0.613602	0.214763	-2.85711	0.00427519	0.0134433
RS05715	N-acetylneuraminate_synthase	228.266	-0.499664	0.219928	-2.27195	0.0230897	0.0566854
RS05720	phage_capsid_assembly_protein	466.346	-0.509775	0.137118	-3.71778	0.00020098	0.00103262
RS05725	capsular_polysaccharide_biosynthesis_protein	336.698	-0.401773	0.187616	-2.14146	0.0322366	0.0747813
RS05730	hypothetical_protein	311.986	-0.55913	0.165108	-3.38645	0.000708037	0.00312407
RS05735	hypothetical_protein	356.643	-0.665158	0.188218	-3.53397	0.00040936	0.00195303
RS05740	capsule_biosynthesis_protein_CapK	435.744	-0.473141	0.144522	-3.27384	0.00106095	0.00433843
RS05745	multidrug_MFS_transporter	182.866	-0.199009	0.194727	-1.02199	0.306786	0.434389
RS05750	UDP-N-acetylglucosamine--LPS_N-acetylglucosamine_transferase	197.998	-0.315171	0.213482	-1.47633	0.139854	0.241226
RS05755	galactosyl_transferase	1089.22	-0.0331411	0.154676	-0.214262	0.830343	0.89156
RS05760	tyrosine-protein_kinase_CpsD	620.516	0.300299	0.166816	1.80018	0.0718323	0.140403
RS05765	capsular_polysaccharide_biosynthesis_protein_CpsC	480.119	0.0662819	0.157051	0.422042	0.672994	0.770443
RS05770	hypothetical_protein	388.531	-0.0225835	0.184374	-0.122487	0.902513	0.942409
RS05775	LytR_family_transcriptional_regulator	1075.73	0.197396	0.121209	1.62856	0.103405	0.188248
RS05780	LysR_family_transcriptional_regulator	152.152	0.618921	0.24852	2.49043	0.012759	0.0342303
RS05795	hypothetical_protein	5573.27	0.535835	0.127487	4.20304	2.63e-05	0.000164554
RS05800	purine-nucleoside_phosphorylase	3586.37	0.493762	0.0743492	6.64112	3.11e-11	4.94e-10
RS05805	hypothetical_protein	5081.15	0.402959	0.0803042	5.01791	5.22e-07	4.54e-06
RS05810	purine-nucleoside_phosphorylase	3415.92	0.424606	0.0740874	5.73115	9.98e-09	1.16e-07
RS05815	arsenate_reductase_(glutaredoxin)	2199.92	0.461209	0.0919619	5.01521	5.3e-07	4.58e-06
RS05820	phosphopentomutase	3013.45	0.645019	0.123696	5.21455	1.84e-07	1.75e-06
RS05825	ribose-5-phosphate_isomerase	1341.46	0.789907	0.117364	6.73042	1.69e-11	2.8e-10
RS05830	Zn-dependent_protease	1043.46	0.805564	0.128223	6.28252	3.33e-10	4.71e-09
RS05835	transcriptional_regulator	652.525	0.893246	0.156641	5.70252	1.18e-08	1.35e-07
RS05840	ribonuclease_J	2333.05	0.0163799	0.0761722	0.215038	0.829738	0.891405
RS05845	phosphonate_ABC_transporter_ATP-binding_protein	57.5191	0.131139	0.479682	0.273388	0.784555	0.862966
RS05850	branched-chain_amino_acid_ABC_transporter_permease	21.5322	-0.954088	0.48704	-1.95895	0.0501186	0.10633
RS05855	peptide_ABC_transporter_substrate-binding_protein	14.9268	-0.117354	0.532277	-0.220474	0.825502	0.890385
RS05860	hypothetical_protein	204.64	-0.181126	0.21278	-0.851234	0.39464	0.525372
RS05865	alpha-acetolactate_decarboxylase	1061.83	-0.780256	0.111289	-7.01109	2.36e-12	4.4e-11
RS05870	acetolactate_synthase_AlsS	1367.26	-0.322894	0.103213	-3.12842	0.00175748	0.00653406
RS05875	hypothetical_protein	894.02	-0.42386	0.113231	-3.74333	0.000181597	0.000945573
RS05880	AI-2E_family_transporter	917.356	-0.186527	0.0982381	-1.89873	0.0576002	0.117349
RS05885	hypothetical_protein	299.989	0.0241785	0.152781	0.158256	0.874255	0.924868
RS05890	72C8-dihydro-8-oxoguanine_triphosphatase	244.652	-0.0204781	0.179683	-0.113968	0.909263	0.945803
RS05895	hyaluronate_lyase	722.677	0.49381	0.108944	4.53269	5.82e-06	4.23e-05
RS05900	dTDP-glucose_42C6-dehydratase	2627.75	-0.285866	0.0930415	-3.07246	0.00212304	0.00757335
RS05905	dTDP-4-dehydrorhamnose_32C5-epimerase	1255.25	-0.0728587	0.116105	-0.627527	0.530314	0.646456
RS05910	glucose-1-phosphate_thymidylyltransferase	1551.44	0.0839477	0.0899811	0.932947	0.350847	0.480616
RS05915	FAD-dependent_oxidoreductase	415.021	0.386981	0.181664	2.1302	0.0331553	0.0764546
RS05920	Nif3-like_dinuclear_metal_center_hexameric_protein	363.406	0.235365	0.136736	1.72131	0.0851942	0.162026
RS05925	SAM-dependent_methyltransferase	259.593	0.459625	0.183989	2.4981	0.012486	0.0336022
RS05930	DNA_replication_protein_DnaD	211.553	-0.209218	0.186981	-1.11893	0.263171	0.389925
RS05935	adenine_phosphoribosyltransferase	599.705	-0.275086	0.141233	-1.94775	0.051445	0.108432
RS05940	hypothetical_protein	276.774	0.697791	0.22416	3.11291	0.00185251	0.00675763
RS05945	single-stranded-DNA-specific_exonuclease_RecJ	753.944	0.192205	0.113098	1.69946	0.0892321	0.168135
RS05950	short-chain_dehydrogenase	498.244	0.375568	0.182074	2.06272	0.0391397	0.0881552
RS05955	ribonuclease_Z	592.412	0.450448	0.139682	3.22481	0.00126054	0.0050137
RS05960	hypothetical_protein	438.249	0.379259	0.14047	2.69993	0.00693531	0.020447
RS05965	GTPase_HflX	764.838	0.503681	0.138246	3.64336	0.000269097	0.00134688
RS05970	tRNA_(adenosine(37)-N6)-dimethylallyltransferase_MiaA	371.002	0.501387	0.160712	3.11978	0.00180984	0.0066395
RS05975	DUF3042_domain-containing_protein	17586.9	-1.26256	0.262278	-4.81382	1.48e-06	1.18e-05
RS05980	ethanolamine_utilization_protein_EutK	50.9105	0.205894	0.349361	0.589343	0.555631	0.669062
RS05985	pullulanase	69.9904	0.592455	0.296316	1.9994	0.0455646	0.0989447
RS05990	hypothetical_protein	343.801	-1.0701	0.19069	-5.61171	2e-08	2.22e-07
RS05995	uracil-DNA_glycosylase	297.984	-0.766479	0.172908	-4.43288	9.3e-06	6.43e-05
RS06000	dipeptidase_PepV	3488.42	-0.107526	0.0908612	-1.18341	0.236647	0.360934
RS06005	NAD(P)H_nitroreductase	899.538	0.0588494	0.10512	0.55983	0.575595	0.687591
RS06010	glycerophosphoryl_diester_phosphodiesterase	186.725	0.463416	0.217888	2.12685	0.0334324	0.0770017
RS06025	excinuclease_ABC_subunit_C	698.337	0.147683	0.125169	1.17987	0.238052	0.362396
RS06030	hypothetical_protein	104.31	-0.0910197	0.302913	-0.300482	0.76381	0.845679
RS06035	MATE_family_efflux_transporter	489.62	-0.0691454	0.155993	-0.443261	0.657577	0.758748
RS06040	VOC_family_protein	2997.75	0.245838	0.169719	1.4485	0.147478	0.251024
RS06045	hypothetical_protein	1921.2	0.834258	0.0950627	8.77587	1.7e-18	5.39e-17
RS06050	Lj965_prophage_superinfection_immunity_protein	230.437	0.011527	0.227235	0.0507273	0.959543	0.9772
RS06060	IS3_family_transposase	38.3314	0.876329	0.449005	1.95171	0.0509726	0.107788
RS06075	histidine_triad_(HIT)_protein	128.588	0.830829	0.491161	1.69156	0.0907294	0.170228
RS06080	adhesion_protein	24.2855	0.312477	0.503288	0.620871	0.534684	0.650964
RS06090	group_II_intron_reverse_transcriptase/maturase	4.35764	0.769408	0.678067	1.13471	0.256498	0.382581
RS06095	peptidase_C5	732.551	-0.494871	0.121327	-4.07883	4.53e-05	0.000262492
RS06100	hypothetical_protein	141.335	1.60032	0.655944	2.43972	0.0146985	0.0387888
RS06105	hypothetical_protein	224.768	0.17066	0.187478	0.910294	0.362668	0.490564
RS06110	hypothetical_protein	71.1377	0.541769	0.291167	1.86068	0.0627896	0.125904
RS06130	hypothetical_protein	82.6313	0.103682	0.298014	0.347909	0.727909	0.815949
RS06135	site-specific_integrase	281.602	0.0225088	0.174999	0.128623	0.897656	0.940888
RS06140	hypothetical_protein	25.2867	0.494666	0.463041	1.0683	0.285386	0.413499
RS06145	hypothetical_protein	23.9983	0.438904	0.49068	0.894481	0.371064	0.500524
RS06150	cell_division_protein_FtsK	21.9936	-0.0639554	0.45635	-0.140145	0.888545	0.933565
RS06160	hypothetical_protein	231.6	0.10895	0.243289	0.447823	0.654281	0.756171
RS06165	serine/threonine_protein_kinase	1096.89	-0.0728285	0.113134	-0.643736	0.519747	0.637183
RS06170	type_II_restriction_endonuclease_Eco47II	621.397	0.127473	0.122617	1.03961	0.298523	0.427691
RS06175	DNA_(cytosine-5-)-methyltransferase	559.61	0.352792	0.117828	2.99413	0.0027523	0.00936943
RS06180	50S_ribosomal_protein_L7/L12	3581.3	-2.46328	0.208926	-11.7902	4.39e-32	2.65e-30
RS06185	50S_ribosomal_protein_L10	2019.05	-2.33953	0.244689	-9.56126	1.16e-21	4.69e-20
RS06190	ATP-dependent_Clp_protease_ATP-binding_subunit	2992.05	-0.62051	0.181148	-3.42544	0.000613813	0.00277146
RS06195	homocysteine_S-methyltransferase	36.6687	0.091838	0.418018	0.219699	0.826106	0.890385
RS06200	amino_acid_transporter	42.9505	0.675889	0.403988	1.67304	0.0943194	0.17567
RS06205	HXXEE_domain-containing_protein	12.4147	-0.180714	0.541868	-0.333502	0.738755	0.826195
RS06215	TetR_family_transcriptional_regulator	16.1909	0.415413	0.561805	0.739426	0.459648	0.587294
RS06220	GTP-binding_protein	650.498	-0.913162	0.165955	-5.50248	3.74e-08	3.99e-07
RS06225	ATP-dependent_Clp_protease_ATP-binding_subunit_ClpX	572.043	-0.33042	0.149929	-2.20384	0.0275358	0.0656858
RS06230	hypothetical_protein	92.4641	-0.326828	0.275387	-1.18679	0.23531	0.359176
RS06235	dihydrofolate_reductase	277.153	-0.207536	0.202969	-1.0225	0.306542	0.434362
RS06240	thymidylate_synthase	235.047	-0.0990889	0.241516	-0.410279	0.681602	0.778456
RS06245	hydroxymethylglutaryl-CoA_synthase	452.304	-0.0970127	0.186089	-0.521324	0.602141	0.712056
RS06250	hydroxymethylglutaryl-CoA_reductase2C_degradative	739.983	-0.445005	0.156202	-2.84891	0.00438692	0.0137499
RS06255	hypothetical_protein	370.903	0.830655	0.217313	3.82239	0.000132163	0.000705944
RS06260	hemolysin_III	601.1	0.412545	0.210278	1.96191	0.0497733	0.105714
RS06265	diacylglycerol_kinase	1435.34	-0.329193	0.21045	-1.56424	0.117762	0.208696
RS06270	hypothetical_protein	3842.31	0.215035	0.0906215	2.37289	0.0176495	0.0452809
RS06275	DUF4649_domain-containing_protein	137.041	-1.19659	0.266422	-4.49132	7.08e-06	5.02e-05
RS06280	type_2_isopentenyl-diphosphate_Delta-isomerase	318.764	-0.515304	0.206302	-2.49781	0.0124963	0.0336022
RS06285	phosphomevalonate_kinase	233.614	-0.228634	0.197806	-1.15585	0.247744	0.372578
RS06290	diphosphomevalonate_decarboxylase	169.938	-0.474274	0.216277	-2.1929	0.0283145	0.0672947
RS06295	mevalonate_kinase	137.061	-0.186726	0.273063	-0.68382	0.494089	0.617851
RS06300	two-component_sensor_histidine_kinase	462.661	0.432752	0.177274	2.44114	0.0146408	0.0386893
RS06305	DNA-binding_response_regulator	201.373	0.772185	0.182188	4.23841	2.25e-05	0.000142965
RS06310	GTP_pyrophosphokinase	172.471	0.652214	0.191489	3.40601	0.0006592	0.0029421
RS06315	ABC_transporter	295.913	-0.651859	0.227065	-2.87081	0.00409426	0.0129373
RS06320	ABC_transporter	264.886	-0.338084	0.16223	-2.08399	0.0371614	0.0843864
RS06325	MarR_family_transcriptional_regulator	53.7957	0.0854198	0.368408	0.231862	0.816645	0.886155
RS06330	bifunctional_metallophosphatase/5'-nucleotidase	223.391	0.00193847	0.232651	0.00833208	0.993352	0.996439
RS06335	peptide_deformylase	693.377	0.57956	0.129778	4.46578	7.98e-06	5.6e-05
RS06340	glutamate_dehydrogenase	258.486	0.00987428	0.225647	0.0437598	0.965096	0.979821
RS06345	membrane_protein	2552.55	-0.27912	0.246085	-1.13424	0.256694	0.382581
RS06350	multidrug_ABC_transporter_ATP-binding_protein	612.375	-0.311918	0.155296	-2.00855	0.0445853	0.0972542
RS06355	multidrug_ABC_transporter_ATP-binding_protein	478.595	-0.184429	0.155973	-1.18244	0.237033	0.361237
RS06365	antibiotic_ABC_transporter_ATP-binding_protein	549.3	-0.154464	0.121246	-1.27397	0.202674	0.322579
RS06370	CCA_tRNA_nucleotidyltransferase	265.138	-0.132254	0.159717	-0.828052	0.407641	0.537509
RS06375	hypothetical_protein	961.102	0.255499	0.109705	2.32896	0.0198613	0.0499628
RS06380	transposase	357.584	0.27919	0.137859	2.02519	0.0428475	0.0947438
RS06385	hypothetical_protein	93.982	0.808931	0.35545	2.2758	0.0228581	0.056188
RS06390	hypothetical_protein	206.888	1.1082	0.187459	5.91171	3.39e-09	4.23e-08
RS06395	PTS_fructose_transporter_subunit_IIC	2988.11	1.36645	0.189268	7.21966	5.21e-13	1.02e-11
RS06400	1-phosphofructokinase	824.796	1.18259	0.137898	8.57581	9.84e-18	2.84e-16
RS06405	DeoR_family_transcriptional_regulator	677.575	1.27922	0.123725	10.3392	4.68e-25	2.28e-23
RS06410	peptidoglycan_branched_peptide_synthesis_protein	1267.7	-0.999411	0.198632	-5.03147	4.87e-07	4.29e-06
RS06415	hypothetical_protein	26083.3	-1.38503	0.178291	-7.76838	7.95e-15	1.95e-13
RS06420	2-dehydropantoate_2-reductase	493.498	0.146126	0.406613	0.359373	0.719316	0.808656
RS06425	membrane_protein	328.349	-0.54312	0.154086	-3.52478	0.000423837	0.00200727
RS06430	ferredoxin--NADP(+)_reductase	149.953	-0.518349	0.214214	-2.41977	0.0155303	0.0405967
RS06435	tRNA_(guanosine(37)-N1)-methyltransferase_TrmD	102.645	-0.653093	0.244257	-2.6738	0.00749975	0.021747
RS06440	ribosome_maturation_factor_RimM	38.5699	-0.0209571	0.409218	-0.0512127	0.959156	0.9772
RS06455	transcriptional_regulator	1374.65	0.0818972	0.173266	0.472666	0.636451	0.74176
RS06460	RNA-binding_protein	332.991	0.528923	0.189874	2.78565	0.00534202	0.0162953
RS06465	30S_ribosomal_protein_S16	360.181	1.12478	0.221821	5.07067	3.96e-07	3.54e-06
RS06470	permease	1119.29	-0.615752	0.150449	-4.09275	4.26e-05	0.000251741
RS06475	macrolide_ABC_transporter_ATP-binding_protein	478.989	-0.737245	0.146229	-5.04171	4.61e-07	4.08e-06
RS06480	ABC_transporter_substrate-binding_protein	1106.88	-0.519109	0.126916	-4.09016	4.31e-05	0.000253245
RS06485	carbamoyl_phosphate_synthase_large_subunit	883.859	0.0739618	0.122757	0.602505	0.546838	0.66243
RS06490	carbamoyl_phosphate_synthase_small_subunit	474.652	0.0070378	0.160026	0.0439791	0.964921	0.979821
RS06495	bifunctional_pyrimidine_operon_transcriptional_regulator/uracil_phosphoribosyltransferase	260.102	0.154831	0.16893	0.916542	0.359383	0.487993
RS06500	RNA_pseudouridine_synthase	797.085	1.17826	0.129802	9.07735	1.11e-19	3.85e-18
RS06505	signal_peptidase_II	199.503	0.530038	0.176874	2.9967	0.00272921	0.0093236
RS06510	LysR_family_transcriptional_regulator	334.595	0.432385	0.197977	2.18402	0.0289607	0.0684109
RS06515	50S_ribosomal_protein_L27	1529.9	-0.775229	0.247399	-3.13352	0.00172723	0.00645879
RS06520	hypothetical_protein	806.774	-0.246306	0.230867	-1.06687	0.286029	0.41377
RS06525	50S_ribosomal_protein_L21	926.355	-0.513684	0.131223	-3.91459	9.06e-05	0.00050406
RS06530	metallophosphatase	1385.85	0.266243	0.121942	2.18336	0.0290097	0.068443
RS06535	tRNA_4-thiouridine(8)_synthase_ThiI	511.453	-0.0567761	0.154968	-0.366372	0.714087	0.804646
RS06540	aminotransferase_V	289.593	0.0714373	0.154046	0.46374	0.642834	0.746504
RS06545	hypothetical_protein	318.853	-0.721895	0.293559	-2.45912	0.0139279	0.0370073
RS06550	glutathione-disulfide_reductase	1157.67	-0.107942	0.0999876	-1.07956	0.280339	0.409577
RS06555	glycosyl_transferase_family_8	462.157	0.138205	0.133549	1.03486	0.300733	0.4286
RS06560	hypothetical_protein	221.109	-0.216006	0.183121	-1.17958	0.238167	0.362396
RS06565	accessory_Sec_system_glycosyltransferase_GtfB	304.155	-0.443545	0.159921	-2.77353	0.00554522	0.0168092
RS06570	accessory_Sec_system_glycosyltransferase_GtfA	272.315	-0.641302	0.178355	-3.59565	0.000323588	0.00159084
RS06575	accessory_Sec_system_translocase_SecA2	566.78	-0.349805	0.161612	-2.16447	0.0304283	0.0711831
RS06580	accessory_Sec_system_protein_Asp3	157.129	-0.491035	0.201918	-2.43186	0.0150216	0.0395338
RS06585	accessory_Sec_system_protein_Asp2	350.967	-0.372116	0.15538	-2.39488	0.0166259	0.0431116
RS06590	accessory_Sec_system_protein_Asp1	406.963	-0.528062	0.146968	-3.59304	0.000326841	0.00160276
RS06595	accessory_Sec_system_protein_translocase_subunit_SecY2	314.735	-0.284497	0.157648	-1.80464	0.071131	0.139454
RS06600	cell_wall_anchor	2160.7	0.112025	0.112242	0.998071	0.318245	0.447669
RS06605	hypothetical_protein	3170.27	0.0241142	0.185849	0.129752	0.896763	0.94046
RS06610	chorismate_synthase	427.901	1.24993	0.603826	2.07002	0.0384508	0.086907
RS06615	3-dehydroquinate_synthase	167.866	0.20315	0.24314	0.835528	0.403421	0.534665
RS06620	3-dehydroquinase	451.976	0.400947	0.197844	2.02658	0.0427057	0.0946766
RS06625	SAM-dependent_methyltransferase	363.5	0.651567	0.161472	4.03518	5.46e-05	0.000314703
RS06630	alkaline_phosphatase	1307.45	-0.546983	0.200008	-2.7348	0.00624174	0.0186866
RS06635	50S_ribosomal_protein_L20	1507.46	-0.267818	0.16026	-1.67115	0.0946914	0.176193
RS06640	50S_ribosomal_protein_L35	383.719	0.752586	0.267269	2.81583	0.00486511	0.0150539
RS06645	translation_initiation_factor_IF-3	519.116	0.383406	0.151128	2.53696	0.0111819	0.0307224
RS06650	cytidylate_kinase	2008	-0.28354	0.104779	-2.70606	0.00680866	0.0201861
RS06655	membrane_protein	1621.84	0.0125572	0.112805	0.111318	0.911364	0.946548
RS06660	ferredoxin	53.7787	0.57784	0.442189	1.30677	0.19129	0.307936
RS06665	hypothetical_protein	1352.48	-0.130868	0.116654	-1.12185	0.261926	0.388775
RS06670	peptidase_T	3153.24	0.161751	0.0895508	1.80624	0.0708801	0.139103
RS06675	polysaccharide_biosynthesis_protein	463.595	0.529486	0.311661	1.69892	0.0893348	0.168165
RS06680	UDP-N-acetylmuramoylalanyl-D-glutamate--22C_6-diaminopimelate_ligase	760.843	0.208946	0.17168	1.21707	0.223579	0.347292
RS06685	iron_ABC_transporter_ATP-binding_protein	55.4997	1.43165	0.634365	2.25682	0.0240192	0.0588182
RS06690	ferrichrome_ABC_transporter_substrate-binding_protein	90.5126	-0.237549	0.25676	-0.925178	0.354873	0.483736
RS06695	ferrichrome_ABC_transporter_permease	46.7827	0.396309	0.330605	1.19874	0.230629	0.353703
RS06700	ferrichrome_ABC_transporter_permease	29.1513	0.717691	0.45291	1.58462	0.113053	0.201086
RS06705	hypothetical_protein	177.643	-0.654346	0.190202	-3.44026	0.000581149	0.00263011
RS06710	manganese-dependent_inorganic_pyrophosphatase	3678.58	-0.471047	0.100592	-4.68276	2.83e-06	2.19e-05
RS06715	pyruvate_formate_lyase-activating_protein	2161.49	0.456573	0.105039	4.3467	1.38e-05	9.07e-05
RS06720	hypothetical_protein	1478.82	0.891391	0.116371	7.65989	1.86e-14	4.29e-13
RS06725	transposase	40.6133	0.881931	0.358337	2.46118	0.0138482	0.0368969
RS06730	SAM-dependent_methyltransferase	270.701	0.978703	0.195019	5.01849	5.21e-07	4.54e-06
RS06735	TIGR01212_family_radical_SAM_protein	249.652	1.30879	0.175091	7.47493	7.72e-14	1.68e-12
RS06740	phosphatase_PAP2_family_protein	680.459	1.58963	0.152474	10.4255	1.9e-25	9.66e-24
RS06745	membrane_protein	433.627	1.36368	0.158587	8.59894	8.05e-18	2.36e-16
RS06750	sortase	1301.44	0.77806	0.103587	7.5112	5.86e-14	1.29e-12
RS06755	hypothetical_protein	1220.07	0.709594	0.0994286	7.13672	9.56e-13	1.83e-11
RS06760	class_C_sortase	1630.63	0.646499	0.0809301	7.98837	1.37e-15	3.53e-14
RS06765	hypothetical_protein	3795.12	0.707067	0.0926287	7.63335	2.29e-14	5.21e-13
RS06770	hypothetical_protein	8449.88	0.798463	0.0824324	9.68628	3.45e-22	1.42e-20
RS06775	signal_peptidase_I	593.032	0.894585	0.167591	5.3379	9.4e-08	9.2e-07
RS06780	hypothetical_protein	275.525	1.12985	0.230636	4.89884	9.64e-07	7.91e-06
RS06785	glycosyl_transferase	527.852	-0.367536	0.18235	-2.01555	0.0438471	0.0963494
RS06790	glycosyl_transferase_family_2	284.153	-0.560469	0.245352	-2.28435	0.0223512	0.0550117
RS06795	polysaccharide_biosynthesis_protein	540.469	-0.48251	0.196835	-2.45134	0.0142326	0.0377135
RS06800	membrane_protein	436.378	-0.604518	0.187308	-3.2274	0.00124921	0.00497887
RS06805	glycosyl_transferase_family_2	383.193	-0.764247	0.168659	-4.53132	5.86e-06	4.24e-05
RS06810	glycosyl_transferase_family_2	593.449	-0.895436	0.162845	-5.4987	3.83e-08	4.03e-07
RS06815	nucleotide_sugar_dehydratase	672.217	-0.786048	0.140415	-5.59804	2.17e-08	2.39e-07
RS06820	2-C-methyl-D-erythritol_4-phosphate_cytidylyltransferase	507.006	-0.743686	0.1689	-4.40312	1.07e-05	7.25e-05
RS06825	LicD_family_protein	377.676	-0.762004	0.153231	-4.97292	6.6e-07	5.65e-06
RS06830	hypothetical_protein	738.401	-0.751635	0.152321	-4.93455	8.03e-07	6.78e-06
RS06835	hypothetical_protein	186.121	-0.509868	0.20233	-2.51998	0.0117362	0.0319638
RS06840	glycosyl_transferase_family_2	288.999	-0.136107	0.172883	-0.787274	0.431122	0.560835
RS06845	alpha-L-Rha_alpha-12C3-L-rhamnosyltransferase	310.214	-0.377753	0.18724	-2.01749	0.0436448	0.096068
RS06850	rhamnosyltransferase	279.818	0.105813	0.17614	0.600733	0.548018	0.663444
RS06855	NAD(P)-dependent_oxidoreductase	1027.42	0.316142	0.152139	2.07798	0.0377115	0.0854354
RS06860	aromatic_ring_hydroxylase	643.506	-0.32164	0.138243	-2.32662	0.0199854	0.0502098
RS06865	RNA_polymerase_sigma_factor_RpoD	763.009	0.0455602	0.144783	0.314679	0.753005	0.83727
RS06870	DNA_primase	974.168	0.462291	0.149015	3.10231	0.00192015	0.00695462
RS06875	large-conductance_mechanosensitive_channel	12811.2	-0.402853	0.214384	-1.87912	0.0602286	0.121778
RS06880	IS3_family_transposase	97.3682	0.718981	0.270076	2.66215	0.0077644	0.0223804
RS06890	30S_ribosomal_protein_S21	1835.14	-1.19267	0.248169	-4.80589	1.54e-06	1.22e-05
RS06895	Fe-S_oxidoreductase	200.716	2.11594	0.687613	3.07723	0.00208936	0.00748074
RS06900	amino_acid_ABC_transporter_substrate-binding_protein	235.159	3.61024	0.264281	13.6606	1.75e-42	1.54e-40
RS06905	ammonium_transporter	11.5393	0.770161	0.629554	1.22334	0.2212	0.344424
RS06910	pyridine_nucleotide-disulfide_oxidoreductase	27.081	-0.554507	0.43522	-1.27408	0.202634	0.322579
RS06915	sulfurtransferase	2132.51	-0.0106836	0.192978	-0.055362	0.95585	0.976005
RS06920	hypothetical_protein	551.082	-0.457721	0.247403	-1.8501	0.0642987	0.128266
RS06925	glycerol-3-phosphate_transporter	199.838	0.27466	0.199745	1.37505	0.169116	0.278316
RS06930	maltodextrin_phosphorylase	783.236	0.106689	0.11203	0.952319	0.340935	0.47003
RS06935	4-alpha-glucanotransferase	343.185	0.259749	0.186337	1.39397	0.163325	0.272022
RS06940	LacI_family_transcriptional_regulator	348.018	-0.821406	0.182952	-4.48972	7.13e-06	5.04e-05
RS06945	hypothetical_protein	4766.63	0.311543	0.165992	1.87685	0.0605386	0.122022
RS06950	maltose_ABC_transporter_permease	785.68	1.13701	0.368041	3.08935	0.00200592	0.00722873
RS06955	maltose_ABC_transporter_permease	600.177	0.205812	0.214985	0.95733	0.338401	0.467534
RS06960	MFS_transporter	262.551	0.319489	0.209374	1.52593	0.127029	0.222674
RS06970	IS3_family_transposase	225.906	0.130438	0.204506	0.63782	0.523591	0.64068
RS06975	72C8-dihydro-8-oxoguanine_triphosphatase	21.7142	0.0688061	0.515261	0.133536	0.893769	0.937828
RS06980	peptidase	12.9817	0.797495	0.573423	1.39076	0.164298	0.273171
RS06985	peptidase	43.3241	0.919211	0.36946	2.48798	0.0128471	0.0344187
RS06990	excinuclease_ABC_subunit_B	1715.26	0.0497209	0.113177	0.439318	0.660431	0.759653
RS06995	CPBP_family_intramembrane_metalloprotease_domain-containing_protein	341.246	0.219863	0.159452	1.37887	0.167936	0.276609
RS07000	glutamine_ABC_transporter_permease	593.177	0.220587	0.144368	1.52795	0.126526	0.221993
RS07005	peptide_ABC_transporter_ATP-binding_protein	575.867	0.293635	0.180152	1.62993	0.103117	0.188076
RS07010	hypothetical_protein	331.609	-0.237952	0.239347	-0.994171	0.32014	0.449726
RS07015	hypothetical_protein	276.932	-0.894126	0.340038	-2.62949	0.00855126	0.0243944
RS07020	GTPase_ObgE	608.797	-0.485128	0.132448	-3.6628	0.000249477	0.00125516
RS07025	DUF4044_domain-containing_protein	678.303	0.17944	0.332393	0.539842	0.589306	0.699868
RS07030	aminopeptidase	710.289	-0.0731982	0.139549	-0.524535	0.599907	0.710715
RS07035	cell_wall_surface_anchor_protein	2643.76	-0.0733526	0.18554	-0.395347	0.692587	0.785906
RS07040	amidase	2823.68	0.0698124	0.146586	0.476257	0.633891	0.739222
RS07045	hypothetical_protein	30.871	0.966208	0.40377	2.39297	0.0167128	0.043279
RS07050	16S_rRNA_pseudouridine(516)_synthase	34.5383	0.163789	0.370157	0.442485	0.658138	0.758818
RS07055	aldo/keto_reductase	12362.4	0.412573	0.129834	3.1777	0.00148448	0.00568267
RS07060	NAD(P)H-dependent_oxidoreductase	1025.95	-0.489584	0.202578	-2.41677	0.015659	0.0408781
RS07065	lactoylglutathione_lyase	2250.4	-0.249014	0.15679	-1.58821	0.11224	0.199824
RS07070	glycosyltransferase	670.47	0.995011	0.354184	2.80931	0.00496484	0.0153135
RS07075	amino_acid_transporter	583.969	-0.520735	0.162617	-3.20221	0.00136376	0.00527268
RS07080	SsrA-binding_protein	282.523	0.186564	0.203166	0.918282	0.358471	0.487269
RS07085	ribonuclease_R	787.395	0.260039	0.125978	2.06415	0.0390031	0.0879499
RS07090	preprotein_translocase_subunit_SecG	1063.84	-0.164904	0.27063	-0.609336	0.542302	0.658169
RS07095	MFS_transporter	649.648	0.468	0.148195	3.158	0.00158858	0.00600992
RS07100	hypothetical_protein	210.727	1.23418	0.444412	2.7771	0.00548463	0.0166516
RS07105	ABC_transporter_ATP-binding_protein	31.0138	0.233447	0.444783	0.524856	0.599683	0.710715
RS07110	dephospho-CoA_kinase	270.769	0.0538241	0.184301	0.292044	0.770253	0.850131
RS07115	formamidopyrimidine-DNA_glycosylase	142.878	0.509336	0.221405	2.30047	0.0214214	0.0532409
RS07120	transcriptional_regulator	105.477	0.432765	0.251683	1.71948	0.0855262	0.162416
RS07125	transglutaminase	59.2902	0.470699	0.335111	1.40461	0.160138	0.268096
RS07130	hypothetical_protein	11.2237	-0.00985503	0.594656	-0.0165727	0.986778	0.992929
RS07135	hypothetical_protein	8.64805	-0.0273444	0.621899	-0.0439693	0.964929	0.979821
RS07140	hypothetical_protein	6.9467	-0.998268	0.64747	-1.5418	0.123123	0.217005
RS07145	hypothetical_protein	697.962	-0.180116	0.132771	-1.35659	0.17491	0.28615
RS07150	GTPase_Era	1471.64	-0.209567	0.121092	-1.73064	0.0835154	0.159693
RS07155	UDP_kinase	460.247	-0.0892498	0.129351	-0.689979	0.490207	0.614584
RS07160	endoribonuclease_YbeY	937.907	0.131532	0.11428	1.15096	0.249747	0.375008
RS07165	polyketide_synthesis_methyltransferase	162.73	0.58146	0.214939	2.70524	0.00682559	0.0201861
RS07170	DNA_mismatch_repair_protein_MutT	21.1031	-0.133166	0.48385	-0.275221	0.783146	0.862396
RS07175	nucleotidyltransferase	83.1194	0.147956	0.272616	0.542729	0.587317	0.698362
RS07180	PhoH_family_protein	342.098	-0.496385	0.170939	-2.90388	0.00368572	0.0118004
RS07185	oleate_hydratase	5602.69	0.000611819	0.09731	0.00628732	0.994983	0.996548
RS07190	hypothetical_protein	439.358	0.240962	0.210599	1.14417	0.252552	0.378047
RS07195	peptide-methionine_(S)-S-oxide_reductase	327.131	0.634004	0.27136	2.3364	0.0194704	0.0492996
RS07200	S1_RNA-binding_protein	576.023	0.318154	0.1283	2.47977	0.0131469	0.0351248
RS07205	ribosome-recycling_factor	2477.45	0.343823	0.110062	3.1239	0.00178474	0.00657309
RS07210	UMP_kinase	1028.86	0.563643	0.131569	4.28402	1.84e-05	0.000118115
RS07215	ABC_transporter_ATP-binding_protein	44.0699	1.68255	0.625618	2.68941	0.00715776	0.0210069
RS07220	peptide_ABC_transporter_ATP-binding_protein	21.2703	0.435215	0.463669	0.938633	0.347919	0.477475
RS07225	peptide_ABC_transporter_permease	11.7819	0.29865	0.673986	0.44311	0.657686	0.758748
RS07230	peptide_ABC_transporter_permease	14.3733	-0.258038	0.559113	-0.461514	0.64443	0.747462
RS07235	nickel_ABC_transporter2C_nickel/metallophore_periplasmic_binding_protein	14.9101	0.386303	0.516414	0.74805	0.45443	0.582915
RS07240	50S_ribosomal_protein_L1	2072.78	-0.657783	0.174227	-3.77544	0.000159725	0.000840724
RS07245	50S_ribosomal_protein_L11	577.419	-0.427052	0.224252	-1.90434	0.0568659	0.11656
RS07250	transposase	26.3953	0.518649	0.482614	1.07467	0.282524	0.410885
RS07255	MFS_transporter	46.1257	0.358221	0.371997	0.962966	0.335564	0.465534
RS07260	amidohydrolase	22.2353	0.317701	0.61904	0.513216	0.6078	0.716561
RS07265	LysR_family_transcriptional_regulator	157.719	1.02405	0.256833	3.98722	6.69e-05	0.000380864
RS07275	IS3_family_transposase	319.7	0.504588	0.258894	1.94901	0.0512938	0.108231
RS07280	aminodeoxychorismate_synthase2C_component_I	283.974	0.263983	0.181403	1.45523	0.145605	0.249148
RS07285	cell_division_protein_FtsK	480.127	0.0723168	0.183314	0.394497	0.693214	0.786156
RS07290	peptidyl-prolyl_cis-trans_isomerase	441.501	-0.497303	0.194707	-2.55411	0.010646	0.0293751
RS07295	manganese_ABC_transporter_permease	1650.47	-0.599121	0.11759	-5.09499	3.49e-07	3.16e-06
RS07300	manganese_ABC_transporter_ATP-binding_protein	850.04	-0.140601	0.121357	-1.15857	0.24663	0.371768
RS07305	metal_ABC_transporter_substrate-binding_protein	1942.21	-0.00716321	0.116795	-0.0613313	0.951095	0.973731
RS07310	MarR_family_transcriptional_regulator	1760.83	0.417144	0.149813	2.78443	0.00536211	0.0163308
RS07315	5'-methylthioadenosine/S-adenosylhomocysteine_nucleosidase	715.242	0.2791	0.107924	2.58608	0.00970736	0.027251
RS07320	hypothetical_protein	175.156	-0.0623745	0.227316	-0.274395	0.783781	0.862604
RS07325	ADP-ribose_pyrophosphatase	323.586	0.177903	0.167011	1.06522	0.286777	0.414542
RS07330	bifunctional_N-acetylglucosamine-1-phosphate_uridyltransferase/glucosamine-1-phosphate_acetyltransferase	817.379	-0.0786006	0.137393	-0.572086	0.567264	0.679524
RS07335	VOC_family_protein	54.7218	0.371682	0.353325	1.05195	0.29282	0.421392
RS07340	glyoxalase/bleomycin_resistance/extradiol_dioxygenase_family_protein	38.8256	-0.139789	0.356611	-0.391992	0.695064	0.787778
RS07345	NAD(P)-dependent_oxidoreductase	1083.84	-0.3286	0.149467	-2.19847	0.0279156	0.06651
RS07350	RNA-binding_protein	285.04	0.0793861	0.16948	0.468411	0.639491	0.743513
RS07355	NAD(P)-dependent_dehydrogenase	395.756	0.129863	0.13265	0.978991	0.327584	0.456826
RS07360	hypothetical_protein	196.893	0.585512	0.198182	2.95442	0.00313261	0.010408
RS07365	aminoacyl-tRNA_synthetase	242.128	-0.0517629	0.174769	-0.29618	0.767093	0.847609
RS07370	N-acetyltransferase	286.445	0.390933	0.153923	2.53979	0.011092	0.0305189
RS07375	glycosyl_transferase	11.4126	0.958058	0.586541	1.6334	0.102384	0.187624
RS07380	hypothetical_protein	25.1046	0.668095	0.419539	1.59245	0.111283	0.198303
RS07385	hypothetical_protein	6.62658	0.482324	0.649298	0.742839	0.457579	0.585175
RS07400	branched-chain_amino_acid_ABC_transporter_substrate-binding_protein	29.8342	0.610768	0.417943	1.46137	0.143915	0.246832
RS07405	methionine--tRNA_ligase	1306.32	-0.0761099	0.103592	-0.73471	0.462516	0.589404
RS07410	tellurite_resistance_methyltransferase_TehB	399.646	0.377008	0.188812	1.99674	0.0458539	0.0994615
RS07415	DUF1275_family_protein	11.2414	-0.109625	0.623117	-0.175931	0.860348	0.915154
RS07420	hypothetical_protein	241.443	0.159468	0.228089	0.69915	0.484458	0.608952
RS07425	acyltransferase	279.917	-0.332856	0.205973	-1.61602	0.106089	0.191693
RS07430	exodeoxyribonuclease	522.745	-0.190064	0.182424	-1.04188	0.297467	0.426494
RS07435	arsenate_reductase_family_protein	152.39	-0.195203	0.260749	-0.748623	0.454084	0.582877
RS07440	methylated-DNA--protein-cysteine_methyltransferase	129.878	0.00960947	0.225584	0.0425983	0.966022	0.979821
RS07445	phosphoglycerate_dehydrogenase	85.4631	1.04979	0.269771	3.89142	9.97e-05	0.000548415
RS07450	acetyltransferase	30.5322	0.410628	0.446382	0.919903	0.357624	0.486459
RS07455	phosphoserine_transaminase	46.9108	0.830335	0.394883	2.10274	0.0354887	0.0811588
RS07460	copper_homeostasis_protein_CutC	303.67	0.0108447	0.151587	0.0715407	0.942967	0.970525
RS07465	rRNA_(cytidine-2'-O-)-methyltransferase	844.988	-0.00525163	0.121476	-0.0432318	0.965517	0.979821
RS07470	initiation-control_protein_YabA	244.7	0.333569	0.186533	1.78826	0.0737338	0.143041
RS07475	DNA_polymerase_III_subunit_delta'	451.762	-0.199624	0.137323	-1.45368	0.146034	0.249508
RS07480	thymidylate_kinase	558.246	0.426433	0.131816	3.23506	0.00121618	0.00486725
RS07485	transposase	29.297	0.73766	0.432665	1.70492	0.0882088	0.1667
RS07490	CBS_domain-containing_protein	7.63882	1.07853	0.633009	1.70381	0.0884169	0.166923
RS07510	branched-chain_amino_acid_ABC_transporter_substrate-binding_protein	5.0307	-0.0998595	0.673743	-0.148216	0.882172	0.929858
RS07515	hypothetical_protein	100.146	-0.194365	0.303548	-0.640311	0.52197	0.639446
RS07520	ATP-dependent_Clp_protease_proteolytic_subunit	848.692	-0.499688	0.155471	-3.21402	0.00130891	0.00511161
RS07525	uracil_phosphoribosyltransferase	1122.95	-0.280121	0.103521	-2.70592	0.00681155	0.0201861
RS07530	cysteine_desulfhydrase	271.796	0.634063	0.367296	1.7263	0.0842933	0.160705
RS07535	tRNA_(uridine(34)/cytosine(34)/5-carboxymethylaminomethyluridine(34)-2'-O)-methyltransferase_TrmL	140.187	0.0361645	0.215633	0.167713	0.866809	0.920005
RS07540	amino_acid_permease	144.375	1.03687	0.341659	3.03481	0.00240689	0.00840425
RS07545	Trk_system_potassium_transport_protein_TrkA	304.452	0.542043	0.160632	3.37445	0.000739641	0.00319796
RS07550	Trk_system_potassium_transporter_TrkH	482.811	-0.00852273	0.136025	-0.0626554	0.950041	0.973731
RS07555	membrane_protein_insertion_efficiency_factor_YidD	264.074	-0.84984	0.2726	-3.11753	0.00182373	0.00667782
RS07560	ribosomal_large_subunit_pseudouridine_synthase_B	632.225	-0.462405	0.136953	-3.37639	0.000734443	0.00318972
RS07565	segregation/condensation_protein_B	318.964	-0.544336	0.148284	-3.67091	0.000241692	0.00122554
RS07570	segregation/condensation_protein_A	539.113	-0.486297	0.162105	-2.99989	0.00270081	0.00925923
RS07575	XerD-like_tyrosine_recombinase	609.313	-0.575347	0.131552	-4.37354	1.22e-05	8.11e-05
RS07580	CBS_domain-containing_protein	582.068	-0.299603	0.151876	-1.97269	0.048531	0.103415
RS07585	phosphodiesterase	459.904	-0.204366	0.158699	-1.28775	0.197832	0.316695
RS07590	non-canonical_purine_NTP_pyrophosphatase	699.498	-0.143881	0.129374	-1.11213	0.266082	0.392836
RS07595	glutamate_racemase	466.573	-0.0339569	0.147168	-0.230735	0.817521	0.886155
RS07600	hypothetical_protein	570.57	-0.642214	0.12456	-5.15588	2.52e-07	2.32e-06
RS07605	hypothetical_protein	34.6202	2.20339	0.686463	3.20977	0.0013284	0.00517382
RS07610	DNA-binding_protein	119.286	-0.651243	0.26471	-2.46021	0.0138856	0.0369456
RS07615	membrane_protein	2904.63	-0.494198	0.142399	-3.47052	0.00051945	0.00240137
RS07620	hypothetical_protein	1298.52	-0.297481	0.150032	-1.98278	0.0473919	0.101885
RS07625	23S_rRNA_methyltransferase	493.84	0.0799078	0.221305	0.361076	0.718043	0.807694
RS07630	acylphosphatase	208.559	0.195026	0.255413	0.763571	0.445123	0.574334
RS07635	membrane_protein_insertase_YidC	1181.2	0.197122	0.163241	1.20755	0.22722	0.350697
RS07640	amino_acid_ABC_transporter_permease	1228.48	0.44295	0.126375	3.50504	0.000456547	0.00214124
RS07645	ABC_transporter_substrate-binding_protein	1313.23	0.615666	0.197085	3.12386	0.00178495	0.00657309
RS07650	amidase	270.375	1.31852	0.40904	3.22345	0.00126658	0.00502737
RS07655	transcription_elongation_factor_GreA	465.171	-0.86095	0.191256	-4.50155	6.75e-06	4.8e-05
RS07660	aminodeoxychorismate_lyase	2044.73	-0.619186	0.149588	-4.13927	3.48e-05	0.00020959
RS07665	N-acetyltransferase	336.343	-0.712679	0.208691	-3.41499	0.000637837	0.00285993
RS07670	UDP-N-acetylmuramate--L-alanine_ligase	1567.1	-0.178384	0.109967	-1.62215	0.104771	0.190021
RS07675	hypothetical_protein	1011.24	0.0551681	0.222599	0.247836	0.804262	0.876677
RS07680	RNA_helicase	3297.93	0.130405	0.109823	1.18741	0.235066	0.359087
RS07685	ribosome_biogenesis_GTPase_Der	1879.67	-0.0852576	0.129794	-0.656868	0.511266	0.632794
RS07690	primosomal_protein_DnaI	805.241	0.142362	0.111226	1.27994	0.200565	0.319748
RS07695	chromosome_replication_initiation_protein	805.436	0.342977	0.11577	2.96258	0.00305075	0.0102237
RS07700	transcriptional_regulator_NrdR	438.275	0.743611	0.217135	3.42464	0.000615609	0.0027731
RS07705	two-component_sensor_histidine_kinase	3019.73	-0.177239	0.120432	-1.47169	0.141105	0.242735
RS07710	DNA-binding_response_regulator	3086.84	0.0677703	0.116225	0.583098	0.559827	0.672016
RS07715	hypothetical_protein	743.493	0.430585	0.22268	1.93365	0.0531564	0.111192
RS07720	zinc_metalloprotease_HtpX	1151.63	0.110039	0.103588	1.06228	0.288107	0.415844
RS07725	membrane_protein	545.883	0.223735	0.146949	1.52254	0.127875	0.22355
RS07730	ribosomal_RNA_small_subunit_methyltransferase_G	148.178	0.0425809	0.285076	0.149367	0.881264	0.929743
RS07735	V-type_Na+_-ATPase_subunit_J	452.964	-0.191358	0.142876	-1.33933	0.180462	0.293991
RS07740	potassium_transporter_Trk	484.587	-0.640062	0.210382	-3.04238	0.00234718	0.00825135
RS07745	cobalt_ABC_transporter_permease	301.472	-0.494716	0.189162	-2.61531	0.00891469	0.0252453
RS07750	heme_ABC_transporter_ATP-binding_protein	379.865	-0.0742454	0.15523	-0.478294	0.632441	0.737975
RS07755	DUF3816_family_protein	132.071	0.102687	0.222468	0.461581	0.644382	0.747462
RS07760	serine/threonine_transporter_SstT	145.053	0.636871	0.22228	2.86517	0.00416788	0.0131485
RS07765	branched-chain_amino_acid_transporter	42.7381	0.92763	0.433723	2.13876	0.0324552	0.0751084
RS07770	alcohol_dehydrogenase	20225	-0.0436572	0.188101	-0.232094	0.816465	0.886155
RS07775	ABC_transporter_permease	79.4122	-0.184446	0.28614	-0.6446	0.519186	0.636899
RS07780	methionine_import_ATP-binding_protein_MetN	59.32	0.593531	0.324824	1.82724	0.0676633	0.134012
RS07785	peptidase_M20	37.7805	0.579061	0.36108	1.60369	0.108781	0.195379
RS07790	O-sialoglycoprotein_endopeptidase	91.7078	-0.279068	0.283627	-0.983927	0.325152	0.454415
RS07795	ABC_transporter_substrate-binding_protein	251.489	-0.204674	0.171531	-1.19322	0.232782	0.356441
RS07800	glutamine_amidotransferase	58.8249	0.259617	0.31494	0.824339	0.409747	0.539551
RS07805	transcriptional_regulator	754.564	0.539351	0.131872	4.08996	4.31e-05	0.000253245
RS07810	hypothetical_protein	73.883	0.660961	0.31766	2.08072	0.0374597	0.0849641
RS07815	2-dehydropantoate_2-reductase	209.304	0.559161	0.174558	3.20331	0.00135859	0.00527268
RS07835	DhaKLM_operon_coactivator_DhaQ	150.438	0.0492125	0.222536	0.221144	0.82498	0.890385
RS07840	dihydroxyacetone_kinase_transcriptional_activator_DhaS	28.1969	0.516913	0.411829	1.25516	0.209419	0.330061
RS07845	dihydroxyacetone_kinase_subunit_DhaK	2074.2	-0.317073	0.164237	-1.93058	0.0535347	0.111593
RS07850	dihydroxyacetone_kinase_subunit_L	1453.98	-0.410733	0.178853	-2.29648	0.0216485	0.0536229
RS07855	PTS-dependent_dihydroxyacetone_kinase_phosphotransferase_subunit_DhaM	1252.01	-0.585496	0.179057	-3.26989	0.00107589	0.00438735
RS07860	glycerol_transporter	4089.82	-0.924879	0.175536	-5.26888	1.37e-07	1.31e-06
RS07865	cupin	17180.7	-0.401665	0.165821	-2.42228	0.0154234	0.0404265
RS07870	MerR_family_transcriptional_regulator	292.471	1.73463	0.69455	2.49749	0.0125076	0.0336022
RS07875	hypothetical_protein	152.676	-0.746476	0.246536	-3.02786	0.00246293	0.00858037
RS07880	hypothetical_protein	26.5558	-0.886951	0.437422	-2.02768	0.0425929	0.0946766
RS07885	SAM-dependent_methyltransferase	66.0817	-0.685765	0.337102	-2.0343	0.0419218	0.0936592
RS07890	ribosome_silencing_factor_RsfS	204.662	-0.696771	0.268688	-2.59324	0.00950776	0.0267682
RS07895	cysteine_hydrolase	319.067	-0.471828	0.151479	-3.1148	0.0018407	0.00672722
RS07900	HD_domain-containing_protein	305.024	-0.222139	0.158977	-1.3973	0.162322	0.270817
RS07905	nicotinate-nicotinamide_nucleotide_adenylyltransferase	387.053	-0.120893	0.156879	-0.770614	0.440935	0.570241
RS07910	RNA-binding_protein	233.81	0.0769735	0.167887	0.458482	0.646606	0.749088
RS07915	ribosome_biogenesis_GTPase_YqeH	485.046	0.205893	0.122621	1.6791	0.0931316	0.173959
RS07920	HAD_family_hydrolase	375.934	0.268562	0.150432	1.78526	0.0742186	0.143618
RS07925	EamA_family_transporter	105.512	0.111695	0.518562	0.215394	0.82946	0.891405
RS07930	aspartyl/glutamyl-tRNA(Asn/Gln)_amidotransferase_subunit_B	1725.26	-0.477404	0.122039	-3.9119	9.16e-05	0.00050824
RS07935	glutamyl-tRNA(Gln)_amidotransferase_subunit_A	997.133	-0.2293	0.120645	-1.90062	0.0573514	0.117183
RS07940	aspartyl/glutamyl-tRNA(Asn/Gln)_amidotransferase_subunit_C	217.76	0.19555	0.186138	1.05056	0.293458	0.421781
RS07945	pyruvate2C_phosphate_dikinase	1389.23	-2.1334	0.148864	-14.3312	1.4e-46	1.35e-44
RS07950	phosphoenolpyruvate_synthase_regulatory_protein	232.494	-1.85146	0.248879	-7.43918	1.01e-13	2.16e-12
RS07955	CBS_domain-containing_protein	161.286	-1.44434	0.259332	-5.56946	2.56e-08	2.75e-07
RS07960	3-hydroxybutyryl-CoA_dehydrogenase	12224.8	-0.0126349	0.142297	-0.0887924	0.929247	0.95844
RS07965	isochorismatase	43.0638	-0.610573	0.37124	-1.64469	0.100034	0.184188
RS07970	GTP-sensing_pleiotropic_transcriptional_regulator_CodY	941.966	-0.658198	0.174783	-3.76581	0.00016601	0.000866741
RS07975	aminotransferase	756.073	-0.806209	0.173594	-4.64421	3.41e-06	2.58e-05
RS07980	universal_stress_protein_UspA	27725.9	-0.806485	0.245701	-3.28238	0.00102934	0.00424219
RS07985	haloacid_dehalogenase	137.808	0.205135	0.212399	0.965804	0.334142	0.464299
RS07990	L-asparaginase	274.167	-0.0248799	0.156037	-0.159449	0.873315	0.924378
RS07995	shikimate_dehydrogenase	71.7232	-0.309969	0.327373	-0.946837	0.343722	0.473198
RS08000	aldo/keto_reductase	1250.9	-0.679843	0.115075	-5.90782	3.47e-09	4.3e-08
RS08005	DNA_helicase_RecG	1274.8	0.0249948	0.104669	0.238799	0.811262	0.882817
RS08010	CHAP_domain-containing_protein	1790.85	-0.370261	0.100035	-3.70132	0.000214484	0.00109909
RS08015	alanine_racemase	410.19	-0.176641	0.308368	-0.572824	0.566764	0.679345
RS08020	holo-ACP_synthase	95.6746	-0.342168	0.323879	-1.05647	0.290754	0.419085
RS08025	phospho-2-dehydro-3-deoxyheptonate_aldolase	376.165	-0.510464	0.16258	-3.13978	0.00169073	0.00634681
RS08030	preprotein_translocase_subunit_SecA	6091.19	-0.272124	0.0842054	-3.23167	0.00123071	0.00491522
RS08035	mannose-6-phosphate_isomerase2C_class_I	620.59	-0.0290484	0.126615	-0.229422	0.818541	0.886257
RS08040	fructokinase	62.1684	-0.0488649	0.385219	-0.12685	0.899059	0.941849
RS08045	PTS_beta-glucoside_transporter_subunit_EIIBCA	761.729	-0.446106	0.139	-3.20939	0.00133018	0.00517382
RS08050	sucrose-6-phosphate_hydrolase	486.797	-0.72408	0.208865	-3.46673	0.000526836	0.00242972
RS08055	LacI_family_transcriptional_regulator	549.254	-0.939396	0.167264	-5.61623	1.95e-08	2.19e-07
RS08060	N_utilization_substance_protein_B	1521.81	-0.663127	0.140334	-4.72536	2.3e-06	1.81e-05
RS08065	Asp23/Gls24_family_envelope_stress_response_protein	1139.68	-0.15834	0.119717	-1.32262	0.185963	0.300677
RS08070	elongation_factor_P	1473.83	-0.180282	0.122486	-1.47187	0.141057	0.242735
RS08075	hypothetical_protein	128.711	0.405886	0.248341	1.63439	0.102176	0.18742
RS08080	hypothetical_protein	124.051	0.32497	0.232566	1.39733	0.162315	0.270817
RS08085	hypothetical_protein	151.678	0.183708	0.234435	0.783622	0.433262	0.562975
RS08090	hypothetical_protein	252.191	0.314721	0.165815	1.89802	0.0576932	0.117349
RS08095	peptidase_M24_family_protein	449.246	0.18915	0.135322	1.39778	0.162179	0.270817
RS08100	DUF4811_domain-containing_protein	548.412	-0.623484	0.160639	-3.88127	0.000103914	0.000570204
RS08105	MFS_transporter	414.174	-0.361981	0.153744	-2.35445	0.0185504	0.0473413
RS08110	excinuclease_ABC_subunit_A	1115.35	-0.0277383	0.12654	-0.219205	0.82649	0.890385
RS08115	membrane_protein	469.003	-0.573199	0.140321	-4.08491	4.41e-05	0.00025804
RS08120	magnesium_transporter	259.798	-0.274006	0.183117	-1.49635	0.134563	0.23385
RS08125	30S_ribosomal_protein_S18	1422.89	-0.714689	0.214919	-3.32538	0.000882977	0.00373434
RS08130	Single-stranded_DNA-binding_protein_1	1410.17	-0.0109847	0.165314	-0.0664477	0.947021	0.973298
RS08135	30S_ribosomal_protein_S6	750.997	-0.225782	0.135886	-1.66156	0.0966005	0.179401
RS08140	A/G-specific_adenine_glycosylase	187.643	0.123655	0.188647	0.655482	0.512157	0.632887
RS08145	transcriptional_regulator	99.0959	-0.237576	0.260253	-0.912863	0.361315	0.489417
RS08150	thiol_reductase_thioredoxin	4352.25	-0.522641	0.171979	-3.03898	0.00237381	0.00832983
RS08155	acid_phosphatase	541.994	1.42079	0.603977	2.35239	0.0186532	0.047541
RS08160	endonuclease_MutS2	718.168	0.197199	0.124576	1.58296	0.11343	0.201572
RS08165	colicin_V_production_protein	967.221	-0.278803	0.150076	-1.85774	0.0632054	0.126592
RS08170	hypothetical_protein	272.418	0.332222	0.159278	2.08579	0.0369972	0.0841122
RS08175	ribonuclease_HIII	173.924	0.756012	0.246634	3.06532	0.00217435	0.0077212
RS08180	signal_peptidase_I	232.052	0.0913814	0.182892	0.499646	0.617325	0.724702
RS08185	helicase	216.541	0.336819	0.194321	1.73331	0.0830409	0.158943
RS08190	hypothetical_protein	2472.53	-0.287097	0.250741	-1.14499	0.252212	0.377831
RS08195	DNA_polymerase_IV	338.572	-0.644003	0.190807	-3.37515	0.00073776	0.00319696
RS08200	formate_acetyltransferase	107787	0.611136	0.149772	4.08044	4.5e-05	0.000261469
RS08205	FMN-binding_protein	4010.07	1.81007	0.657488	2.75301	0.00590495	0.0177883
RS08210	serine_hydrolase	268.136	-0.432611	0.250504	-1.72696	0.0841747	0.160637
RS08215	peptidase	113.523	0.096836	0.242615	0.399134	0.689794	0.784115
RS08220	anion_permease	55.2364	0.956011	0.308137	3.10255	0.00191859	0.00695462
RS08225	aquaporin	152.533	1.14343	0.224667	5.08945	3.59e-07	3.22e-06
RS08230	universal_stress_protein_UspA	3336.52	0.988896	0.142612	6.93417	4.09e-12	7.4e-11
RS08235	MFS_transporter	1765.55	1.38432	0.191316	7.23581	4.63e-13	9.15e-12
RS08240	Crp/Fnr_family_transcriptional_regulator	124.475	-0.397244	0.248006	-1.60175	0.109211	0.19551
RS08245	Xaa-Pro_dipeptidyl-peptidase	528.735	-0.215455	0.129486	-1.66392	0.0961289	0.178696
RS08250	hypothetical_protein	109.326	-0.536851	0.267598	-2.00618	0.0448367	0.0976266
RS08255	geranylgeranyl_pyrophosphate_synthase	1126.45	-0.351977	0.12414	-2.83532	0.00457796	0.0142564
RS08260	amino_acid_ABC_transporter_ATP-binding_protein	1118.93	-0.598738	0.113192	-5.28956	1.23e-07	1.18e-06
RS08265	thiol_reductant_ABC_exporter_subunit_CydD	1469.27	-0.601795	0.102714	-5.85894	4.66e-09	5.71e-08
RS08270	cytochrome_c_oxidase_assembly_protein	4040.98	-0.28967	0.0982517	-2.94824	0.00319584	0.0105457
RS08275	cytochrome_ubiquinol_oxidase_subunit_I	4893.54	-0.0852442	0.0802205	-1.06262	0.287953	0.415844
RS08280	NADH_dehydrogenase	3812.86	0.0668025	0.120109	0.556184	0.578085	0.689502
RS08285	12C4-dihydroxy-2-naphthoate_octaprenyltransferase	3724.82	0.32125	0.0991053	3.2415	0.00118902	0.00477826
RS08290	hypothetical_protein	107.782	0.21098	0.269767	0.782084	0.434165	0.563281
RS08295	nucleoid-associated_protein2C_YbaB/EbfC_family	195.658	-1.12152	0.332009	-3.37798	0.000730193	0.00318331
RS08300	cyclopropane-fatty-acyl-phospholipid_synthase	332.888	-0.645056	0.217226	-2.96951	0.00298275	0.0100305
RS08305	MerR_family_transcriptional_regulator	211.807	-0.538176	0.240118	-2.2413	0.0250064	0.0605468
RS08310	3'-5'_exonuclease	29.4774	-0.377193	0.434043	-0.869024	0.384834	0.515967
RS08315	hypothetical_protein	167.464	0.173954	0.226884	0.766709	0.443255	0.572616
RS08320	aminoacetone_oxidase_family_FAD-binding_enzyme	608.756	0.0868241	0.146407	0.59303	0.553161	0.667584
RS08325	DUF4931_domain-containing_protein	79.8031	0.419593	0.291107	1.44137	0.14948	0.253985
RS08330	30S_ribosomal_protein_S14	92.7364	-1.05308	0.271912	-3.87287	0.00010756	0.000588543
RS08335	amino_acid_lyase	41.4762	-0.0258945	0.378687	-0.0683795	0.945484	0.972598
RS08340	tRNA_(adenosine(37)-N6)-threonylcarbamoyltransferase_complex_transferase_subunit_TsaD	843.346	-0.236401	0.128313	-1.84237	0.0654211	0.12997
RS08345	ribosomal-protein-alanine_N-acetyltransferase_RimI	312.088	0.510682	0.149437	3.41737	0.00063229	0.00284164
RS08350	tRNA_(adenosine(37)-N6)-threonylcarbamoyltransferase_complex_dimerization_subunit_type_1_TsaB	355.959	0.581963	0.154136	3.77565	0.000159588	0.000840724
RS08355	hypothetical_protein	338.331	-0.324789	0.255958	-1.26892	0.204471	0.323578
RS08360	ribonuclease_J	3463.83	-0.410445	0.1097	-3.74151	0.000182919	0.000949902
RS08365	CHAP_domain-containing_protein	58.1495	0.43469	0.349913	1.24228	0.214133	0.336396
RS08370	type_I_glutamate--ammonia_ligase	2068.2	-0.311385	0.110079	-2.82872	0.00467339	0.014507
RS08375	MerR_family_transcriptional_regulator	704.698	-0.170343	0.164635	-1.03467	0.300825	0.4286
RS08380	FUSC_family_protein	419.297	0.164864	0.205372	0.802758	0.422115	0.552457
RS08385	phosphoglycerate_kinase	21836.2	-0.250697	0.0942615	-2.65959	0.00782364	0.0225177
RS08390	5'-nucleotidase2C_lipoprotein_e(P4)_family	2814.67	-0.192822	0.188132	-1.02493	0.305397	0.433373
RS08395	type_I_glyceraldehyde-3-phosphate_dehydrogenase	31315.2	0.287265	0.1515	1.89614	0.0579409	0.117643
RS08400	elongation_factor_G	11386.4	0.00426541	0.15597	0.0273477	0.978182	0.989937
RS08405	30S_ribosomal_protein_S7	1166.18	-0.66638	0.153201	-4.3497	1.36e-05	8.98e-05
RS08410	30S_ribosomal_protein_S12	1108.78	-0.554671	0.152496	-3.63729	0.000275521	0.00137548
RS08415	pur_operon_repressor	1771.68	-0.0692435	0.127783	-0.541882	0.5879	0.698627
RS08420	3'-5'_exoribonuclease_YhaM	835.13	-0.142668	0.126414	-1.12857	0.259077	0.384841
RS08425	DNA_recombination_protein_RmuC	794.377	-0.0750374	0.106444	-0.704949	0.480842	0.606374
RS08430	thiamine_pyrophosphokinase	331.742	-0.166445	0.191882	-0.867434	0.385704	0.516673
RS08435	ribulose-phosphate_3-epimerase	502.472	-0.0380333	0.145974	-0.260549	0.79444	0.869108
RS08440	ribosome_small_subunit-dependent_GTPase_A	743.639	0.163734	0.107449	1.52382	0.127553	0.223189
RS08445	rRNA_(guanine-N1)-methyltransferase	389.045	-0.54867	0.197248	-2.78163	0.00540872	0.0164469
RS08450	16S_rRNA_(adenine(1518)-N(6)/adenine(1519)-N(6))-dimethyltransferase	358.269	-0.357894	0.150992	-2.37029	0.0177741	0.0454802
RS08455	hypothetical_protein	177.54	-0.152002	0.192312	-0.790392	0.429299	0.559215
RS08460	ribonuclease_M5	107.203	0.1442	0.276545	0.521434	0.602065	0.712056
RS08465	TatD_family_hydrolase	135.019	0.482892	0.218741	2.2076	0.027272	0.0652976
RS08470	hypothetical_protein	54.7606	-0.0810234	0.363595	-0.22284	0.82366	0.890307
RS08475	hypothetical_protein	37.5933	0.549975	0.414793	1.3259	0.184872	0.299162
RS08480	hypothetical_protein	74.1843	0.209645	0.324929	0.645203	0.518795	0.636823
RS08485	hypothetical_protein	21.1286	0.766083	0.46628	1.64297	0.10039	0.184668
RS08490	D-alanyl-lipoteichoic_acid_biosynthesis_protein_DltD	1495.32	-0.0856653	0.102359	-0.836913	0.402641	0.534189
RS08495	D-alanine--poly(phosphoribitol)_ligase_subunit_2	189.963	0.195644	0.18206	1.07461	0.28255	0.410885
RS08500	D-alanyl-lipoteichoic_acid_biosynthesis_protein_DltB	907.118	0.093448	0.115221	0.811033	0.417347	0.547326
RS08505	D-alanine--poly(phosphoribitol)_ligase	983.173	0.286548	0.100873	2.84068	0.00450168	0.0140641
RS08510	teichoic_acid_D-Ala_incorporation-associated_protein_DltX	80.6912	0.452577	0.26529	1.70597	0.088013	0.166648
RS08515	two-component_sensor_histidine_kinase	381.546	0.54859	0.166393	3.29695	0.000977393	0.00404532
RS08520	DNA-binding_response_regulator	220.836	0.493389	0.228942	2.15508	0.0311555	0.0725338
RS08525	50S_ribosomal_protein_L34	2631.47	-0.614698	0.291615	-2.10791	0.0350384	0.080414
RS08530	membrane_protein	378.945	2.10833	0.65448	3.22137	0.00127577	0.00503294
RS08535	transposase	31.7903	0.741245	0.464348	1.59631	0.110419	0.197313
RS08540	glycine/betaine_ABC_transporter_permease	820.295	-0.52809	0.160106	-3.29838	0.000972434	0.00403342
RS08545	glycine/betaine_ABC_transporter_ATP-binding_protein	434.87	-0.385077	0.164508	-2.34077	0.0192438	0.0489177
RS08550	phosphoketolase	431.24	-0.251576	0.145998	-1.72314	0.0848631	0.161632
RS08555	L-ascorbate-6-phosphate_lactonase	1516.05	0.491979	0.166118	2.96162	0.00306022	0.0102377
RS08560	L-ascorbate-6-phosphate_lactonase	801.529	-0.13905	0.163028	-0.85292	0.393704	0.524848
RS08565	hypothetical_protein	26.3053	2.26089	0.671461	3.36712	0.000759564	0.00326225
RS08570	carbohydrate_kinase	13.6833	-0.0340226	0.56641	-0.0600672	0.952102	0.973731
RS08575	amidohydrolase	100.125	0.467023	0.263638	1.77146	0.0764842	0.147707
RS08580	PTS_galactitol_transporter_subunit_IIC	94.4878	0.948159	0.274322	3.45637	0.000547498	0.0025071
RS08585	dihydrofolate_reductase	85.2586	0.745698	0.298528	2.49791	0.0124927	0.0336022
RS08590	hypothetical_protein	51.4181	0.469292	0.345822	1.35703	0.174771	0.28615
RS08595	LacI_family_transcriptional_regulator	92.9369	0.284572	0.303775	0.936785	0.348869	0.478244
RS08600	transaldolase	653.699	-1.07472	0.168528	-6.3771	1.8e-10	2.63e-09
RS08605	L-ribulose-5-phosphate_4-epimerase	279.696	-0.813963	0.233715	-3.48271	0.000496368	0.00231678
RS08610	L-xylulose_5-phosphate_3-epimerase	320.814	-1.00504	0.157637	-6.37565	1.82e-10	2.63e-09
RS08615	3-keto-L-gulonate-6-phosphate_decarboxylase	204.776	-0.877478	0.189439	-4.63197	3.62e-06	2.72e-05
RS08620	PTS_ascorbate_transporter_subunit_IIA	162.832	-1.05257	0.231517	-4.54639	5.46e-06	3.97e-05
RS08625	PTS_ascorbate_transporter_subunit_IIB	1123.82	-2.06293	0.270683	-7.62122	2.51e-14	5.66e-13
RS08630	PTS_ascorbate_transporter_subunit_IIC	1013.22	-0.940561	0.226784	-4.14739	3.36e-05	0.000202924
RS08635	hypothetical_protein	553.189	0.586507	0.12005	4.88551	1.03e-06	8.4e-06
RS08645	adenylosuccinate_synthetase	511.66	0.246184	0.135256	1.82013	0.0687388	0.135588
RS08650	transcriptional_regulator	304.692	0.432989	0.219469	1.97289	0.0485077	0.103415
RS08655	DNA-binding_protein	274.2	-0.596455	0.265949	-2.24274	0.0249137	0.0603979
RS08660	bifunctional_glutamate--cysteine_ligase/glutathione_synthetase	716.752	-0.625995	0.116762	-5.36129	8.26e-08	8.21e-07
RS08665	hypothetical_protein	271.391	-0.620775	0.201666	-3.07823	0.00208236	0.00746951
RS08670	hypothetical_protein	785.721	-0.396424	0.160172	-2.47499	0.0133241	0.0355492
RS08675	molecular_chaperone_Hsp33	126.417	0.882275	0.323807	2.7247	0.00643607	0.0192387
RS08680	tRNA_dihydrouridine_synthase_DusB	274.794	-0.0262406	0.190261	-0.137918	0.890305	0.9347
RS08685	deoxyadenosine_kinase	161.286	-0.484247	0.2414	-2.00599	0.0448568	0.0976266
RS08690	N-acetyltransferase	131.794	-0.612486	0.229167	-2.67266	0.00752529	0.0217885
RS08695	chaperone_protein_ClpB	1997.52	-0.339378	0.0943554	-3.5968	0.000322152	0.00158781
RS08700	CtsR_family_transcriptional_regulator	194.533	0.223806	0.193486	1.1567	0.247394	0.372578
RS08705	hypothetical_protein	145.135	-0.228921	0.339571	-0.674146	0.500218	0.624306
RS08710	elongation_factor_Ts	989.893	-0.622495	0.174528	-3.56674	0.000361455	0.00175446
RS08715	30S_ribosomal_protein_S2	849.786	-0.204951	0.201882	-1.0152	0.310009	0.437993
RS08720	peroxiredoxin	5124.31	0.427854	0.142444	3.00367	0.00266744	0.00917732
RS08725	alkyl_hydroperoxide_reductase_subunit_F	11841.9	0.529201	0.107723	4.9126	8.99e-07	7.47e-06
RS08735	sodium_hydrogen_antiporter	1121.38	0.128201	0.138414	0.926213	0.354335	0.483344
RS08740	hypothetical_protein	104.798	0.0665551	0.245555	0.271039	0.786361	0.863971
RS08745	LD-carboxypeptidase	218.287	-0.723585	0.257779	-2.80699	0.00500064	0.0153825
RS08750	endopeptidase	199.692	-0.808847	0.223495	-3.61908	0.000295647	0.00146838
RS08755	oxidoreductase	841.634	-0.445734	0.190505	-2.33975	0.0192967	0.0489879
RS08760	MFS_transporter	153.872	0.273728	0.202172	1.35394	0.175756	0.287291
RS08765	Crp/Fnr_family_transcriptional_regulator	209.518	-0.888805	0.251988	-3.52718	0.000420015	0.00199404
RS08770	peptide_deformylase	607.006	-0.607968	0.180002	-3.37756	0.000731322	0.00318331
RS08775	transcriptional_regulator	1183.24	-0.229954	0.113233	-2.03081	0.0422742	0.0942292
RS08780	oligohyaluronate_lyase	322.375	-0.457389	0.316028	-1.44731	0.147811	0.251369
RS08785	PTS_N-acetylglucosamine_transporter_subunit_IIBC	708.319	-0.974639	0.236731	-4.11708	3.84e-05	0.000229395
RS08790	PTS_N-acetylgalactosamine_transporter_subunit_IIC	524.013	-0.887871	0.229633	-3.86647	0.00011042	0.000600797
RS08795	PTS_N-acetylgalactosamine_transporter_subunit_IIB	225.391	-0.999025	0.300341	-3.32631	0.000880049	0.0037301
RS08800	glucuronyl_hydrolase	267.636	-1.37434	0.276453	-4.97135	6.65e-07	5.67e-06
RS08805	PTS_mannose_transporter_subunit_IIA	74.1418	-1.22921	0.417006	-2.94769	0.00320158	0.0105467
RS08810	gluconate_5-dehydrogenase	552.769	-1.13324	0.210676	-5.37909	7.49e-08	7.51e-07
RS08815	hypothetical_protein	389.966	-1.06154	0.207819	-5.10797	3.26e-07	2.96e-06
RS08820	2-keto-3-deoxygluconate_kinase	746.147	-1.30055	0.214464	-6.06421	1.33e-09	1.74e-08
RS08825	bifunctional_2-keto-4-hydroxyglutarate_aldolase/2-keto-3-deoxy-6-phosphogluconate_aldolase	490.125	-1.26825	0.203638	-6.22799	4.72e-10	6.44e-09
RS08830	hypothetical_protein	1239.04	-1.60989	0.120859	-13.3204	1.76e-40	1.48e-38
RS08835	hypothetical_protein	412.888	0.133566	0.172824	0.772843	0.439615	0.569208
RS08840	MarR_family_transcriptional_regulator	96.1789	0.49005	0.45142	1.08557	0.277668	0.406909
RS08845	DNA_polymerase_III_subunit_alpha	1318.68	-0.16131	0.0961528	-1.67765	0.0934163	0.174323
RS08850	N-acetylmuramoyl-L-alanine_amidase	46.2894	0.0247251	0.411734	0.0600511	0.952115	0.973731
RS08855	proline--tRNA_ligase	1437.69	-0.591502	0.134443	-4.39966	1.08e-05	7.32e-05
RS08860	RIP_metalloprotease_RseP	606.502	-0.326728	0.135815	-2.40569	0.0161418	0.0419123
RS08865	phosphatidate_cytidylyltransferase	423.248	-0.511442	0.144906	-3.52948	0.000416371	0.0019816
RS08870	isoprenyl_transferase	298.611	-0.361412	0.170194	-2.12353	0.0337093	0.0775474
RS08875	preprotein_translocase_subunit_YajC	1282.47	-1.30707	0.176459	-7.40725	1.29e-13	2.69e-12
RS08880	thiol_reductase_thioredoxin	177.319	0.318348	0.323344	0.984549	0.324845	0.454315
RS08885	malate_dehydrogenase	7240.15	2.05989	0.158936	12.9605	2.05e-38	1.53e-36
RS08890	L-malate_permease	3797.1	1.44904	0.163739	8.84968	8.78e-19	2.88e-17
RS08895	histidine_kinase	723.117	1.16819	0.132747	8.80015	1.37e-18	4.41e-17
RS08900	two-component_system_response_regulator_DcuR	361.605	1.03716	0.2102	4.93414	8.05e-07	6.78e-06
RS08905	UDP-glucose_4-epimerase_GalE	1226.45	-0.326074	0.0995714	-3.27477	0.00105747	0.00433843
RS08910	glucohydrolase	168.434	0.291677	0.25419	1.14748	0.251184	0.376581
RS08915	ABC_transporter_ATP-binding_protein	1813.22	-1.19086	0.172724	-6.89456	5.4e-12	9.69e-11
RS08920	Fis_family_transcriptional_regulator	137.41	0.0766587	0.221797	0.345626	0.729624	0.816925
RS08925	protein_lacX	167.64	-0.0290173	0.206177	-0.140739	0.888076	0.933565
RS08930	tagatose_12C6-diphosphate_aldolase	118.668	0.335112	0.228291	1.46792	0.142126	0.244059
RS08935	tagatose-6-phosphate_kinase	74.1849	0.584186	0.336557	1.73577	0.0826039	0.158263
RS08950	galactose-6-phosphate_isomerase	1641.85	0.256577	0.143061	1.79348	0.0728967	0.14191
RS08955	galactose-6-phosphate_isomerase_subunit_LacA	925.39	0.337074	0.146544	2.30016	0.0214393	0.0532409
RS08960	hypothetical_protein	277.073	0.466687	0.174265	2.67803	0.00740565	0.0215386
RS08965	PTS_mannose_transporter_subunit_IIC	540.106	-0.182477	0.227245	-0.802997	0.421976	0.552457
RS08970	PTS_fructose_transporter_subunit_IIB	247.038	-0.0790087	0.257953	-0.306292	0.759383	0.842936
RS08975	PTS_galactose_transporter_subunit_IIA	371.491	0.221989	0.221116	1.00395	0.315405	0.444966
RS08980	DeoR_family_transcriptional_regulator	751.467	-0.389291	0.191817	-2.02949	0.0424079	0.0944185
RS08985	histidine_triad_protein	9.89494	0.676957	0.653887	1.03528	0.300538	0.4286
RS08995	D-tyrosyl-tRNA(Tyr)_deacylase	332.737	-1.21834	0.194789	-6.25466	3.98e-10	5.55e-09
RS09000	GTP_pyrophosphokinase	697.863	-0.671082	0.136173	-4.92817	8.3e-07	6.96e-06
RS09005	2'2C3'-cyclic-nucleotide_2'-phosphodiesterase	1628.32	0.17342	0.189261	0.916303	0.359508	0.487993
RS09010	class_Ib_ribonucleoside-diphosphate_reductase_assembly_flavoprotein_NrdI	126.249	0.578749	0.370925	1.56029	0.118693	0.20977
RS09015	peptidase_M42	383.791	0.0215837	0.17952	0.12023	0.904301	0.943767
RS09020	zeta_toxin	320.374	-0.126923	0.202192	-0.627734	0.530178	0.646456
RS09030	iron_ABC_transporter_substrate-binding_protein	506.578	1.13623	0.144421	7.86748	3.62e-15	9.1e-14
RS09035	DNA-binding_response_regulator	291.275	1.01842	0.174424	5.83874	5.26e-09	6.41e-08
RS09040	sensor_histidine_kinase	526.721	1.05043	0.15875	6.61689	3.67e-11	5.68e-10
RS09045	PTS_mannose_transporter_subunit_IID	2197.53	1.36308	0.0889465	15.3248	5.22e-53	5.33e-51
RS09050	PTS_mannose_transporter_subunit_IIC	1255.77	1.28611	0.138235	9.30375	1.36e-20	5.05e-19
RS09055	PTS_sorbose_transporter_subunit_IIB	687.967	1.09243	0.118915	9.18661	4.05e-20	1.43e-18
RS09060	PTS_mannose_transporter_subunit_IIA	411.769	1.00222	0.151805	6.60203	4.06e-11	6.19e-10
RS09065	alanine_racemase	22.6865	0.711936	0.59294	1.20069	0.229872	0.353383
RS09070	membrane_protein	118.467	0.495993	0.229457	2.16159	0.0306497	0.0716146
RS09075	ABC_transporter_ATP-binding_protein	51.3649	0.520698	0.333287	1.56231	0.118214	0.209115
RS09080	hypothetical_protein	21.3356	0.317513	0.455477	0.697099	0.485741	0.610169
RS09085	ABC_transporter_ATP-binding_protein	6.91723	1.03779	0.635788	1.63229	0.102619	0.187877
RS09090	TCS_sensor_kinase	109.663	0.843188	0.279407	3.01777	0.00254641	0.00882359
RS09095	DNA-binding_response_regulator	48.2625	0.672181	0.404702	1.66093	0.096728	0.179466
RS09100	RgfB_protein	379.1	0.162928	0.148772	1.09515	0.273452	0.402184
RS09105	PTS_glucose_transporter_subunit_IIABC	1210.69	0.405038	0.0922576	4.39029	1.13e-05	7.59e-05
RS09110	histidine_kinase	375.435	-0.19256	0.150223	-1.28183	0.199904	0.318957
RS09115	DNA-binding_response_regulator	70.5636	-0.0354415	0.356	-0.0995547	0.920698	0.952158
RS09120	phosphate_transport_system_regulatory_protein_PhoU	17.1439	0.790916	0.61306	1.29011	0.197012	0.315643
RS09125	phosphate_ABC_transporter_ATP-binding_protein	6.74846	1.08046	0.666923	1.62007	0.105218	0.190518
RS09130	phosphate_ABC_transporter2C_permease_protein_PstA	7.92855	0.553421	0.646291	0.856304	0.39183	0.52307
RS09135	phosphate_ABC_transporter_permease_subunit_PstC	4.2266	0.814083	0.678586	1.19967	0.230266	0.353549
RS09140	phosphate-binding_protein	5.46312	0.533608	0.65659	0.812695	0.416393	0.547186
RS09145	thymidylate_kinase	465.079	-0.0908495	0.128696	-0.705921	0.480237	0.606006
RS09150	16S_rRNA_(uracil(1498)-N(3))-methyltransferase	224.89	0.00113677	0.18155	0.00626146	0.995004	0.996548
RS09155	50S_ribosomal_protein_L11_methyltransferase	207.927	-0.161133	0.193132	-0.834314	0.404104	0.534665
RS09160	hypothetical_protein	184.572	-0.166206	0.269905	-0.615794	0.538031	0.653805
RS09165	MerR_family_transcriptional_regulator	192.179	-0.362948	0.1821	-1.99313	0.0462477	0.100091
RS09170	N-acetyltransferase	468.73	-0.102301	0.134045	-0.763185	0.445353	0.574334
RS09175	DNA_mismatch_repair_protein_MutT	198.968	0.347286	0.215838	1.60901	0.107614	0.193905
RS09180	hypothetical_protein	141.997	0.445741	0.239362	1.8622	0.0625748	0.125603
RS09185	N-acetyltransferase	95.7049	-0.0953441	0.268596	-0.354972	0.722611	0.811418
RS09190	recombinase_RarA	274.505	0.129202	0.177234	0.728988	0.466009	0.592685
RS09200	site-specific_integrase	35.0895	0.660073	0.37645	1.75342	0.0795307	0.153132
RS09205	hypothetical_protein	5.66806	1.82501	0.695613	2.6236	0.00870064	0.0247476
RS09210	hypothetical_protein	25.2163	0.00984289	0.441101	0.0223144	0.982197	0.990894
RS09215	cell_wall_anchor	5.36446	0.93162	0.673067	1.38414	0.166315	0.275315
RS09235	hypothetical_protein	153.92	1.95271	0.6957	2.80684	0.00500308	0.0153825
RS09240	conjugal_transfer_protein	17.2958	0.384349	0.50434	0.762084	0.44601	0.574612
RS09260	Txe/YoeB_family_addiction_module_toxin	97.3896	-0.10728	0.323183	-0.331948	0.739929	0.826552
RS09265	prevent-host-death_protein	98.4646	0.338793	0.251881	1.34505	0.178608	0.291216
RS09270	hypothetical_protein	8.46545	0.39754	0.415953	0.955734	0.339207	0.46798
RS09285	hypothetical_protein	676.344	0.146991	0.156432	0.939647	0.347399	0.477242
RS09290	transporter	784.846	0.452299	0.10858	4.16556	3.11e-05	0.000190168
RS09295	transcriptional_regulator	9.71272	1.40265	0.678643	2.06685	0.0387482	0.087477
RS09310	cell_division_protein_FtsK	4.65956	0.0177964	0.692022	0.0257165	0.979483	0.990219
RS09325	cell_wall_surface_anchor_protein	7.56932	0.306205	0.695825	0.44006	0.659893	0.759485
RS09330	hypothetical_protein	6.40114	-0.0928336	0.651984	-0.142386	0.886775	0.933523
RS09355	transcriptional_regulator	88.8669	0.2593	0.279217	0.92867	0.35306	0.482283
RS09360	transcriptional_regulator	93.1759	-0.00434129	0.285648	-0.015198	0.987874	0.993001
RS09365	hypothetical_protein	220.782	-0.0438533	0.296281	-0.148012	0.882333	0.929858
RS09370	hypothetical_protein	216.544	-0.934927	0.224221	-4.16967	3.05e-05	0.000187573
RS09375	hypothetical_protein	102.104	-0.805129	0.279725	-2.87829	0.00399834	0.0126756
RS09380	XRE_family_transcriptional_regulator	61.8245	-0.506208	0.334376	-1.51389	0.130054	0.226951
RS09385	hypothetical_protein	6125.78	0.855995	0.105147	8.14096	3.92e-16	1.05e-14
RS09390	ISL3_family_transposase	112.698	2.17458	0.614094	3.54112	0.000398437	0.00190561
RS09395	mercury(II)_reductase	47.0889	0.0462933	0.367023	0.126132	0.899628	0.941934
RS09400	Hg(II)-responsive_transcriptional_regulator	8.99957	0.413543	0.616105	0.671221	0.50208	0.625823
RS09405	manganese_transporter	1686.06	-0.566975	0.143851	-3.94142	8.1e-05	0.000456109
RS09410	ABC_transporter_permease	184.725	-0.0393909	0.213153	-0.184802	0.853385	0.908744
RS09415	ABC_transporter_ATP-binding_protein	88.4239	0.140047	0.277367	0.504917	0.613617	0.721223
RS09420	YydF_family_exported_signaling_peptide	645.818	0.752191	0.373723	2.0127	0.0441464	0.0967326
RS09425	hypothetical_protein	217.359	1.94802	0.673818	2.89102	0.00383999	0.0122538
RS09430	YydG_family_peptide_radical_SAM_peptide_maturase	27.1784	-0.170485	0.435511	-0.39146	0.695457	0.787778
RS09435	hypothetical_protein	101.111	-1.02181	0.353204	-2.89297	0.00381622	0.0121981
RS09440	hypothetical_protein	108.417	-0.595651	0.293969	-2.02623	0.0427408	0.0946766
RS09445	hypothetical_protein	329.525	-0.509822	0.17389	-2.93187	0.00336926	0.0109135
RS09450	hypothetical_protein	129.46	-0.0828159	0.225143	-0.367837	0.712995	0.803883
RS09455	hypothetical_protein	158.532	-0.535833	0.241276	-2.22083	0.0263626	0.0633554
RS09460	hypothetical_protein	134.425	-0.502742	0.218349	-2.30247	0.0213086	0.0530524
RS09465	hypothetical_protein	91.9556	-0.0334102	0.290826	-0.11488	0.90854	0.945803
RS09470	streptomycin_resistance_protein	199.243	-0.292855	0.181897	-1.61	0.107397	0.193695
RS09475	hypothetical_protein	31.2667	0.544036	0.530743	1.02505	0.305341	0.433373
RS09480	hypothetical_protein	33.5492	0.570676	0.429949	1.32731	0.184406	0.298657
RS09485	PadR_family_transcriptional_regulator	16.5012	0.265994	0.519712	0.51181	0.608784	0.717284
RS09490	N-acetyltransferase	140.651	-0.839562	0.247812	-3.3879	0.000704292	0.00311464
RS09495	ABC_transporter_permease	168.969	-0.744698	0.208662	-3.56892	0.000358462	0.00174458
RS09500	ABC_transporter_ATP-binding_protein	160.49	-0.71792	0.256699	-2.79674	0.00516213	0.0158464
RS09505	hypothetical_protein	38.795	-0.576028	0.374723	-1.53721	0.124241	0.218778
RS09510	transcriptional_regulator	222.126	-0.335842	0.175467	-1.91399	0.0556208	0.11441
RS09525	PAP2_family_phosphoesterase	40.7387	0.757216	0.396939	1.90764	0.056438	0.115806
RS09530	hypothetical_protein	27.9827	-0.671378	0.447346	-1.5008	0.133407	0.232382
RS09535	Rossman_fold_protein2C_TIGR00730_family	101.677	-0.437375	0.26041	-1.67956	0.0930429	0.173959
RS09540	CPBP_family_intramembrane_metalloprotease	103.969	0.297399	0.413981	0.718387	0.472519	0.598998
RS09545	rhodanese	8473.57	1.12448	0.0881778	12.7524	3.02e-37	2.09e-35
RS09550	hypothetical_protein	16709.8	1.24088	0.0998923	12.4222	1.98e-35	1.28e-33
RS09555	topology_modulation_protein	85.6992	0.0616054	0.27308	0.225595	0.821517	0.888486
RS09560	glycerol_dehydrogenase	167.272	-0.156292	0.238342	-0.655746	0.511988	0.632887
RS09565	cyclic_nucleotide-binding_protein	104.312	-0.523189	0.320818	-1.6308	0.102932	0.187917
RS09570	bifunctional_homocysteine_S-methyltransferase/methylenetetrahydrofolate_reductase	29.1364	0.925795	0.494445	1.87239	0.0611525	0.123131
RS09575	5-methyltetrahydropteroyltriglutamate--homocysteine_S-methyltransferase	14.5011	0.19723	0.542945	0.36326	0.716411	0.806703
RS09580	branched-chain_amino_acid_transporter	5.77171	0.205872	0.676477	0.304329	0.760877	0.844112
RS09585	branched-chain_amino_acid_transporter_AzlC	11.3371	0.647221	0.570707	1.13407	0.256766	0.382581
RS09590	hypothetical_protein	28.9573	0.928427	0.402206	2.30834	0.0209804	0.0523024
RS09595	DNA-binding_response_regulator	141.792	-0.0573949	0.287442	-0.199675	0.841735	0.899871
RS09600	two-component_sensor_histidine_kinase	390.836	-0.091075	0.202758	-0.449181	0.653301	0.75594
RS09605	hypothetical_protein	445.147	-0.40889	0.144475	-2.83018	0.00465222	0.0144644
RS09610	leucine--tRNA_ligase	1365.62	-0.316238	0.0993485	-3.18312	0.00145699	0.00558847
RS09615	transposase	31.4043	0.53948	0.444044	1.21493	0.224395	0.347961
RS09620	MFS_transporter	81.5915	1.40517	0.365898	3.84032	0.000122873	0.000662967
RS09625	patatin_family_protein	216.755	-0.638498	0.173154	-3.68745	0.000226511	0.00115623
RS09630	hypothetical_protein	101.18	0.381261	0.262446	1.45272	0.146301	0.249508
RS09635	hypothetical_protein	249.239	-0.0670314	0.179744	-0.372927	0.709203	0.800074
RS09640	transcription_termination/antitermination_protein_NusG	682.84	-0.362907	0.112872	-3.2152	0.00130353	0.00511123
RS09645	pathogenicity_protein	43.7843	1.54857	0.512752	3.02011	0.00252686	0.0087873
RS09650	preprotein_translocase_subunit_SecE	261.841	-0.550812	0.336145	-1.63862	0.101293	0.185977
RS09655	50S_ribosomal_protein_L33	181.509	-0.0124443	0.213924	-0.0581717	0.953612	0.974747
RS09660	penicillin-binding_protein_2A	725.762	-0.0222471	0.138781	-0.160303	0.872642	0.924378
RS09665	RNA_pseudouridine_synthase	62.6322	0.218602	0.298584	0.732131	0.464089	0.590631
RS09670	hypothetical_protein	355.091	-0.458542	0.155282	-2.95297	0.00314738	0.0104392
RS09675	phosphopentomutase	798.653	0.191835	0.156988	1.22197	0.221719	0.344794
RS09680	2-deoxyribose-5-phosphate_aldolase	1404.71	-0.615707	0.154563	-3.98354	6.79e-05	0.000385669
RS09685	hypothetical_protein	2138.55	-0.448702	0.104862	-4.27898	1.88e-05	0.000120423
RS09690	uridine_phosphorylase	758.488	-0.78685	0.125768	-6.25636	3.94e-10	5.53e-09
RS09695	GntR_family_transcriptional_regulator	439.195	-0.292841	0.274143	-1.06821	0.285427	0.413499
RS09700	hypothetical_protein	292.937	-0.0232008	0.260373	-0.0891059	0.928998	0.95844
RS09705	molecular_chaperone_GroEL	2713.21	-1.05843	0.145782	-7.26038	3.86e-13	7.71e-12
RS09710	co-chaperone_GroES	323.014	-1.17332	0.194124	-6.04418	1.5e-09	1.95e-08
RS09715	ABC_transporter_ATP-binding_protein	115.745	1.13041	0.231291	4.88739	1.02e-06	8.35e-06
RS09730	haloacid_dehalogenase	582.206	1.02504	0.113782	9.00877	2.08e-19	7.08e-18
RS09735	glyoxalase	14.7814	0.0180776	0.633163	0.0285512	0.977223	0.989482
RS09740	peroxide_stress_protein_YaaA	40.797	0.393113	0.403473	0.974323	0.329896	0.459718
RS09745	anaerobic_ribonucleoside-triphosphate_reductase_activating_protein	310.874	-1.27282	0.158126	-8.04937	8.32e-16	2.21e-14
RS09750	GNAT_family_acetyltransferase	1826.41	-1.79175	0.128455	-13.9484	3.22e-44	2.97e-42
RS09755	hypothetical_protein	2035.88	-1.56756	0.0902945	-17.3606	1.64e-67	1.99e-65
RS09760	hypothetical_protein	663.083	-1.5367	0.182512	-8.4197	3.77e-17	1.06e-15
RS09765	anaerobic_ribonucleoside-triphosphate_reductase	3548.89	-1.92073	0.0902821	-21.2748	1.94e-100	5.38e-98
RS09770	hypothetical_protein	1461.75	0.718334	0.105266	6.82397	8.86e-12	1.52e-10
RS09775	hypothetical_protein	16.2013	1.87841	0.682608	2.75182	0.00592653	0.0178256
RS09780	hypothetical_protein	2722.58	-0.832259	0.2115	-3.93503	8.32e-05	0.00046704
RS09785	Holliday_junction_resolvase_RuvX	2044.77	-0.129041	0.164807	-0.78298	0.433639	0.562975
RS09790	hypothetical_protein	1032.49	-0.192177	0.125433	-1.53211	0.125496	0.220585
RS09795	arsenate_reductase	5156.91	-0.999151	0.157254	-6.35375	2.1e-10	3.01e-09
RS09800	DNA_recombination/repair_protein_RecA	3240.33	0.229498	0.126086	1.82017	0.0687335	0.135588
RS09805	damage-inducible_protein_A	271.703	0.93732	0.491264	1.90798	0.0563944	0.115806
RS09810	DNA-3-methyladenine_glycosylase_I	164.26	-0.0462918	0.205151	-0.225647	0.821476	0.888486
RS09815	Holliday_junction_branch_migration_protein_RuvA	194.031	-0.280019	0.209315	-1.33779	0.180965	0.294563
RS09820	MFS_transporter	390.527	-0.15598	0.1459	-1.06909	0.28503	0.413499
RS09825	DNA_mismatch_repair_protein_MutL	493.689	0.00465387	0.176315	0.0263953	0.978942	0.990188
RS09830	cold-shock_protein	1293.98	-2.0899	0.300254	-6.96043	3.39e-12	6.2e-11
RS09835	DNA_mismatch_repair_protein_MutS	537.083	-0.0496507	0.189313	-0.262268	0.793115	0.868851
RS09840	arginine_repressor	237.604	0.212103	0.162353	1.30643	0.191407	0.307936
RS09845	arginine--tRNA_ligase	2015.77	-0.0609387	0.125662	-0.484941	0.627718	0.733347
RS09850	bacteriocin_immunity_protein	143.918	1.02873	0.491651	2.0924	0.036403	0.0829561
RS09855	membrane_protein	214.309	-0.319347	0.200054	-1.5963	0.110422	0.197313
RS09860	membrane_protein	608.967	-0.455853	0.167511	-2.72133	0.00650189	0.0194055
RS09865	aspartate--tRNA_ligase	1034.01	0.0423288	0.106477	0.397539	0.69097	0.784991
RS09870	histidine--tRNA_ligase	584.267	-0.326683	0.161152	-2.02717	0.0426448	0.0946766
RS09875	50S_ribosomal_protein_L32	1103.06	-0.862207	0.321047	-2.68561	0.00723976	0.0211196
RS09880	50S_ribosomal_protein_L33	755.11	-0.653255	0.129973	-5.02608	5.01e-07	4.39e-06
RS09885	cadmium_transporter	122.471	1.27393	0.548581	2.32223	0.0202206	0.0506038
RS09890	transcriptional_regulator	63.0215	-0.480693	0.299889	-1.6029	0.108956	0.195379
RS09895	transcriptional_regulator	264.485	-0.267268	0.194589	-1.3735	0.169595	0.278775
RS09905	hypothetical_protein	10.8844	0.185132	0.611371	0.302814	0.762032	0.844539
RS09910	cell_division_protein_FtsK	22.589	0.340471	0.507738	0.670564	0.502498	0.625941
RS09915	hypothetical_protein	17.6305	-0.139319	0.524419	-0.265663	0.790499	0.866686
RS09925	hypothetical_protein	4.4778	-0.135309	0.68865	-0.196485	0.844231	0.900978
RS09930	site-specific_integrase	1872.11	0.732526	0.176257	4.15601	3.24e-05	0.000196032
RS09935	peptidase	59.333	2.80791	0.664828	4.22352	2.41e-05	0.000151261
RS09940	DNA-binding_response_regulator	222.039	-0.361654	0.218426	-1.65573	0.0977759	0.180717
RS09945	two-component_sensor_histidine_kinase	714.247	0.0544879	0.139508	0.390573	0.696113	0.78806
RS09950	hypothetical_protein	2477.3	3.7741	0.203957	18.5044	1.9e-76	2.84e-74
RS09955	carbamate_kinase	2605.98	3.96499	0.224398	17.6694	7.21e-70	9.32e-68
RS09960	ornithine_carbamoyltransferase_12C_catabolic	2440.27	4.05753	0.204114	19.8787	6.22e-88	1.2e-85
RS09965	sensor_histidine_kinase	376.439	0.353129	0.21411	1.64929	0.0990889	0.182621
RS09970	hypothetical_protein	216.345	0.0656409	0.221279	0.296643	0.766739	0.847609
RS09975	glycine/betaine_ABC_transporter_ATP-binding_protein	346.504	-0.139358	0.154379	-0.902703	0.366683	0.494959
RS09980	glycine/betaine_ABC_transporter_permease	1534.86	-0.257462	0.105824	-2.43293	0.0149772	0.0394705
RS09985	hypothetical_protein	2481.18	-0.365908	0.132499	-2.7616	0.00575189	0.0173542
RS09990	hypothetical_protein	656.684	-0.144275	0.138892	-1.03875	0.29892	0.427943
RS09995	membrane_protein	22.1519	0.689879	0.61781	1.11665	0.264143	0.390664
RS10000	membrane_protein	26.8026	1.00481	0.479473	2.09566	0.0361122	0.0823904
RS10005	TetR_family_transcriptional_regulator	110.241	-0.426729	0.366347	-1.16482	0.24409	0.370245
RS10015	hypothetical_protein	1140.39	-0.331403	0.153021	-2.16574	0.0303314	0.0710423
RS10020	hypothetical_protein	407.189	-0.287579	0.138698	-2.07342	0.0381337	0.0862908
RS10025	ArpU_family_transcriptional_regulator	6.69635	-0.350751	0.644943	-0.543848	0.586546	0.697875
RS10035	hypothetical_protein	5.83336	-0.746512	0.667115	-1.11902	0.263133	0.389925
RS10040	hypothetical_protein	17.9869	-0.412313	0.500562	-0.823701	0.41011	0.539662
RS10045	DNA_damage-inducible_protein_DnaD	14.5456	-0.170653	0.519685	-0.328377	0.742627	0.828595
RS10060	hypothetical_protein	5.30506	-0.396909	0.673791	-0.589069	0.555815	0.669062
RS10065	hypothetical_protein	4.19885	0.351459	0.684595	0.513383	0.607684	0.716561
RS10070	hypothetical_protein	5.2323	-0.619335	0.666703	-0.928952	0.352914	0.482283
RS10075	hypothetical_protein	41.3512	-1.05932	0.394386	-2.686	0.00723122	0.0211196
RS10080	hypothetical_protein	893.215	-0.734149	0.279168	-2.62978	0.00854405	0.0243944
RS10085	hypothetical_protein	80.8243	2.17611	0.692408	3.14281	0.00167336	0.00629378
RS10105	transcriptional_regulator	240.789	-1.00431	0.236022	-4.25516	2.09e-05	0.000133106
RS10110	hypothetical_protein	81.0063	-0.779137	0.278751	-2.7951	0.00518836	0.0158765
RS10115	hypothetical_protein	57.1465	-0.704827	0.394539	-1.78646	0.0740255	0.143387
RS10120	hypothetical_protein	90.47	-0.755343	0.270904	-2.78823	0.00529962	0.0161914
RS10125	hypothetical_protein	399.252	-0.863067	0.167483	-5.15316	2.56e-07	2.34e-06
RS10130	site-specific_integrase	386.449	-0.479175	0.153368	-3.12435	0.00178195	0.00657309
RS10135	30S_ribosomal_protein_S4	1800.6	0.200802	0.154741	1.29766	0.194403	0.31172
RS10140	hypothetical_protein	972.374	-0.483223	0.161151	-2.99858	0.00271243	0.00928264
RS10145	replicative_DNA_helicase	2481.73	0.0117753	0.0841721	0.139895	0.888743	0.933565
RS10150	50S_ribosomal_protein_L9	876.211	0.0614932	0.1189	0.517185	0.605027	0.714596
RS10155	DHH_family_phosphoesterase	2133.6	0.0255315	0.0896622	0.284752	0.775834	0.85483
RS10160	tRNA_uridine-5-carboxymethylaminomethyl(34)_synthesis_enzyme_MnmG	466.65	-0.459162	0.190399	-2.41157	0.0158839	0.0413537
RS10165	membrane_protein	339.325	-0.551796	0.171473	-3.21796	0.00129104	0.0050725
RS10170	tRNA_2-thiouridine(34)_synthase_MnmA	304.361	-0.182154	0.181564	-1.00325	0.315741	0.445117
RS10175	L-serine_dehydratase2C_iron-sulfur-dependent_subunit_beta	1543.96	-0.0203771	0.171305	-0.118952	0.905313	0.944315
RS10180	L-serine_dehydratase2C_iron-sulfur-dependent_subunit_alpha	3684.75	0.118226	0.181855	0.650109	0.515622	0.634939
RS10185	transglycosylase	223.125	1.41215	0.217603	6.48956	8.61e-11	1.29e-09
RS10190	peptidoglycan-binding_protein_LysM	95.8117	1.10103	0.308296	3.57134	0.000355155	0.00173284
RS10195	transporter	213.413	-0.632245	0.188686	-3.35078	0.000805856	0.00344579
RS10200	energy-coupling_factor_transporter_ATPase	203.084	-0.659958	0.214689	-3.07402	0.00211197	0.00754778
RS10205	energy-coupling_factor_transporter_ATPase	1015.65	-0.114573	0.156075	-0.734089	0.462895	0.589498
RS10210	CDP-diacylglycerol--glycerol-3-phosphate_3-phosphatidyltransferase	515.544	-0.00378992	0.185387	-0.0204432	0.98369	0.991883
RS10215	peptidase_M16	616.743	-0.401127	0.156512	-2.56292	0.0103795	0.0287626
RS10220	peptidase_M16	309.727	-0.32041	0.149265	-2.14659	0.0318259	0.073917
RS10225	hypothetical_protein	109.209	-0.981519	0.390113	-2.51599	0.0118699	0.0322017
RS10230	DNA_replication_and_repair_protein_RecF	531.254	-0.587492	0.147616	-3.97986	6.9e-05	0.000390546
RS10235	sugar_transporter	292.653	-0.319472	0.187384	-1.7049	0.0882125	0.1667
RS10240	transcriptional_regulator	102.202	0.0434891	0.368049	0.118161	0.90594	0.944459
RS10245	IMP_dehydrogenase	1403.63	-0.79305	0.105306	-7.53091	5.04e-14	1.12e-12
RS10250	arginine_repressor	1353.72	-0.651661	0.20411	-3.19269	0.00140953	0.00543878
RS10255	ArcR_family_transcriptional_regulator	999.428	-0.35413	0.144079	-2.45789	0.0139756	0.0370833
RS10260	hypothetical_protein	233.952	-1.30459	0.269125	-4.84751	1.25e-06	1.01e-05
RS10265	arginine_deiminase	69328.5	-2.94014	0.0979569	-30.0147	6.32e-198	4.08e-195
RS10270	GNAT_family_N-acetyltransferase	22357.9	-2.62618	0.14736	-17.8216	4.8e-71	6.65e-69
RS10275	ornithine_carbamoyltransferase	68383	-2.42788	0.140839	-17.2387	1.36e-66	1.55e-64
RS10280	arginine-ornithine_antiporter	73529.3	-2.55622	0.193465	-13.2128	7.4e-40	5.97e-38
RS10285	carbamate_kinase	62188.1	-2.51495	0.127779	-19.682	3.07e-86	5.41e-84
RS10290	tryptophan--tRNA_ligase	419.998	1.88898	0.160988	11.7336	8.57e-32	5.03e-30
RS10295	DUF1275_family_protein	37.9674	2.11368	0.50402	4.19364	2.75e-05	0.000170424
RS10300	membrane_protein	55.7761	1.45974	0.337597	4.32392	1.53e-05	9.96e-05
RS10305	ABC-F_family_ATPase	903.914	1.26953	0.136643	9.29091	1.53e-20	5.59e-19
RS10310	copper_ABC_transporter_permease	379.978	1.41742	0.304849	4.64957	3.33e-06	2.53e-05
RS10330	23S_rRNA_(pseudouridine(1915)-N(3))-methyltransferase_RlmH	204.991	0.338196	0.182604	1.85208	0.0640147	0.127963
RS10335	serine_protease	211.223	0.76974	0.249181	3.08908	0.00200777	0.00722873
RS10340	chromosome_partitioning_protein_ParB	220.315	0.550155	0.205612	2.67569	0.00745753	0.021657
RS10355	transcriptional_regulator	6.66563	-0.360175	0.643664	-0.55957	0.575773	0.687591
RS10360	hypothetical_protein	920.679	-0.282849	0.142218	-1.98885	0.0467182	0.100772
RS10365	hypothetical_protein	25.9307	0.455901	0.459344	0.992504	0.320952	0.450495
RS10370	hypothetical_protein	9.88587	-0.772576	0.607253	-1.27225	0.203285	0.323021
RS10375	hypothetical_protein	10.4163	-0.54906	0.647278	-0.84826	0.396293	0.527211
RS10380	hypothetical_protein	6.3998	-0.488119	0.642687	-0.759497	0.447555	0.576014
RS10385	hypothetical_protein	6.70016	0.538818	0.692606	0.777957	0.436594	0.566053
RS10390	endonuclease	93.1478	0.984772	0.306373	3.21429	0.00130768	0.00511161
RS10395	hypothetical_protein	479.473	-0.46831	0.239247	-1.95743	0.0502966	0.106591
RS10400	hypothetical_protein	72.3484	2.03508	0.676062	3.0102	0.00261078	0.00901441
RS10405	competence_protein_CglA	4.62233	0.646246	0.682441	0.946963	0.343657	0.473198
RS10410	hypothetical_protein	50.8091	0.553916	0.400689	1.38241	0.166847	0.275514
RS10420	hypothetical_protein	28.0385	1.94213	0.657107	2.95558	0.00312079	0.0103866
RS10425	hypothetical_protein	12.285	0.0604086	0.551086	0.109617	0.912713	0.94657
RS10430	hypothetical_protein	88.1573	-0.271816	0.387554	-0.701362	0.483077	0.608006
RS10440	hypothetical_protein	40.6674	1.46049	0.662429	2.20474	0.0274721	0.0656858
RS10470	IS3_family_transposase	115.039	0.844632	0.244231	3.45833	0.000543535	0.00249485
RS10480	site-specific_integrase	87.7004	0.567082	0.30391	1.86595	0.062048	0.124675
RS10485	hypothetical_protein	164.756	-0.397279	0.20047	-1.98174	0.0475087	0.101995
RS10490	hypothetical_protein	9.79322	1.08241	0.692661	1.56269	0.118126	0.209115
RS10500	hypothetical_protein	204.009	0.920393	0.230034	4.00112	6.3e-05	0.000360219
RS10505	NINE_protein	4.23654	0.282964	0.695622	0.406779	0.68417	0.780711
RS10510	hypothetical_protein	244.097	1.36691	0.526678	2.59535	0.00944941	0.0266427
RS10515	TetR_family_transcriptional_regulator	25.5584	0.601468	0.450072	1.33638	0.181424	0.294815
RS10530	hypothetical_protein	53.8344	0.204679	0.330743	0.618847	0.536017	0.652177
RS10535	hypothetical_protein	222.842	-0.0353084	0.195777	-0.180351	0.856877	0.911962
RS10540	ABC_transporter_ATP-binding_protein	55.5096	0.410455	0.414694	0.98978	0.322282	0.451708
RS10550	alpha/beta_hydrolase	15.8905	0.567709	0.547382	1.03713	0.299674	0.4286
RS10555	hypothetical_protein	809.019	-0.575542	0.247613	-2.32436	0.0201061	0.0504475
RS10560	cell_wall_surface_anchor	9.58776	0.630055	0.612868	1.02804	0.303929	0.431923
RS10565	MarR_family_transcriptional_regulator	495.845	0.208426	0.263871	0.789877	0.4296	0.55923
RS10575	hypothetical_protein	109.346	1.70298	0.57112	2.98183	0.00286533	0.00968611
RS10590	tetracycline_resistance_protein	95.533	1.59156	0.379411	4.19482	2.73e-05	0.00017009
RS10595	conjugal_transfer_protein	177.796	-1.80889	0.347526	-5.20505	1.94e-07	1.82e-06
RS10605	hypothetical_protein	62.7432	0.306635	0.354006	0.866185	0.386389	0.517232
RS10610	hypothetical_protein	52.8917	0.274891	0.344684	0.797517	0.425151	0.554628
RS10615	hypothetical_protein	40.7909	-0.0934201	0.359685	-0.259727	0.795074	0.869108
RS10620	hypothetical_protein	86.4723	0.273396	0.253957	1.07655	0.281683	0.41055
RS10625	peptide_ABC_transporter_permease	6.10343	1.96778	0.683843	2.87752	0.00400809	0.0126857
RS10630	IS3_family_transposase	207.27	0.307301	0.24393	1.25979	0.207744	0.327955
RS10640	IS3_family_transposase	114.145	0.713149	0.234864	3.03644	0.00239392	0.00838522
RS10645	IS3_family_transposase	132.563	0.131775	0.293134	0.44954	0.653042	0.75594
RS10650	transposase	189.895	0.721474	0.379101	1.90312	0.0570255	0.116764
RS10655	chromosome_partitioning_protein_ParA	18.4298	1.64679	0.577537	2.85139	0.00435279	0.0136651
RS10660	IS3_family_transposase	87.5298	1.37542	0.276193	4.97992	6.36e-07	5.48e-06
RS10665	IS3_family_transposase	36.432	1.32924	0.422395	3.14692	0.00165001	0.00621804
RS10670	HXXEE_domain-containing_protein	14.6657	-0.370683	0.565733	-0.655227	0.512322	0.632887
RS10680	N-acetyltransferase	94.0926	-0.423915	0.318356	-1.33158	0.182999	0.296875
RS10685	hypothetical_protein	79.4644	-0.172809	0.267549	-0.645895	0.518347	0.636676
RS10690	50S_ribosomal_protein_L33	192.427	1.2531	0.494467	2.53424	0.0112693	0.030875
RS10705	CAAX_protease_family_protein	10.601	-0.12677	0.635147	-0.199591	0.8418	0.899871
RS10710	hypothetical_protein	177.809	-0.408346	0.447165	-0.913188	0.361144	0.489417
RS10715	hypothetical_protein	7.56255	0.862311	0.68528	1.25834	0.208271	0.328518
RS10720	membrane_protein	484.207	0.933563	0.262776	3.5527	0.000381301	0.00183271
RS10725	hypothetical_protein	175.123	0.0595096	0.22077	0.269554	0.787503	0.864736
RS10730	hypothetical_protein	15.3309	1.28188	0.595499	2.15262	0.0313483	0.0728952
RS10745	hypothetical_protein	43.1746	0.0360291	0.444039	0.0811394	0.935331	0.963992
RS10750	high-affinity_branched-chain_amino_acid_ABC_transporter_ATP-binding_protein_LivG	16.9479	0.338249	0.517826	0.653209	0.513621	0.633281
RS10755	hypothetical_protein	201.935	0.701917	0.253956	2.76394	0.00571086	0.0172573
RS10760	hypothetical_protein	13.9357	0.36199	0.52707	0.686798	0.49221	0.615899
RS10765	hypothetical_protein	80.2767	-0.359602	0.381123	-0.943531	0.345409	0.474846
RS10770	hypothetical_protein	153.69	0.827344	0.423139	1.95525	0.0505533	0.107018
RS10775	hypothetical_protein	117.982	0.139592	0.222392	0.627685	0.53021	0.646456
RS10780	hypothetical_protein	40.8913	0.18429	0.373975	0.492788	0.622163	0.727296
RS10785	hypothetical_protein	89.9308	0.341189	0.276082	1.23583	0.216523	0.33905
RS10790	hypothetical_protein	60.5875	-0.10882	0.311156	-0.349727	0.726544	0.815362
RS10795	hypothetical_protein	87.5763	0.0263269	0.276963	0.0950558	0.924271	0.954833
RS10800	hypothetical_protein	9.69433	0.701627	0.668659	1.04931	0.294038	0.422202
RS10805	hypothetical_protein	16.2684	-0.354923	0.543217	-0.653372	0.513516	0.633281
RS10810	hypothetical_protein	4.15998	0.559257	0.688719	0.812025	0.416777	0.547244
RS10815	hypothetical_protein	111.444	-0.825402	0.246799	-3.34443	0.000824504	0.00351003
RS10825	hypothetical_protein	34.7456	-0.888934	0.407258	-2.18273	0.0290558	0.0684685
RS10830	hypothetical_protein	17.8172	0.730033	0.493733	1.4786	0.139248	0.240395
RS10835	hypothetical_protein	43.2996	1.38896	0.435242	3.19125	0.0014166	0.00545518
RS10840	IS3_family_transposase	145.87	0.419511	0.210672	1.9913	0.046448	0.100301
RS10850	peptide_hormone	9.17835	0.531148	0.638813	0.83146	0.405714	0.536428
RS10855	hypothetical_protein	51.0368	0.405655	0.331281	1.2245	0.220762	0.344297
RS10860	hypothetical_protein	188058	0.350283	0.438602	0.798636	0.424501	0.554457
RS10865	membrane_protein	11054.2	-0.339218	0.30007	-1.13046	0.258281	0.383953
RS10870	IS3_family_transposase	107.263	0.723212	0.268656	2.69196	0.00710333	0.0208788
RS10875	hypothetical_protein	355.003	0.402686	0.418334	0.962593	0.335752	0.465534
RS10880	ABC_transporter_permease	85.9737	1.28049	0.298763	4.28598	1.82e-05	0.00011747
RS10885	hypothetical_protein	6.66469	1.22442	0.639585	1.9144	0.0555686	0.11441

## Sheet: edger
id	function	logFC	logCPM	LR	PValue	FDR
RS00005	chromosomal_replication_initiator_protein_DnaA	-0.57736	7.97091	3.78193	0.0518089	0.20563
RS00010	DNA_polymerase_III_subunit_beta	-0.285976	9.26348	1.1012	0.294002	0.577928
RS00015	diacylglycerol_kinase	-3.42444	5.54505	16.1334	5.9e-05	0.0021762
RS00020	hypothetical_protein	0.599259	2.86679	1.8689	0.171601	0.430669
RS00025	GTP-binding_protein_YchF	0.00214329	7.92998	7.12e-05	0.993269	1
RS00030	aminoacyl-tRNA_hydrolase	-2.21229	3.75069	7.2943	0.00691738	0.0557284
RS00035	transcription-repair_coupling_factor	1.08329	6.18871	11.4877	0.000700598	0.0126476
RS00040	hypothetical_protein	0.637195	4.44603	2.40635	0.120844	0.35466
RS00045	septum_formation_initiation_protein	0.216137	4.63649	0.378435	0.538442	0.789205
RS00050	hypothetical_protein	-0.068485	2.89363	0.0293817	0.863901	0.996147
RS00055	serine_hydrolase	0.388709	6.19751	1.2969	0.25478	0.525545
RS00060	tRNA(Ile)-lysidine_synthetase	0.735279	6.2679	4.84568	0.0277155	0.138322
RS00065	hypoxanthine-guanine_phosphoribosyltransferase	0.494371	7.73414	2.59706	0.107062	0.328553
RS00070	cell_division_protein_FtsH	0.535435	9.77633	3.99968	0.045509	0.187983
RS00245	CHAP_domain-containing_protein	-0.378494	10.6237	1.7517	0.185664	0.453989
RS00250	ribose-phosphate_pyrophosphokinase_1	-0.34601	10.3533	1.77828	0.18236	0.449299
RS00255	aminotransferase_A	-0.643493	7.23561	2.28611	0.130537	0.3678
RS00260	DNA_repair_protein_RecO	0.228243	7.14411	0.647719	0.420929	0.686408
RS00265	CPBP_family_intramembrane_metalloprotease	-3.77601	2.71387	13.2378	0.000274354	0.00661189
RS00270	phosphate_acyltransferase	0.927226	7.50752	8.1648	0.00427111	0.0419863
RS00275	acyl_carrier_protein	1.35128	8.25928	10.778	0.00102711	0.0166598
RS00280	phosphoribosylaminoimidazolesuccinocarboxamide_synthase	-6.96857	4.00747	14.4393	0.00014475	0.00411901
RS00285	phosphoribosylformylglycinamidine_synthase	-1.02273	2.92007	5.48756	0.0191523	0.110551
RS00290	amidophosphoribosyltransferase	-0.677478	2.38884	2.38985	0.122126	0.356488
RS00295	phosphoribosylformylglycinamidine_cyclo-ligase	0.045169	2.3815	0.00610481	0.937722	1
RS00300	phosphoribosylglycinamide_formyltransferase	1.40515	1.52364	5.14193	0.0233546	0.124201
RS00305	GNAT_family_acetyltransferase	0.323653	3.17036	0.589658	0.442551	0.708607
RS00310	bifunctional_phosphoribosylaminoimidazolecarboxamide_formyltransferase/inosine_monophosphate_cyclohydrolase	0.116981	5.52077	0.0984557	0.753691	0.927766
RS00315	hypothetical_protein	-2.14999	1.8066	5.33364	0.0209176	0.116459
RS00320	peptidoglycan-binding_protein_LysM	0.603462	7.8387	4.13766	0.0419391	0.177303
RS00325	N-acetylmannosamine-6-phosphate_2-epimerase	-0.952771	6.6419	8.97984	0.00272975	0.0322402
RS00330	sugar_ABC_transporter_substrate-binding_protein	-0.43726	9.02323	2.50693	0.113347	0.34067
RS00335	sugar_ABC_transporter_permease	-0.747244	6.77673	5.52326	0.0187652	0.109618
RS00340	sugar_ABC_transporter_permease	-0.295768	6.13864	0.809873	0.368158	0.654408
RS00345	hypothetical_protein	-0.0738904	5.27299	0.0477664	0.826997	0.971786
RS00350	hypothetical_protein	-0.0187898	6.20782	0.00387808	0.950344	1
RS00355	N-acetylneuraminate_lyase	-0.0659499	6.33172	0.0508588	0.821576	0.966817
RS00360	sugar_kinase	0.162681	6.25482	0.251883	0.615753	0.83741
RS00365	acetylxylan_esterase	0.338193	7.0613	1.34791	0.245644	0.514773
RS00370	MurR/RpiR_family_transcriptional_regulator	0.587352	8.59717	5.29993	0.0213262	0.118193
RS00375	phosphoribosylamine--glycine_ligase	0.0423896	3.00549	0.00612303	0.937629	1
RS00380	5-(carboxyamino)imidazole_ribonucleotide_mutase	0.623841	1.69854	0.81494	0.366664	0.654408
RS00385	5-(carboxyamino)imidazole_ribonucleotide_synthase	-0.131069	3.08	0.0965052	0.756065	0.929048
RS00390	hypothetical_protein	0.406571	6.39142	1.74847	0.18607	0.454494
RS00395	hypothetical_protein	-0.050745	6.15268	0.026625	0.870383	0.999359
RS00400	adenylosuccinate_lyase	0.268485	7.42205	0.95519	0.328402	0.617354
RS00405	transcriptional_regulator	-1.54775	3.70221	7.81396	0.00518441	0.0462338
RS00410	Holliday_junction_branch_migration_DNA_helicase_RuvB	0.421605	6.29007	1.53697	0.21507	0.489147
RS00415	hypothetical_protein	0.457937	6.91749	1.78704	0.181287	0.447107
RS00420	membrane_protein	0.0533485	7.08311	0.0383501	0.844742	0.981029
RS00425	acyltransferase	0.242409	10.097	0.813237	0.367165	0.654408
RS00430	bifunctional_acetaldehyde-CoA/alcohol_dehydrogenase	0.259104	12.332	0.64433	0.422147	0.687424
RS00435	zinc-dependent_alcohol_dehydrogenase	-0.92129	10.7387	10.3514	0.00129379	0.0197143
RS00440	threonine_synthase	-2.18903	7.202	9.14828	0.00248952	0.0304372
RS00445	MATE_family_efflux_transporter	-0.200359	6.62485	0.423517	0.515187	0.769696
RS00450	30S_ribosomal_protein_S10	0.855755	6.90567	6.06315	0.0138032	0.0900351
RS00455	50S_ribosomal_protein_L3	0.981805	7.66355	8.84677	0.00293607	0.0338932
RS00460	50S_ribosomal_protein_L4	0.886137	8.23685	10.0004	0.00156506	0.0222028
RS00465	50S_ribosomal_protein_L23	1.11619	7.26792	11.6631	0.000637527	0.0117508
RS00470	50S_ribosomal_protein_L2	1.16395	8.73452	17.1517	3.45e-05	0.00151285
RS00475	30S_ribosomal_protein_S19	1.03902	7.4733	11.1266	0.000851001	0.0146026
RS00480	50S_ribosomal_protein_L22	1.18809	8.18493	15.7152	7.36e-05	0.00254107
RS00485	30S_ribosomal_protein_S3	1.08062	8.72932	16.3728	5.2e-05	0.00202532
RS00490	50S_ribosomal_protein_L16	1.18855	8.16947	17.2501	3.28e-05	0.00146285
RS00495	50S_ribosomal_protein_L29	1.22308	7.14862	16.3108	5.38e-05	0.0020597
RS00500	30S_ribosomal_protein_S17	1.37726	7.90929	24.8178	6.3e-07	5.9e-05
RS00505	50S_ribosomal_protein_L14	1.12203	7.78232	17.5012	2.87e-05	0.0013181
RS00510	50S_ribosomal_protein_L24	1.38193	7.90628	24.9023	6.03e-07	5.86e-05
RS00515	50S_ribosomal_protein_L5	1.11022	8.74078	18.1446	2.05e-05	0.00100639
RS00520	30S_ribosomal_protein_S14_type_Z	1.11803	7.16804	16.7094	4.36e-05	0.00176653
RS00525	30S_ribosomal_protein_S8	1.30457	8.26209	25.7102	3.97e-07	4.3e-05
RS00530	50S_ribosomal_protein_L6	1.34104	8.68573	23.1976	1.46e-06	0.00011473
RS00535	50S_ribosomal_protein_L18	1.09731	7.75494	15.8237	6.95e-05	0.00245151
RS00540	30S_ribosomal_protein_S5	1.2733	8.39302	24.0272	9.5e-07	7.97e-05
RS00545	50S_ribosomal_protein_L30	1.67729	7.54774	34.1724	5.04e-09	9.09e-07
RS00550	50S_ribosomal_protein_L15	0.864429	7.89327	11.2178	0.00081017	0.0141877
RS00555	preprotein_translocase_subunit_SecY	0.946666	10.1372	11.717	0.000619333	0.0116358
RS00560	adenylate_kinase	-1.115	5.91944	3.73689	0.0532235	0.209875
RS00565	translation_initiation_factor_IF-1	0.719661	8.49955	3.42572	0.0641883	0.238059
RS00570	50S_ribosomal_protein_L36	0.305056	7.73711	1.25071	0.263417	0.538565
RS00575	30S_ribosomal_protein_S13	0.236844	8.80261	0.81456	0.366776	0.654408
RS00580	30S_ribosomal_protein_S11	0.380369	9.11881	2.06039	0.151171	0.395909
RS00585	DNA-directed_RNA_polymerase_subunit_alpha	0.338356	9.60288	1.42843	0.23202	0.502932
RS00590	50S_ribosomal_protein_L17	0.552032	9.27027	3.56429	0.0590348	0.225785
RS00680	hypothetical_protein	0.312136	1.43265	0.216392	0.641803	0.857735
RS00685	hypothetical_protein	0.609183	3.13476	2.23464	0.134948	0.3678
RS00690	hypothetical_protein	0.894485	2.63568	3.36913	0.0664287	0.243222
RS00695	hypothetical_protein	1.10169	3.18591	4.64707	0.0311067	0.149718
RS00700	hypothetical_protein	0.365612	8.23805	0.909595	0.340222	0.629475
RS00705	hypothetical_protein	-5.89314	3.36186	12.2646	0.000461642	0.00966468
RS00710	histidine_phosphatase_family_protein	0.502004	6.75075	2.24078	0.134413	0.3678
RS00715	D-alanyl-D-alanine_carboxypeptidase	0.196574	7.78408	0.622666	0.430058	0.696162
RS00720	N-acetylmuramoyl-L-alanine_amidase	0.442599	7.83518	2.60683	0.106405	0.327667
RS00725	heat-inducible_transcriptional_repressor_HrcA	1.19896	8.30011	16.9043	3.93e-05	0.00167806
RS00730	nucleotide_exchange_factor_GrpE	1.48563	8.65078	22.3686	2.25e-06	0.000158692
RS00735	molecular_chaperone_DnaK	1.33138	11.0332	17.2566	3.27e-05	0.00146285
RS00740	chaperone_DnaJ	1.1723	8.74233	16.3564	5.25e-05	0.00202669
RS00745	GntR_family_transcriptional_regulator	-1.12456	4.58027	4.27696	0.0386324	0.168495
RS00750	tRNA_pseudouridine(38-40)_synthase_TruA	0.0283155	7.77594	0.0105303	0.918267	1
RS00755	hydroxymethylpyrimidine/phosphomethylpyrimidine_kinase	0.0924716	7.79801	0.126756	0.721819	0.913238
RS00760	membrane_protein	0.0760527	6.53281	0.0641341	0.800077	0.952112
RS00765	TIGR01440_family_protein	0.490035	7.86881	2.40128	0.121236	0.355084
RS00770	mechanosensitive_ion_channel_protein	-0.257939	5.3307	0.548856	0.458786	0.723412
RS00775	trigger_factor	0.900521	9.85993	9.0382	0.00264396	0.0314468
RS00780	DNA-directed_RNA_polymerase_subunit_delta	-0.283882	7.18444	1.0549	0.304382	0.589149
RS00785	CTP_synthetase	0.245738	8.67634	0.762673	0.382493	0.654408
RS00790	alpha/beta_hydrolase	-1.90281	5.31944	10.216	0.00139227	0.020718
RS01045	4-(cytidine_5-diphospho)-2-C-methyl-D-erythritol_kinase	0.0764672	7.37425	0.0587352	0.808506	0.958857
RS01050	transcriptional_regulator	0.741634	6.3118	6.13946	0.0132198	0.0874719
RS01055	zinc_ABC_transporter_ATP-binding_protein	0.797604	7.12724	7.35322	0.00669428	0.0544722
RS01060	zinc_ABC_transporter_permease	1.02527	7.90014	14.4059	0.000147344	0.00416846
RS01075	tyrosine--tRNA_ligase	1.15718	7.56348	16.8613	4.02e-05	0.00169432
RS01080	penicillin-binding_protein_1B	0.197016	9.40293	0.505431	0.477124	0.73687
RS01085	DNA-directed_RNA_polymerase_subunit_beta	1.13662	10.9315	16.1707	5.79e-05	0.00216291
RS01310	23S_rRNA_(guanosine(2251)-2-O)-methyltransferase_RlmB	0.0339063	7.08519	0.012459	0.911125	1
RS01315	hypothetical_protein	0.398206	6.7503	1.99415	0.157907	0.407665
RS01320	fatty_acid-binding_protein_DegV	0.750208	8.04992	7.71715	0.00546987	0.047872
RS01325	transcriptional_regulator	0.218793	1.3726	0.112352	0.737482	0.921663
RS01330	50S_ribosomal_protein_L13	0.34865	8.99129	1.8656	0.17198	0.431146
RS01335	30S_ribosomal_protein_S9	0.502743	8.88685	3.50279	0.0612655	0.230529
RS01340	site-specific_integrase	0.567395	8.88103	4.35199	0.0369658	0.164252
RS01345	transcriptional_regulator	0.469064	7.56314	2.80022	0.0942514	0.303928
RS01350	hypothetical_protein	0.314134	1.45371	0.153995	0.694747	0.896959
RS01355	hypothetical_protein	0.728061	2.86703	2.37517	0.123278	0.358935
RS01360	hypothetical_protein	1.18299	1.97013	3.63754	0.0564905	0.21903
RS01365	hypothetical_protein	1.5961	1.65279	7.03024	0.00801444	0.0622975
RS01370	hypothetical_protein	1.59225	2.26333	5.12401	0.023597	0.124944
RS01375	hypothetical_protein	-0.197607	6.28634	0.275291	0.599804	0.835437
RS01380	restriction_endonuclease	-0.0434126	10.6157	0.0264388	0.870833	0.99964
RS01385	hypothetical_protein	-0.198433	11.1313	0.530735	0.466298	0.72935
RS01390	ATP-dependent_DNA_helicase_RecG	0.0188695	9.56246	0.00539816	0.94143	1
RS01395	hypothetical_protein	-5.84717	3.29193	11.0732	0.000875824	0.0147466
RS01400	hypothetical_protein	-3.51388	2.08589	9.91572	0.00163873	0.0228483
RS01405	MutR_family_transcriptional_regulator	0.055233	3.24828	0.0188776	0.890718	1
RS01410	MFS_transporter	-0.872978	2.75753	3.92354	0.0476144	0.193199
RS01415	amino_acid_ABC_transporter_permease	1.15262	9.4257	15.0195	0.000106406	0.00325643
RS01420	osmoprotectant_ABC_transporter_substrate-binding_protein	0.884788	9.38076	11.7341	0.000613647	0.0116358
RS01425	choline_ABC_transporter_permease	0.898268	8.34534	13.0636	0.000301088	0.00701003
RS01430	glycine/betaine_ABC_transporter_ATP-binding_protein	0.722555	9.30138	8.07143	0.00449687	0.0429022
RS01515	hypothetical_protein	0.661769	4.75019	3.39367	0.065447	0.241419
RS01520	hypothetical_protein	0.542644	7.12793	4.109	0.0426557	0.179552
RS01525	hypothetical_protein	0.444153	5.09368	1.48467	0.223045	0.492215
RS01530	hypothetical_protein	0.594848	5.3937	3.17497	0.0747746	0.264045
RS01535	acetyltransferase	0.522901	7.74089	2.70611	0.0999645	0.313622
RS01540	GNAT_family_N-acetyltransferase	0.472076	7.61446	2.98887	0.0838388	0.285287
RS01545	acetyltransferase	0.50576	8.34321	3.85247	0.0496728	0.199594
RS01550	hypothetical_protein	-0.580361	8.17595	5.34502	0.0207816	0.115834
RS01555	DNA-directed_RNA_polymerase_sigma-70_factor	-0.58052	6.88178	4.51537	0.0335916	0.15667
RS01560	lipoprotein	-1.44639	1.7928	5.6959	0.0170046	0.102916
RS01565	TetR_family_transcriptional_regulator	-1.36328	6.7607	20.5293	5.87e-06	0.000371106
RS01570	antibiotic_ABC_transporter_permease	-1.53416	7.09532	33.0941	8.78e-09	1.47e-06
RS01575	glycosyl_transferase_family_2	-1.51966	5.79156	22.421	2.19e-06	0.000156693
RS01580	hypothetical_protein	0.0806187	6.30109	0.0518329	0.819904	0.966782
RS01585	PadR_family_transcriptional_regulator	0.556228	4.52408	2.1777	0.140024	0.374371
RS01590	hypothetical_protein	-0.537169	8.65925	2.26389	0.132421	0.3678
RS01595	N-acetylglucosamine-6-phosphate_deacetylase	0.547493	8.49868	4.10741	0.0426958	0.179566
RS01600	isoprenylcysteine_carboxyl_methyltransferase	-3.00722	2.84453	6.8496	0.00886609	0.0667839
RS01605	glycine--tRNA_ligase_subunit_alpha	-0.331844	6.9548	0.923102	0.336662	0.625982
RS01610	FMN-dependent_NADH-azoreductase	0.753378	5.52854	4.66772	0.0307347	0.148221
RS01615	glycine--tRNA_ligase_subunit_beta	0.993466	7.86827	14.1797	0.000166153	0.00449168
RS01620	hypothetical_protein	1.03894	6.13417	10.2656	0.00135536	0.0204185
RS01625	membrane_protein	-3.85449	3.04487	9.25356	0.00235038	0.0294766
RS01630	glycerol_kinase	-1.14483	10.5268	16.2088	5.67e-05	0.00215659
RS01635	alpha-glycerophosphate_oxidase	-0.982444	11.2197	13.0165	0.000308766	0.00715454
RS01640	glycerol_transporter	-0.380769	10.2718	1.56848	0.210428	0.486494
RS01645	NADH_peroxidase	-1.36463	7.68082	4.99711	0.0253898	0.131713
RS01650	hypothetical_protein	0.393368	7.80564	1.99321	0.158006	0.407665
RS01655	transketolase	0.462855	10.3992	2.543	0.110784	0.335664
RS01660	bacteriocin_immunity_protein	0.226312	7.43708	0.593406	0.441105	0.707921
RS01665	3-dehydroquinate_dehydratase	0.224029	8.79493	0.658399	0.417126	0.682493
RS01670	ABC_transporter_permease	0.269374	10.2477	0.937416	0.332943	0.622637
RS01675	PTS_cellobiose_transporter_subunit_IIC	-0.0188999	4.5621	0.00268309	0.958689	1
RS01680	glutamate_5-kinase	-0.377596	6.61272	1.59229	0.206999	0.482084
RS01685	gamma-glutamyl-phosphate_reductase	-0.152413	8.39203	0.340446	0.559572	0.806086
RS01690	16S_rRNA_(cytosine(1402)-N(4))-methyltransferase	-0.4426	6.7293	1.76497	0.184006	0.45198
RS01695	cell_division_protein_FtsL	0.108537	5.27601	0.0997511	0.752129	0.926916
RS01700	penicillin-binding_protein_2X	0.557122	8.23775	4.2661	0.03888	0.16891
RS01705	phospho-N-acetylmuramoyl-pentapeptide-transferase	0.865422	7.244	8.96911	0.00274582	0.0323373
RS01710	DEAD/DEAH_box_helicase	0.67323	8.96616	6.6939	0.00967436	0.0712185
RS01715	amino_acid_ABC_transporter_substrate-binding_protein	-0.493204	5.58268	1.10089	0.294071	0.577928
RS01720	amino_acid_ABC_transporter_permease	0.263425	6.62127	0.880184	0.348151	0.637207
RS01725	amino_acid_ABC_transporter_ATP-binding_protein	0.811268	7.32285	9.27979	0.00231696	0.0292084
RS01730	membrane_protein	-1.22736	4.58567	7.42056	0.00644826	0.0533605
RS01735	thioredoxin-disulfide_reductase	0.039441	9.00915	0.0177742	0.89394	1
RS01740	nicotinate_phosphoribosyltransferase	0.00958196	7.25839	0.00072912	0.978458	1
RS01745	NAD(+)_synthetase	0.941176	7.42215	8.10602	0.00441186	0.0426801
RS01750	aminopeptidase_C	-0.0343939	5.63259	0.00788876	0.929226	1
RS01755	penicillin-binding_protein_1A	0.328455	10.4577	1.53395	0.215521	0.489147
RS01760	Holliday_junction_resolvase_RecU	-0.187997	7.70121	0.562053	0.453434	0.718109
RS01765	hypothetical_protein	-0.56977	1.77953	1.30203	0.253843	0.524725
RS01770	cell_cycle_protein_GpsB	0.183815	8.44112	0.306319	0.579948	0.819879
RS01775	RNA_methyltransferase	-6.80485	12.9636	15.1307	0.000100316	0.00315082
RS01780	hypothetical_protein	0.715792	9.25493	7.39508	0.00654026	0.0536339
RS01785	S-ribosylhomocysteine_lyase	0.513543	8.35493	3.56826	0.0588938	0.225785
RS01790	ribonuclease_Y	0.699924	8.849	6.61838	0.0100931	0.0734563
RS01795	multidrug_ABC_transporter_ATP-binding_protein	-1.44574	4.08172	2.78588	0.0950986	0.305445
RS01800	ABC_transporter_permease	0.752569	3.7286	3.11776	0.0774432	0.269748
RS01805	sensor_histidine_kinase	0.305181	6.36153	0.913711	0.339132	0.628653
RS01810	DNA-binding_response_regulator	0.00764343	6.137	0.000661526	0.979481	1
RS01815	DUF1211_domain-containing_membrane_protein	0.601553	6.98832	4.66965	0.0307001	0.148221
RS01820	guanylate_kinase	-0.154406	6.54623	0.269818	0.603454	0.835437
RS01825	DNA-directed_RNA_polymerase_subunit_omega	0.337487	7.62445	0.747928	0.387133	0.657747
RS02840	TlyA_family_rRNA_(cytidine-2-O)-methyltransferase	0.380503	8.51249	2.29917	0.129443	0.3678
RS02845	ArgR_family_transcriptional_regulator	0.359997	8.13555	1.98413	0.158956	0.409466
RS02850	DNA_repair_protein_RecN	0.369316	9.67802	2.07731	0.149504	0.393235
RS02855	hypothetical_protein	0.281227	9.03504	1.04224	0.307302	0.592698
RS02860	lipase	0.0734923	7.66659	0.0657502	0.797628	0.951755
RS02865	membrane_protein	0.412426	6.6177	2.182	0.139633	0.373737
RS02870	transcriptional_regulator	1.26581	11.0462	10.3831	0.00127175	0.0194602
RS02875	hypothetical_protein	-3.22876	6.51854	9.22998	0.00238084	0.0296296
RS02880	dihydroorotate_oxidase	-0.501712	2.39437	0.953761	0.328764	0.617431
RS02885	peptidoglycan_branched_peptide_synthesis_protein	0.243194	9.64057	0.717275	0.397039	0.666151
RS02890	UDP-N-acetylmuramoylpentapeptide-lysine_N(6)-alanyltransferase	0.147876	8.70424	0.351009	0.553543	0.800933
RS02895	UDP-N-acetylmuramoylpentapeptide-lysine_N(6)-alanyltransferase	0.0656085	8.73157	0.0668877	0.795923	0.950887
RS02900	sugar-phosphatase	-0.0365799	7.93791	0.0217575	0.882734	1
RS02905	phosphohydrolase	-0.235118	7.68058	0.563586	0.452819	0.71796
RS02910	hypothetical_protein	0.599174	5.51199	2.23457	0.134955	0.3678
RS02915	calcium-translocating_P-type_ATPase2C_PMCA-type	0.82343	8.36178	5.43445	0.0197433	0.112627
RS02920	phosphoesterase	-0.637603	5.00712	2.48811	0.11471	0.34348
RS02925	fructose-bisphosphatase_class_III	0.378416	8.6099	1.95455	0.162097	0.415292
RS02930	epoxyqueuosine_reductase	0.0929125	8.42758	0.139672	0.708607	0.907629
RS02935	peptide_chain_release_factor_2	0.2329	8.16056	0.751772	0.385916	0.656597
RS02940	cell_division_ATP-binding_protein_FtsE	0.537146	7.82811	3.75632	0.0526082	0.207954
RS02945	ABC_transporter_permease	0.613959	9.0941	4.75973	0.0291331	0.144067
RS02955	IS3_family_transposase	-0.166321	6.58548	0.259006	0.610804	0.835879
RS02960	thioesterase	-0.485192	8.13662	3.54136	0.0598563	0.22737
RS02965	hypothetical_protein	-1.2426	7.07199	21.8609	2.93e-06	0.000198118
RS02970	acetoin_reductase	1.21346	13.5853	12.6532	0.000374919	0.00828567
RS02975	bifunctional_DnaQ_family_exonuclease/ATP-dependent_helicase	-3.04585	8.82787	9.81201	0.00173376	0.0237151
RS02980	aspartate_aminotransferase	0.35171	6.93178	1.4424	0.229751	0.500644
RS02985	asparagine--tRNA_ligase	0.83754	7.55429	7.98379	0.00471981	0.0438366
RS02990	membrane_protein	-0.190284	4.26437	0.240865	0.623582	0.844151
RS02995	hypothetical_protein	-0.471437	4.54104	1.56112	0.211501	0.486494
RS03000	hypothetical_protein	-0.11643	5.25138	0.122769	0.726051	0.914793
RS03005	RNase_adaptor_protein_RapZ	0.519977	7.08717	3.27363	0.0704015	0.253196
RS03010	YvcK_family_protein	0.145338	7.49999	0.30712	0.579453	0.819879
RS03015	sporulation_protein	0.234426	7.56269	0.788601	0.374524	0.654408
RS03020	dipeptidase	0.412925	8.67469	2.45022	0.117509	0.349295
RS03025	zinc_ABC_transporter_substrate-binding_protein_AdcA	0.920253	7.29979	8.62523	0.00331539	0.0364345
RS03030	50S_ribosomal_protein_L31_type_B	0.813131	10.1501	4.59643	0.0320386	0.152395
RS03035	oligoribonuclease	-0.557097	8.74971	3.53722	0.0600061	0.227761
RS03040	adenosine_deaminase	-0.1268	3.14454	0.082264	0.774252	0.935802
RS03045	flavodoxin	-0.0196102	6.19175	0.00223224	0.962317	1
RS03050	chorismate_mutase	-1.65654	4.00333	8.55304	0.00344945	0.0375438
RS03055	voltage-gated_chloride_channel_protein	-0.253848	6.1788	0.605168	0.436613	0.703909
RS03060	50S_ribosomal_protein_L19	1.0465	8.24537	10.6197	0.00111888	0.0176897
RS03070	hypothetical_protein	-0.0605822	-0.403595	0.00162243	0.96787	1
RS03075	transposase	-0.807271	4.48009	4.56397	0.0326514	0.154074
RS03090	ABC_transporter_permease	0.678689	4.67147	2.21194	0.136947	0.368666
RS03095	ABC_transporter_ATP-binding_protein	0.592673	4.26286	2.08114	0.149129	0.392461
RS03100	peptide_ABC_transporter_permease	0.50229	5.17777	1.59304	0.206892	0.482084
RS03105	DNA-binding_response_regulator	0.286449	3.14183	0.38424	0.535343	0.786764
RS03110	two-component_sensor_histidine_kinase	0.160674	5.11881	0.222852	0.636875	0.853964
RS03115	IS3_family_transposase	-1.46189	3.63782	15.0631	0.000103978	0.00320225
RS03120	CsbD_family_protein	0.971637	8.78327	4.53366	0.0332345	0.155649
RS03125	rod_shape-determining_protein_RodA	-0.778955	7.14204	4.86498	0.0274072	0.137205
RS03130	hydrolase	-0.597435	7.2067	4.50466	0.0338026	0.156984
RS03135	DNA_gyrase_subunit_B	-0.702321	9.78926	7.4968	0.00618088	0.0519451
RS03140	septation_ring_formation_regulator_EzrA	-0.0575918	10.1267	0.0455475	0.831	0.973904
RS03145	phosphoserine_phosphatase_SerB	-2.43152	5.18791	8.07819	0.00448013	0.0429022
RS03150	NUDIX_hydrolase	0.368466	6.14451	0.985954	0.320733	0.607272
RS03155	hypothetical_protein	0.0498469	5.67856	0.0182879	0.892428	1
RS03160	enolase	1.08279	12.8775	11.1013	0.000862688	0.0146787
RS03165	endonuclease	-0.957447	8.34171	11.8582	0.000574087	0.0112189
RS03170	3-phosphoshikimate_1-carboxyvinyltransferase	-0.0608149	7.43868	0.051222	0.82095	0.966782
RS03175	shikimate_kinase	-0.0324582	6.46967	0.0133141	0.908139	1
RS03180	LytR_family_transcriptional_regulator	0.69391	8.64292	7.65695	0.00565541	0.0490539
RS03185	RNA_methyltransferase	-0.373859	5.94223	1.03326	0.309395	0.59381
RS03190	hypothetical_protein	0.503406	4.35302	1.69315	0.193186	0.464448
RS03195	acid_phosphatase/phosphotransferase	0.0591202	9.3893	0.0464373	0.829383	0.973321
RS03200	ClbS/DfsB_family_four-helix_bundle_protein	0.0249177	10.5437	0.0076922	0.930111	1
RS03215	cell_wall_surface_anchor_protein	-0.675434	1.52937	1.23932	0.265602	0.541382
RS03220	IS3_family_transposase	-1.31296	7.24976	25.1222	5.38e-07	5.57e-05
RS03230	molecular_chaperone_Hsp33	-1.58238	5.81361	27.1384	1.89e-07	2.49e-05
RS03235	YSIRK-targeted_surface_antigen_transcriptional_regulator	-0.972664	8.58057	11.0034	0.000909445	0.0151553
RS03240	cell_wall_surface_anchor_protein	-0.473057	3.10983	0.88291	0.347406	0.637195
RS03245	hypothetical_protein	-0.57127	1.64747	1.01356	0.314051	0.599887
RS03250	class_C_sortase	-0.459961	1.4855	0.746897	0.38746	0.65804
RS03255	class_C_sortase	-0.602497	1.33594	0.736199	0.390881	0.661115
RS03260	cell_wall_surface_anchor_protein	-0.749358	3.92614	3.06722	0.0798858	0.276475
RS03265	class_C_sortase	0.0566967	2.33178	0.0163655	0.898206	1
RS03270	hypothetical_protein	-0.839937	-0.0882585	0.371016	0.542451	0.792187
RS03275	hypothetical_protein	0	-0.782234	0	1	1
RS03285	hypothetical_protein	-3.7198	0.685935	8.00842	0.00465604	0.0435698
RS03290	serine_hydrolase	-0.339828	6.33963	1.23229	0.266962	0.543599
RS03295	ABC_transporter_ATPase	0.81998	4.8687	4.25353	0.0391689	0.169007
RS03300	antibiotic_ABC_transporter_permease	0.542952	4.85883	2.28248	0.130842	0.3678
RS03305	multidrug_ABC_transporter_permease	0.82416	5.39139	4.76067	0.0291172	0.144067
RS03310	hypothetical_protein	-0.509899	2.1322	1.09968	0.294337	0.578138
RS03315	hypothetical_protein	-0.401132	3.14635	1.09719	0.294883	0.578474
RS03320	SDR_family_oxidoreductase	-0.597288	3.09243	1.65571	0.198183	0.469961
RS03325	acyl_carrier_protein	-0.786307	1.99974	2.43943	0.118319	0.350433
RS03330	beta-hydroxyacyl-ACP_dehydratase	-0.758451	2.94585	2.76166	0.0965483	0.307463
RS03335	ABC_transporter_ATP-binding_protein	-0.548601	3.86984	2.05394	0.151813	0.397376
RS03340	ABC_transporter_permease	-0.863817	4.12726	5.41637	0.0199488	0.113005
RS03345	hypothetical_protein	-0.758969	5.3675	5.21898	0.0223416	0.121551
RS03350	hypothetical_protein	-0.88264	4.14358	5.89485	0.0151852	0.0969702
RS03355	hypothetical_protein	-0.962013	5.49359	9.11038	0.00254164	0.0308419
RS03360	hypothetical_protein	-0.958503	4.8223	5.76161	0.01638	0.100765
RS03365	hypothetical_protein	-0.759657	4.31049	3.94087	0.0471264	0.192058
RS03370	hypothetical_protein	0.124876	1.70139	0.0384189	0.844604	0.981029
RS03375	hypothetical_protein	-0.710135	1.72618	1.2194	0.269478	0.547279
RS03380	peptidase_S8	0.0910939	3.57075	0.0491298	0.824584	0.969888
RS03390	hypothetical_protein	-0.142066	3.94995	0.102572	0.748765	0.926916
RS03395	peptidase_M13	0.23162	2.37332	0.193284	0.660197	0.8713
RS03400	peptidase_M13	0.235062	2.26984	0.20063	0.654213	0.867175
RS03405	alpha/beta_hydrolase	-0.265619	2.39258	0.386	0.534409	0.786105
RS03420	alpha/beta_hydrolase	-0.0621602	3.05669	0.0204281	0.886348	1
RS03425	ABC_transporter_permease	-0.177066	1.37649	0.0565909	0.811968	0.961556
RS03430	permease	-0.236546	1.87989	0.225573	0.634826	0.85239
RS03440	hypothetical_protein	-0.511748	0.536463	0.305173	0.580657	0.820406
RS03445	multidrug_ABC_transporter_ATP-binding_protein	0.752753	1.79332	1.43119	0.231571	0.502597
RS03450	hypothetical_protein	-0.420743	7.54256	2.26306	0.132492	0.3678
RS03455	DNA-entry_nuclease	0.194189	7.43936	0.475288	0.490565	0.747366
RS03460	cytochrome_o_ubiquinol_oxidase	0.092488	7.60501	0.105397	0.745447	0.926283
RS03465	ABC_transporter_ATP-binding_protein	1.70246	4.83011	10.5652	0.00115238	0.0180886
RS03470	iron_export_ABC_transporter_permease_subunit_FetB	1.92672	6.17405	26.705	2.37e-07	3.01e-05
RS03475	phosphate_ABC_transporter_ATPase	0.104193	4.17783	0.0673481	0.795238	0.950535
RS03480	LysR_family_transcriptional_regulator	0.344951	6.81218	1.12928	0.287928	0.569304
RS03485	membrane_protein	1.18518	4.50007	9.27977	0.00231698	0.0292084
RS03490	lactate_dehydrogenase	0.805099	4.89449	4.26059	0.0390063	0.16891
RS03495	glucuronide_permease	-1.31009	1.15098	2.42699	0.119262	0.351907
RS03500	2-dehydro-3-deoxygluconokinase	-0.798627	1.8453	2.11789	0.145587	0.385456
RS03505	beta-glucuronidase	0.13487	3.85174	0.105511	0.745314	0.926283
RS03510	GntR_family_transcriptional_regulator	0.553898	7.26961	2.40535	0.120921	0.354672
RS03515	2-dehydro-3-deoxyphosphooctonate_aldolase	-1.24134	4.32368	2.7905	0.0948248	0.304968
RS03520	uronate_isomerase	1.02793	4.70806	7.2737	0.00699717	0.0562781
RS03525	mannonate_dehydratase	0.790694	4.94844	3.95004	0.0468703	0.191656
RS03530	dioxygenase	1.02573	5.14849	8.48838	0.00357421	0.0383087
RS03535	haloacid_dehalogenase	0.883558	4.18084	3.93136	0.0473936	0.192663
RS03540	beta-hexosamidase	1.04994	5.24072	8.20176	0.00418499	0.0414074
RS03545	dipeptidase	0.707308	9.33579	5.77342	0.0162704	0.100344
RS03550	catabolite_control_protein_A	0.827586	11.4025	7.83798	0.00511597	0.0459525
RS03555	alpha-amylase	-0.469707	8.64455	1.17945	0.277467	0.557685
RS03560	glycosyl_transferase_family_1	-0.012764	8.61179	0.00217611	0.962793	1
RS03565	12C2-diacylglycerol_3-glucosyltransferase	0.0784876	9.44584	0.0965018	0.756069	0.929048
RS03570	threonine--tRNA_ligase	0.0712926	7.84342	0.0355474	0.850453	0.985546
RS03575	DNA-binding_response_regulator	-2.48449	1.76365	5.36966	0.02049	0.11476
RS03580	hypothetical_protein	-0.0558761	5.55163	0.0206095	0.885848	1
RS03585	peptidase	0.939958	11.3778	10.1618	0.00143381	0.0210784
RS03590	glutamine_ABC_transporter_permease	-0.585984	6.07942	3.16237	0.0753537	0.264744
RS03595	glutamine_ABC_transporter_permease	-0.749027	5.35868	5.1632	0.0230703	0.123227
RS03600	amino_acid_ABC_transporter_substrate-binding_protein	-0.458138	5.34804	1.74888	0.186018	0.454494
RS03605	arginine_ABC_transporter_ATP-binding_protein	-0.591915	5.0391	3.17047	0.0749808	0.264243
RS03610	DNA-binding_response_regulator	0.141547	8.64106	0.257175	0.612068	0.835879
RS03615	cell_wall_metabolism_sensor_histidine_kinase_VicK	0.119315	9.42679	0.223653	0.636271	0.853552
RS03620	metallo-hydrolase	0.274681	8.73874	1.19905	0.273511	0.551999
RS03625	hypothetical_protein	0.460096	8.13781	2.76304	0.0964649	0.307415
RS03630	ribonuclease_3	-1.63473	5.12898	13.6525	0.000219943	0.00560337
RS03635	chromosome_segregation_protein_SMC	0.224378	8.3191	0.673796	0.411731	0.67731
RS03640	haloacid_dehalogenase	0.0357692	8.07371	0.0179084	0.893543	1
RS03645	haloacid_dehalogenase	-0.066693	8.7454	0.0651425	0.798545	0.951916
RS03650	signal_recognition_particle-docking_protein_FtsY	0.0851767	9.61806	0.105009	0.7459	0.926283
RS03655	group_II_intron_reverse_transcriptase/maturase	0.375766	3.49172	0.39097	0.53179	0.783674
RS03660	phosphate_ABC_transporter_substrate-binding_protein	0.0634128	7.47424	0.0601324	0.806287	0.956925
RS03665	ABC_transporter_permease	-0.0913361	7.09457	0.0934269	0.759865	0.9299
RS03670	hypothetical_protein	-0.0101412	4.71219	0.000784826	0.97765	1
RS03675	N52CN10-methylene_tetrahydromethanopterin_reductase	-0.0400109	4.36251	0.00973611	0.921399	1
RS03680	S1_RNA-binding_protein	0.39877	7.8465	2.04048	0.153162	0.399189
RS03685	SprT_family_protein	0.516334	6.06995	2.42132	0.119694	0.352697
RS03690	phage_shock_protein_C	1.46184	9.7002	12.8369	0.000339849	0.0077276
RS03695	HPr_kinase/phosphorylase	0.323107	10.2174	1.47978	0.223809	0.493007
RS03700	prolipoprotein_diacylglyceryl_transferase	0.290924	10.0227	1.19114	0.275099	0.554393
RS03705	DUF948_domain_containing_protein	0.596134	10.3839	3.42073	0.0643826	0.238059
RS03710	hypothetical_protein	0.866167	11.7828	7.48366	0.00622615	0.0520256
RS03715	hypothetical_protein	-0.341072	8.52342	0.866807	0.351841	0.64098
RS03720	peptidase_U32	-0.281663	3.83544	0.588568	0.442974	0.708816
RS03725	collagenase-like_protease	0.061218	5.62642	0.0317839	0.858503	0.99137
RS03730	hypothetical_protein	0.58977	4.95303	1.43487	0.230971	0.50176
RS03735	hypothetical_protein	0.0788462	7.2031	0.0642097	0.799962	0.952112
RS03740	manganese_transporter	-0.333548	8.10194	1.74481	0.18653	0.454652
RS03745	bifunctional_diaminohydroxyphosphoribosylaminopyrimidine_deaminase/5-amino-6-(5-phosphoribosylamino)uracil_reductase	-2.18859	4.43509	23.8558	1.04e-06	8.4e-05
RS03750	riboflavin_synthase	-1.82028	3.21798	18.6933	1.54e-05	0.000786339
RS03755	bifunctional_32C4-dihydroxy-2-butanone-4-phosphate_synthase/GTP_cyclohydrolase_II	-1.75789	4.96142	25.7045	3.98e-07	4.3e-05
RS03760	62C7-dimethyl-8-ribityllumazine_synthase	-1.43825	4.52292	10.9901	0.000916012	0.0152127
RS03765	lysine--tRNA_ligase	0.267211	8.55659	0.999564	0.317416	0.60381
RS03770	haloacid_dehalogenase	0.185678	4.83223	0.273169	0.601214	0.835437
RS03775	histidine_phosphatase_family_protein	0.275362	7.28169	1.02883	0.310435	0.594836
RS03780	aminoacyl-tRNA_deacylase	-0.0707534	5.74529	0.0524912	0.818784	0.966482
RS03785	epimerase	0.289026	4.97626	0.341544	0.558939	0.806086
RS03790	N-acetylmuramoyl-L-alanine_amidase	-0.454957	8.06534	3.03208	0.0816333	0.28033
RS03795	ECF_transporter_S_component	0.293776	5.1447	0.561413	0.453692	0.718109
RS03800	hypothetical_protein	0.291955	6.83401	0.691152	0.405773	0.672448
RS03805	oligoendopeptidase_F	0.0278868	7.3	0.0115502	0.914415	1
RS03810	phosphoenolpyruvate_carboxylase	-0.716625	8.77831	7.84311	0.00510149	0.0459525
RS03815	cell_division_protein	-0.187143	6.34099	0.401019	0.526564	0.779276
RS03820	elongation_factor_Tu	-0.284693	14.7197	0.849312	0.356747	0.646288
RS03825	triose-phosphate_isomerase	-0.8059	11.398	2.07591	0.149641	0.393383
RS03830	22C3-bisphosphoglycerate-dependent_phosphoglycerate_mutase	1.12675	11.0245	14.3583	0.000151112	0.00419899
RS03835	penicillin-binding_protein_2B	-1.75385	7.53493	7.09306	0.00773829	0.0606353
RS03840	recombination_protein_RecR	0.560873	5.83593	2.4883	0.114695	0.34348
RS03845	D-alanine--D-alanine_ligase	0.29892	6.85888	1.00424	0.316286	0.602131
RS03850	UDP-N-acetylmuramoyl-tripeptide--D-alanyl-D-alanine_ligase	0.138548	7.84918	0.274695	0.600199	0.835437
RS03855	MFS_transporter	-0.895701	3.42869	3.86039	0.0494388	0.198982
RS03860	membrane_protein	-0.893574	2.97789	3.76768	0.0522521	0.207051
RS03865	cell_surface_protein	-1.08504	2.73931	5.57248	0.0182449	0.107968
RS03870	peptide_chain_release_factor_3	0.172154	7.42982	0.381045	0.537044	0.787838
RS03875	helicase	0.128693	6.00705	0.173012	0.677448	0.884245
RS03880	ABC_transporter_ATP-binding_protein	-1.15073	4.14278	2.74722	0.0974238	0.308557
RS03885	ABC_transporter_permease	0.475762	3.69694	1.54279	0.214203	0.489147
RS03890	hypothetical_protein	0.534938	4.79638	1.70576	0.191536	0.461166
RS03895	RNA_helicase	-0.110199	5.74934	0.112603	0.7372	0.921663
RS03900	hypothetical_protein	-0.583378	5.89611	2.92296	0.0873274	0.291651
RS03905	methyltransferase	-0.266242	6.02119	0.679666	0.409702	0.674958
RS03910	1-acyl-sn-glycerol-3-phosphate_acyltransferase	-0.0643268	8.43406	0.0272762	0.868822	0.998509
RS03915	competence_protein_CelA	-8.64154	5.25286	12.6463	0.000376312	0.00828567
RS03920	DNA_internalization-related_competence_protein_ComEC/Rec2	-0.231945	2.31547	0.199286	0.655298	0.86826
RS03925	haloacid_dehalogenase	-0.143773	4.58798	0.136235	0.712053	0.909888
RS03930	LacI_family_transcriptional_regulator	-0.116231	5.73391	0.120735	0.728239	0.915432
RS03935	hypothetical_protein	-0.882738	3.68504	5.47078	0.019337	0.111222
RS03940	methyltransferase	-0.250125	5.6727	0.489961	0.483945	0.74076
RS03945	DNA_polymerase_III_subunit_delta	-0.402963	6.63862	1.86849	0.171648	0.430669
RS03950	superoxide_dismutase_[Mn/Fe]	0.324541	12.0552	1.12309	0.289254	0.571086
RS03955	transcription_antiterminator_BglG	-3.46938	3.97287	14.0161	0.000181255	0.0048196
RS03960	PTS_beta-glucoside_transporter_subunit_EIIBCA	0.409456	3.2221	1.04115	0.307555	0.592698
RS03965	6-phospho-beta-glucosidase	-0.207731	5.78219	0.377269	0.539069	0.789617
RS03970	PucR_family_transcriptional_regulator	0.0342106	5.83326	0.00993572	0.9206	1
RS03975	glycerate_kinase	-1.94589	4.58446	20.1912	7.01e-06	0.000426218
RS03980	gluconate_proton_symporter	-2.20198	5.5152	38.2581	6.2e-10	1.21e-07
RS03985	hypothetical_protein	-0.786994	6.72226	7.07579	0.00781324	0.0611242
RS03995	tRNA_preQ1(34)_S-adenosylmethionine_ribosyltransferase-isomerase_QueA	0.440007	6.19483	2.08489	0.148763	0.391922
RS04000	membrane_protein	1.00038	5.08651	7.14586	0.00751374	0.0594502
RS04005	glucosamine-6-phosphate_deaminase	-0.326401	6.12097	0.896636	0.343685	0.632995
RS04010	glutathione-dependent_reductase	-0.0740925	6.09046	0.0524182	0.818908	0.966482
RS04015	16S_rRNA_pseudouridine(516)_synthase	0.33447	2.91074	0.422525	0.51568	0.769959
RS04020	MFS_transporter	0.85479	7.35494	7.83712	0.00511842	0.0459525
RS04025	competence_protein_CoiA	-2.81641	3.17536	7.99876	0.00468094	0.043635
RS04030	oligoendopeptidase_F	0.819804	7.01157	6.62792	0.0100393	0.0734563
RS04035	haloacid_dehalogenase	0.351537	3.56896	0.413655	0.52012	0.773268
RS04040	O-methyltransferase	0.991101	4.06272	5.58671	0.0180973	0.107392
RS04045	foldase	0.861673	6.99785	8.13674	0.00433773	0.0422994
RS04050	hypothetical_protein	-1.17237	5.06054	5.84866	0.015589	0.0980138
RS04055	alanine--tRNA_ligase	-0.0151746	7.49187	0.00306125	0.955877	1
RS04060	membrane_protein	-0.665281	4.61891	2.60398	0.106596	0.327667
RS04065	glycosyl_transferase	-0.242751	5.35527	0.527788	0.467538	0.730116
RS04070	hypothetical_protein	-2.3414	1.11183	4.78194	0.0287597	0.14251
RS04075	hypothetical_protein	0.250567	1.27489	0.157928	0.691072	0.894536
RS04080	transcriptional_regulator	-0.339286	0.967505	0.168895	0.681096	0.887225
RS04085	membrane_protein	-0.18335	3.14069	0.15104	0.697543	0.899698
RS04090	energy-coupled_thiamine_transporter_ThiT	0.548214	5.45422	2.38847	0.122233	0.356586
RS04095	ribonucleoside-diphosphate_reductase	0.877349	9.01973	10.2026	0.00140243	0.0208055
RS04100	ribonucleoside-diphosphate_reductase_subunit_alpha	0.387628	10.1265	2.01679	0.155568	0.403515
RS04105	NrdH-redoxin	-0.28758	7.05527	0.60986	0.43484	0.702268
RS04110	phosphocarrier_protein_HPr	0.28616	11.3455	0.63403	0.425881	0.690549
RS04115	phosphoenolpyruvate--protein_phosphotransferase	0.0933279	12.1128	0.115601	0.733855	0.920094
RS04120	NADP-dependent_glyceraldehyde-3-phosphate_dehydrogenase	0.34133	8.84629	0.954669	0.328534	0.617354
RS04125	polysaccharide_deacetylase	-0.232245	6.08646	0.593673	0.441002	0.707921
RS04130	RNA_helicase	0.102815	8.52275	0.126589	0.721995	0.913238
RS04135	uridine_kinase	0.232111	5.37677	0.372325	0.54174	0.791727
RS04140	hypothetical_protein	-0.796212	6.6311	5.02716	0.0249528	0.130559
RS04145	DNA_polymerase_III_subunit_gamma/tau	-0.291039	8.78524	1.25155	0.263258	0.538466
RS04150	membrane_protein	-1.42866	4.71296	10.3852	0.00127029	0.0194602
RS04155	bifunctional_biotin--[acetyl-CoA-carboxylase]_synthetase/biotin_operon_repressor	-0.457193	6.58995	2.72527	0.0987716	0.311083
RS04160	S-adenosylmethionine_synthase	-0.329016	8.60024	1.53756	0.214981	0.489147
RS04165	hypothetical_protein	-1.48754	5.33755	7.37633	0.00660878	0.0539569
RS04170	hypothetical_protein	-0.622698	2.62393	1.78022	0.182122	0.448939
RS04175	hypothetical_protein	0.672316	1.94503	1.34023	0.246994	0.516047
RS04180	hypothetical_protein	-0.917171	1.93423	1.44638	0.22911	0.500606
RS04185	ABC_transporter_permease	0.35209	1.44417	0.372194	0.541811	0.791727
RS04190	ABC_transporter_ATP-binding_protein	0.301753	2.58075	0.50711	0.476393	0.73687
RS04195	ABC_transporter	0.299614	1.73153	0.223491	0.636393	0.853552
RS04200	thiaminase_II	1.21623	1.17814	1.94089	0.163571	0.417596
RS04205	bifunctional_hydroxymethylpyrimidine_kinase/phosphomethylpyrimidine_kinase	-0.141541	1.99193	0.0745294	0.784853	0.943918
RS04210	hydroxyethylthiazole_kinase	-0.109188	2.18716	0.0463707	0.829503	0.973321
RS04215	thiamine_phosphate_synthase	0.00402265	2.54684	8.85e-05	0.992495	1
RS04220	UDP-N-acetylglucosamine_1-carboxyvinyltransferase	0.29218	7.13527	0.792059	0.373478	0.654408
RS04225	RimJ/RimL_family_protein_N-acetyltransferase	-0.605328	6.64318	4.1452	0.0417526	0.176976
RS04230	hypothetical_protein	-0.544399	7.98871	4.82912	0.0279828	0.139129
RS04235	methionine_aminopeptidase	-0.218899	8.07691	0.668453	0.413591	0.678745
RS04240	hypothetical_protein	-0.0895427	8.47445	0.127402	0.721141	0.91308
RS04245	sugar_translocase	-0.493831	3.90041	1.21407	0.270528	0.548724
RS04250	queuosine_transporter_QueT	0.66246	5.25677	3.45891	0.0629117	0.234761
RS04255	DNA_ligase_(NAD(+))_LigA	-0.493544	8.40988	3.54713	0.0596485	0.227113
RS04260	diacylglycerol_kinase	-0.318832	7.83233	1.66401	0.197063	0.468676
RS04265	type_I_pullulanase	-0.187701	9.70384	0.547703	0.459258	0.723688
RS04270	glycogen-branching_enzyme	0.207776	10.7649	0.589838	0.442482	0.708607
RS04275	glucose-1-phosphate_adenylyltransferase	0.120379	10.5613	0.207451	0.648773	0.862548
RS04280	glucose-1-phosphate_adenylyltransferase_subunit_GlgD	0.00971921	10.6801	0.00134877	0.970704	1
RS04285	starch_synthase	0.209385	11.0961	0.607214	0.435839	0.70335
RS04290	F0F1_ATP_synthase_subunit_C	0.460866	8.06206	3.07684	0.0794146	0.275629
RS04295	ATP_synthase_subunit_A	0.439384	9.49746	2.99235	0.0836587	0.285072
RS04300	ATP_synthase_subunit_B	0.271126	8.60682	1.14821	0.283925	0.56299
RS04305	F0F1_ATP_synthase_subunit_delta	0.452385	9.00606	3.03878	0.081297	0.279625
RS04310	ATP_synthase_subunit_alpha	0.447326	10.5945	2.76295	0.09647	0.307415
RS04315	ATP_synthase_subunit_gamma	0.450958	9.94024	2.8183	0.0931952	0.302124
RS04320	ATP_synthase_subunit_beta	0.643393	10.6295	5.47078	0.019337	0.111222
RS04325	F0F1_ATP_synthase_subunit_epsilon	0.896133	9.62773	10.025	0.00154427	0.0221012
RS04330	membrane_protein	-4.17895	5.78258	12.8699	0.000333911	0.00762823
RS04335	UDP-N-acetylglucosamine_1-carboxyvinyltransferase	0.356195	7.9745	1.77498	0.182767	0.449845
RS04340	DNA-directed_RNA_polymerase_subunit_beta	0.648763	6.90561	2.98224	0.0841826	0.286056
RS04345	DNA-entry_nuclease	-0.114426	5.94468	0.0595631	0.807188	0.95774
RS04350	phenylalanine--tRNA_ligase_subunit_alpha	0.147828	5.67541	0.193988	0.659618	0.8713
RS04355	GNAT_family_N-acetyltransferase	0.2692	6.33298	0.768109	0.380803	0.654408
RS04360	phenylalanine--tRNA_ligase_subunit_beta	0.855543	7.0722	7.98349	0.00472059	0.0438366
RS04365	hypothetical_protein	0.273246	8.20911	1.01207	0.314408	0.599887
RS04370	ATP-dependent_nuclease_subunit_B	-0.0808806	7.65062	0.094429	0.75862	0.929752
RS04375	helicase-exonuclease_AddAB_subunit_AddA	0.134715	8.54291	0.276051	0.599301	0.835437
RS04380	magnesium_transporter	0.386078	7.44575	1.59972	0.205943	0.481094
RS04385	tRNA_uridine-5-carboxymethylaminomethyl(34)_synthesis_GTPase_MnmE	-0.0216238	7.11682	0.00651226	0.935682	1
RS04390	multidrug_ABC_transporter_ATP-binding_protein	0.471799	7.42874	2.67679	0.101821	0.317919
RS04395	pyruvate_dehydrogenase_E1_subunit_alpha	-0.162275	12.644	0.322924	0.569856	0.813453
RS04400	pyruvate_dehydrogenase_subunit_beta	-0.0477724	12.418	0.0283007	0.866404	0.997389
RS04405	branched-chain_alpha-keto_acid_dehydrogenase_subunit_E2	0.500933	11.828	2.96791	0.0849318	0.287198
RS04410	dihydrolipoyl_dehydrogenase	0.950032	12.2981	8.75703	0.00308411	0.0351708
RS04415	lipoate--protein_ligase_A	-0.358245	8.6641	0.259804	0.610255	0.835879
RS04420	group_II_intron_reverse_transcriptase/maturase	0.668069	3.5357	1.86042	0.172576	0.43153
RS04425	glutamine_amidotransferase	0.165302	6.98724	0.322422	0.570156	0.8136
RS04430	UDP-N-acetylmuramyl_peptide_synthase	-0.385671	6.80523	1.98785	0.158566	0.408676
RS04435	membrane_protein	0.0994727	8.16615	0.15681	0.69211	0.895455
RS04440	hypothetical_protein	0.296167	8.40888	1.28154	0.257613	0.530648
RS04445	phosphoglucosamine_mutase	0.32457	9.70046	1.48991	0.22223	0.492203
RS04450	hypothetical_protein	-1.85856	5.73563	5.02339	0.0250071	0.130703
RS04455	hypothetical_protein	0.814459	5.35109	4.33433	0.0373511	0.165077
RS04460	coproporphyrinogen_III_oxidase	-0.842372	6.95721	8.91299	0.0028315	0.0331203
RS04465	acyl-ACP_thioesterase	-0.0451273	6.4394	0.0221519	0.881684	1
RS04470	haloacid_dehalogenase	0.104116	7.02863	0.143383	0.704941	0.904855
RS04475	membrane_protein	0.466823	7.68806	2.54104	0.110922	0.335871
RS04480	type_II_CRISPR_RNA-guided_endonuclease_Cas9	-4.59602	5.10781	92.8501	5.64e-22	4.57e-19
RS04485	subtype_II_CRISPR-associated_endonuclease_Cas1	0.429126	4.92856	1.38168	0.239816	0.507943
RS04490	CRISPR-associated_endonuclease_Cas2	-0.104033	3.52127	0.0772017	0.781126	0.941086
RS04495	type_II-A_CRISPR-associated_protein_Csn2	-0.433178	5.53987	1.70911	0.1911	0.460572
RS04505	nucleoside-diphosphate_kinase	0.765805	7.0453	4.71296	0.0299361	0.14658
RS04510	elongation_factor_4	0.0848641	8.80942	0.114779	0.734767	0.920303
RS04515	hypothetical_protein	-1.11206	3.96862	2.85326	0.0911888	0.299876
RS04520	phosphohydrolase	-0.22999	4.10748	0.334035	0.563293	0.807537
RS04525	N-acetyltransferase	0.0446479	5.02298	0.0119343	0.913009	1
RS04530	peptide-methionine_(R)-S-oxide_reductase	0.119268	5.93575	0.131091	0.717303	0.911871
RS04535	haloacid_dehalogenase	0.340679	10.1877	1.43609	0.230772	0.50176
RS04540	hypothetical_protein	0.734189	9.12946	8.12225	0.00437252	0.0425084
RS04545	hypothetical_protein	-1.17996	8.42539	22.5842	2.01e-06	0.000148288
RS04550	TVP38/TMEM64_family_protein	-1.03225	7.04815	4.43158	0.0352798	0.160741
RS04555	hypothetical_protein	0.356874	8.98429	1.81802	0.17755	0.440794
RS04560	multidrug_ABC_transporter_ATP-binding_protein	0.057639	7.97144	0.0518354	0.8199	0.966782
RS04565	GntR_family_transcriptional_regulator	-0.158997	7.09083	0.378094	0.538625	0.789205
RS04570	DNA_polymerase_III_subunit_alpha	-2.78e-05	7.14637	1.13e-08	0.999915	1
RS04575	6-phosphofructokinase	0.227188	9.37853	0.680003	0.409586	0.674958
RS04580	pyruvate_kinase	0.333713	10.9486	1.44116	0.229952	0.500646
RS04585	signal_peptidase_I	-0.265791	9.0356	1.10485	0.293205	0.576925
RS04590	glutamine--fructose-6-phosphate_aminotransferase	1.5516	10.6797	20.4127	6.24e-06	0.000384444
RS04595	hypothetical_protein	-3.19004	4.61505	11.5716	0.00066966	0.0122044
RS04600	amino_acid_ABC_transporter_permease	-1.46485	2.77146	11.1364	0.00084648	0.0146026
RS04605	amino_acid_ABC_transporter_ATP-binding_protein	-0.610511	3.08777	2.36892	0.123773	0.359998
RS04610	glutamine_ABC_transporter_substrate-binding_protein	-0.227321	3.85102	0.2335	0.628941	0.848181
RS04615	30S_ribosomal_protein_S20	0.297071	8.65584	0.709307	0.399674	0.66746
RS04620	type_I_pantothenate_kinase	-1.15276	7.0005	5.2509	0.0219355	0.120472
RS04625	methyltransferase	-0.503152	6.43013	2.41597	0.120104	0.35334
RS04630	cytidine_deaminase	-0.370067	7.20511	1.56799	0.2105	0.486494
RS04635	BMP_family_ABC_transporter_substrate-binding_protein	-0.255679	11.0484	0.765101	0.381737	0.654408
RS04640	sugar_ABC_transporter_ATP-binding_protein	-0.304962	9.49999	1.20373	0.272578	0.550587
RS04645	ABC_transporter_permease	0.218695	9.7482	0.70736	0.400322	0.667718
RS04650	ABC_transporter_permease	0.577799	10.3217	3.81137	0.0509059	0.203039
RS04655	NADH_oxidase	-1.0247	6.86297	5.51107	0.0188965	0.109754
RS04660	L-lactate_dehydrogenase	1.42081	11.4931	18.0417	2.16e-05	0.00105165
RS04665	DNA_gyrase_subunit_A	0.161038	9.69203	0.357958	0.549643	0.798063
RS04670	class_A_sortase	0.145623	8.62589	0.357071	0.550138	0.798063
RS04675	glyoxalase	0.437901	7.95228	2.75904	0.096706	0.307622
RS04680	hypothetical_protein	0.440054	7.73885	2.83589	0.0921797	0.301234
RS04685	sodium_proton_antiporter	-0.0977246	7.65241	0.128087	0.720424	0.91308
RS04690	hypothetical_protein	0	-0.782234	0	1	1
RS04695	hypothetical_protein	-2.57673	-0.641731	2.21946	0.136281	0.3678
RS04700	hypothetical_protein	-1.72018	-0.402231	1.40975	0.235099	0.504405
RS04705	cell_division_protein_FtsK	-1.37676	-0.0115885	1.76143	0.184446	0.452162
RS04710	Cro/Cl_family_transcriptional_regulator	0.445582	0.0570865	0.150972	0.697608	0.899698
RS04715	hypothetical_protein	-1.69031	-0.394853	1.36898	0.241988	0.508769
RS04720	hypothetical_protein	0	-0.782234	0	1	1
RS04725	hypothetical_protein	0.0288572	1.95214	0.00268113	0.958704	1
RS04730	antirestriction_protein_ArdA	-2.88271	-0.0896622	3.34705	0.0673254	0.245074
RS04735	hypothetical_protein	0.563815	2.69985	1.52394	0.217024	0.489147
RS04740	conjugal_transfer_protein	-0.572486	-0.00854084	0.250336	0.616839	0.838238
RS04745	ATP/GTP-binding_protein	-0.377818	0.956173	0.186239	0.666066	0.873605
RS04750	hypothetical_protein	0.671368	0.663914	0.477516	0.48955	0.746989
RS04755	peptidase_P60	-2.41996	0.0806083	4.63928	0.031248	0.150102
RS04760	conjugal_transfer_protein	0.474773	0.347251	0.260078	0.610067	0.835879
RS04765	tetracycline_resistance_ribosomal_protection_protein_Tet(M)	1.63709	7.84867	14.1432	0.000169408	0.00455437
RS04770	transcriptional_regulator	-1.23032	0.438605	2.02656	0.15457	0.40114
RS04775	DNA-directed_RNA_polymerase_sigma-70_factor	0.44441	-0.296463	0.0939686	0.759191	0.929752
RS04780	hypothetical_protein	1.03512	-0.120735	0.543035	0.461178	0.724835
RS04785	hypothetical_protein	-1.08989	5.6255	8.05568	0.00453612	0.0430269
RS04790	site-specific_integrase	-1.29846	7.24428	20.0687	7.47e-06	0.000443334
RS04795	GMP_synthase_(glutamine-hydrolyzing)	0.662628	8.59629	7.02571	0.00803478	0.062356
RS04800	GntR_family_transcriptional_regulator	-0.743213	6.86047	7.43463	0.00639804	0.0531277
RS04805	FADH(2)-oxidizing_methylenetetrahydrofolate--tRNA-(uracil(54)-C(5))-methyltransferase_TrmFO	-0.171707	8.63284	0.405577	0.524223	0.777518
RS04810	N-acetyltransferase	-0.963599	6.10973	3.94611	0.0469799	0.191943
RS04815	O-sialoglycoprotein_endopeptidase	0.327833	6.70557	1.20623	0.272081	0.550283
RS04825	peptidase_S41	-0.306943	3.99667	0.299983	0.583893	0.822589
RS04830	ABC_transporter_ATP-binding_protein	0.076872	4.66244	0.0458313	0.830483	0.97384
RS04835	ABC_transporter_permease	-0.1839	6.62019	0.443746	0.50532	0.76103
RS04840	DNA-binding_response_regulator	0.00542218	5.64356	0.000228626	0.987936	1
RS04845	sensor_histidine_kinase	-0.123717	6.75691	0.195668	0.65824	0.870666
RS04850	tyrosine_recombinase_XerS	0.121553	4.39328	0.0644736	0.79956	0.952112
RS04855	ABC_transporter_substrate-binding_protein	0.337073	4.32126	0.776998	0.378061	0.654408
RS04860	membrane_protein	0.48473	4.5187	1.37696	0.24062	0.508469
RS04865	DNA-binding_protein	0.21949	3.57973	0.341486	0.558973	0.806086
RS04870	signal_recognition_particle_protein	0.0334776	7.79611	0.0162966	0.898419	1
RS04875	DNA-binding_protein	-0.600284	4.36703	2.31318	0.128281	0.3678
RS04880	two-component_sensor_histidine_kinase	0.578966	8.79116	4.82813	0.0279991	0.139129
RS04885	DNA-binding_response_regulator	0.277286	7.11886	1.03292	0.309474	0.59381
RS04890	aminopeptidase	0.83772	9.29734	8.50847	0.00353497	0.0381401
RS04895	phosphate_transport_system_regulatory_protein_PhoU	0.388126	7.98597	2.30039	0.129341	0.3678
RS04900	phosphate_ABC_transporter_ATP-binding_protein	0.24272	7.51375	0.803148	0.370154	0.654408
RS04905	phosphate_ABC_transporter_ATP-binding_protein	0.197089	7.1704	0.538481	0.463063	0.726899
RS04910	phosphate_ABC_transporter2C_permease_protein_PstA	0.0269303	6.94353	0.00885835	0.925015	1
RS04915	phosphate_ABC_transporter_permease_subunit_PstC	-0.135406	7.14099	0.259224	0.610654	0.835879
RS04920	phosphate_ABC_transporter_substrate-binding_protein	-0.471271	6.12303	2.53739	0.111178	0.336123
RS04925	23S_rRNA_methyltransferase	-0.803045	6.02467	7.0047	0.00812958	0.0628441
RS04930	myo-inositol-1(or_4)-monophosphatase	0.53387	7.80407	3.9145	0.0478713	0.193634
RS04935	hypothetical_protein	0.28207	5.55189	0.740109	0.389626	0.659881
RS04940	regulatory_protein_Spx	-0.137788	7.0009	0.170714	0.679478	0.885706
RS04945	bifunctional_riboflavin_kinase/FMN_adenylyltransferase	0.0687354	7.24316	0.0649252	0.798874	0.952075
RS04950	tRNA_pseudouridine(55)_synthase_TruB	0.0778225	6.46863	0.0731311	0.786831	0.944663
RS04955	N-acetyltransferase	0.00611093	7.42914	0.000385422	0.984337	1
RS04960	hypothetical_protein	-0.221339	8.29692	0.748662	0.3869	0.657582
RS04965	type_I_restriction_endonuclease_subunit_S	-0.411655	7.06025	2.22698	0.135619	0.3678
RS04970	CPBP_family_intramembrane_metalloprotease	-0.394279	7.25445	2.06956	0.150265	0.394597
RS04975	ABC_transporter_permease	-0.525744	8.89934	3.67121	0.0553601	0.216117
RS04980	ABC_transporter_ATP-binding_protein	-0.372293	7.13813	1.67269	0.195899	0.467276
RS04985	DNA_topoisomerase_I	0.0816543	6.67781	0.0819878	0.774621	0.935802
RS04990	DNA_processing_protein_DprA	-0.809775	0.664217	0.457811	0.498649	0.75472
RS04995	ferrichrome_ABC_transporter_substrate-binding_protein	-0.288424	5.69483	0.76134	0.38291	0.654408
RS05000	iron_ABC_transporter_ATP-binding_protein	-0.758079	4.59969	4.74675	0.0293537	0.144716
RS05005	hypothetical_protein	-0.829538	4.82942	5.40145	0.0201201	0.11371
RS05010	iron_ABC_transporter_permease	-0.794349	4.81569	4.49399	0.0340141	0.157182
RS05015	galactoside_O-acetyltransferase	0.435105	6.93131	1.76556	0.183933	0.45198
RS05020	ribonuclease_HII	0.217774	7.19668	0.571934	0.449491	0.714381
RS05025	ribosome_biogenesis_GTPase_YlqF	0.0171173	6.89648	0.00406348	0.949173	1
RS05030	cell_surface_protein	0.691402	5.9325	3.26567	0.070744	0.253615
RS05035	hypothetical_protein	2.89213	10.5844	93.1596	4.82e-22	4.57e-19
RS05040	DNA-binding_response_regulator	-1.00453	5.19384	8.0769	0.0044833	0.0429022
RS05045	sensor_histidine_kinase	-0.708718	6.66133	6.5474	0.0105038	0.0753854
RS05055	hypothetical_protein	-0.0114272	4.74998	0.00105521	0.974086	1
RS05060	hypothetical_protein	0.0504915	5.47671	0.0223752	0.881093	1
RS05065	hypothetical_protein	0.271491	4.14288	0.424282	0.514808	0.769366
RS05070	hypothetical_protein	0.244787	4.13482	0.396877	0.528707	0.780472
RS05080	hypothetical_protein	0.274702	4.35537	0.488972	0.484386	0.740969
RS05085	hypothetical_protein	-0.0455936	4.93146	0.0143862	0.904529	1
RS05090	hypothetical_protein	0.232055	5.69925	0.537099	0.463637	0.727292
RS05095	type_VII_secretion_protein_EssC	-0.14564	7.13677	0.315466	0.574345	0.815969
RS05100	type_VII_secretion_protein_EssB	-0.485584	5.28393	2.15033	0.142539	0.379019
RS05105	hypothetical_protein	-0.467856	2.92095	1.03875	0.308113	0.593068
RS05110	type_VII_secretion_protein_EssA	-0.421853	3.62355	1.15294	0.282934	0.56299
RS05115	ABC_transporter_permease	-0.356094	6.55028	1.63403	0.201146	0.475596
RS05120	hypothetical_protein	-0.850888	3.83193	3.27835	0.0701996	0.252994
RS05125	hypothetical_protein	-1.0245	2.47401	4.00965	0.0452405	0.187035
RS05130	carbamoyl_phosphate_synthase_large_subunit	-1.82789	4.48624	26.1107	3.22e-07	3.83e-05
RS05135	carbamoyl_phosphate_synthase_small_subunit	-1.54921	2.95874	11.9227	0.00055455	0.0110141
RS05140	aspartate_carbamoyltransferase	-2.44165	2.28818	25.2777	4.96e-07	5.25e-05
RS05145	dihydroorotase	-0.645823	4.31988	2.15862	0.141772	0.377427
RS05150	orotate_phosphoribosyltransferase	-0.517322	2.87861	1.18091	0.277171	0.55755
RS06330	bifunctional_metallophosphatase/5-nucleotidase	0.193201	6.08122	0.29728	0.585593	0.824029
RS06335	peptide_deformylase	-0.371435	7.67641	2.24907	0.133695	0.3678
RS06340	glutamate_dehydrogenase	0.212531	6.28169	0.436345	0.508892	0.763801
RS06345	membrane_protein	0.476843	9.5967	1.58344	0.208266	0.483503
RS06350	multidrug_ABC_transporter_ATP-binding_protein	0.530445	7.53243	3.84769	0.0498146	0.199998
RS06355	multidrug_ABC_transporter_ATP-binding_protein	0.390364	7.17728	1.80384	0.179249	0.443429
RS06365	antibiotic_ABC_transporter_ATP-binding_protein	0.368026	7.37163	1.99335	0.157991	0.407665
RS06370	CCA_tRNA_nucleotidyltransferase	0.343088	6.32729	1.31485	0.251518	0.521247
RS06375	hypothetical_protein	-0.0494672	8.16196	0.0383861	0.84467	0.981029
RS06380	transposase	-0.0715158	6.73901	0.0672012	0.795456	0.950562
RS06385	hypothetical_protein	-0.631433	4.79194	2.43562	0.118607	0.350632
RS06390	hypothetical_protein	-0.919825	5.92074	8.47586	0.0035989	0.0384041
RS06395	PTS_fructose_transporter_subunit_IIC	-1.17808	9.75107	16.6569	4.48e-05	0.00180109
RS06400	1-phosphofructokinase	-0.979759	7.90284	15.2822	9.26e-05	0.00302364
RS06405	DeoR_family_transcriptional_regulator	-1.07745	7.61688	18.6958	1.53e-05	0.000786339
RS06410	peptidoglycan_branched_peptide_synthesis_protein	1.23494	8.59785	18.5742	1.63e-05	0.000819775
RS06415	hypothetical_protein	1.62001	12.9677	24.7415	6.56e-07	5.91e-05
RS06420	2-dehydropantoate_2-reductase	0.0947344	7.188	0.0407749	0.839973	0.979804
RS06425	membrane_protein	0.75626	6.64921	6.35257	0.0117211	0.0805579
RS06430	ferredoxin--NADP(+)_reductase	0.748014	5.52652	5.07324	0.024298	0.128297
RS06435	tRNA_(guanosine(37)-N1)-methyltransferase_TrmD	0.884806	4.9971	6.25701	0.0123703	0.0836116
RS06440	ribosome_maturation_factor_RimM	0.227356	3.61577	0.270422	0.603049	0.835437
RS06455	transcriptional_regulator	0.137227	8.67773	0.285589	0.593061	0.830746
RS06460	RNA-binding_protein	-0.335184	6.62944	1.15538	0.282425	0.562935
RS06465	30S_ribosomal_protein_S16	-0.941125	6.71177	9.12279	0.00252444	0.0307099
RS06470	permease	0.840983	8.41146	9.7263	0.0018165	0.0246214
RS06475	macrolide_ABC_transporter_ATP-binding_protein	0.96286	7.1939	12.6201	0.000381611	0.0083645
RS06480	ABC_transporter_substrate-binding_protein	0.741519	8.39072	8.65549	0.00326077	0.0362258
RS06485	carbamoyl_phosphate_synthase_large_subunit	0.132633	8.04763	0.266785	0.605496	0.835437
RS06490	carbamoyl_phosphate_synthase_small_subunit	0.205313	7.15436	0.580545	0.446099	0.711944
RS06495	bifunctional_pyrimidine_operon_transcriptional_regulator/uracil_phosphoribosyltransferase	0.057071	6.28587	0.0388691	0.843708	0.981029
RS06500	RNA_pseudouridine_synthase	-0.971621	7.85254	16.0673	6.11e-05	0.00221984
RS06505	signal_peptidase_II	-0.325288	5.89105	1.15522	0.28246	0.562935
RS06510	LysR_family_transcriptional_regulator	-0.239913	6.6389	0.600185	0.438507	0.705576
RS06515	50S_ribosomal_protein_L27	0.987348	8.87184	6.90793	0.00858144	0.0654503
RS06520	hypothetical_protein	0.485195	7.92207	2.67957	0.101643	0.317659
RS06525	50S_ribosomal_protein_L21	0.733339	8.13534	7.84704	0.0050904	0.0459525
RS06530	metallophosphatase	-0.0496543	8.68579	0.0407288	0.840062	0.979804
RS06535	tRNA_4-thiouridine(8)_synthase_ThiI	0.26399	7.26801	0.846005	0.357685	0.647303
RS06540	aminotransferase_V	0.13774	6.44502	0.224643	0.635525	0.853093
RS06545	hypothetical_protein	0.942291	6.61867	5.2023	0.022557	0.121603
RS06550	glutathione-disulfide_reductase	0.318663	8.44376	1.57212	0.2099	0.485905
RS06555	glycosyl_transferase_family_8	0.0751289	7.11066	0.084042	0.771893	0.934581
RS06560	hypothetical_protein	0.436827	6.0678	2.11916	0.145466	0.385456
RS06565	accessory_Sec_system_glycosyltransferase_GtfB	0.654824	6.53646	4.64185	0.0312014	0.150026
RS06570	accessory_Sec_system_glycosyltransferase_GtfA	0.870053	6.38052	8.6711	0.00323296	0.036213
RS06575	accessory_Sec_system_translocase_SecA2	0.567909	7.42166	4.55449	0.0328326	0.154212
RS06580	accessory_Sec_system_protein_Asp3	0.708191	5.59537	4.4994	0.0339067	0.156984
RS06585	accessory_Sec_system_protein_Asp2	0.593172	6.73546	4.43723	0.0351632	0.16036
RS06590	accessory_Sec_system_protein_Asp1	0.744939	6.95367	7.33308	0.0067697	0.0547972
RS06595	accessory_Sec_system_protein_translocase_subunit_SecY2	0.494371	6.57971	2.73296	0.0982972	0.310392
RS06600	cell_wall_anchor	0.0924751	9.33507	0.119968	0.729069	0.916088
RS06605	hypothetical_protein	0.169994	9.89427	0.28096	0.596073	0.832873
RS06610	chorismate_synthase	-1.38887	6.90502	5.20159	0.0225663	0.121603
RS06615	3-dehydroquinate_synthase	0.0114899	5.65765	0.00114239	0.973037	1
RS06620	3-dehydroquinase	-0.209274	7.07502	0.44019	0.507031	0.762246
RS06625	SAM-dependent_methyltransferase	-0.444734	6.74626	2.48623	0.114846	0.34348
RS06630	alkaline_phosphatase	0.753008	8.63661	5.37472	0.0204306	0.114666
RS06635	50S_ribosomal_protein_L20	0.472174	8.83168	2.56743	0.109085	0.333425
RS06640	50S_ribosomal_protein_L35	-0.549606	6.80826	2.969	0.0848742	0.287198
RS06645	translation_initiation_factor_IF-3	-0.169071	7.26827	0.408835	0.522562	0.775529
RS06650	cytidylate_kinase	0.500785	9.24029	3.94292	0.047069	0.191985
RS06655	membrane_protein	0.196108	8.92383	0.584426	0.444583	0.71069
RS06660	ferredoxin	-0.472158	4.04299	0.802624	0.37031	0.654408
RS06665	hypothetical_protein	0.337352	8.66893	1.63426	0.201115	0.475596
RS06670	peptidase_T	0.0469797	9.87733	0.0317878	0.858494	0.99137
RS06675	polysaccharide_biosynthesis_protein	-0.31942	7.087	0.816679	0.366153	0.654408
RS06680	UDP-N-acetylmuramoylalanyl-D-glutamate--22C_6-diaminopimelate_ligase	-0.0136088	7.83038	0.00217856	0.962772	1
RS06685	iron_ABC_transporter_ATP-binding_protein	-1.72502	3.95835	4.14331	0.0417993	0.177019
RS06690	ferrichrome_ABC_transporter_substrate-binding_protein	0.4517	4.80511	1.51672	0.218117	0.489147
RS06695	ferrichrome_ABC_transporter_permease	-0.206004	3.84262	0.318031	0.572793	0.815929
RS06700	ferrichrome_ABC_transporter_permease	-0.607343	3.15856	1.81511	0.177896	0.441204
RS06705	hypothetical_protein	0.879841	5.77433	7.54522	0.00601696	0.0510079
RS06710	manganese-dependent_inorganic_pyrophosphatase	0.680132	10.1215	6.02805	0.0140803	0.0913204
RS06715	pyruvate_formate_lyase-activating_protein	-0.247213	9.3201	0.97242	0.324077	0.612412
RS06720	hypothetical_protein	-0.681827	8.75715	7.40268	0.00651268	0.0535316
RS06725	transposase	-0.728379	3.61659	3.76528	0.0523271	0.20718
RS06730	SAM-dependent_methyltransferase	-0.797971	6.31364	6.45319	0.0110753	0.0783923
RS06735	TIGR01212_family_radical_SAM_protein	-1.12403	6.18273	13.4785	0.000241318	0.00605285
RS06740	phosphatase_PAP2_family_protein	-1.4009	7.61787	24.8685	6.14e-07	5.86e-05
RS06745	membrane_protein	-1.16477	6.97155	17.6628	2.64e-05	0.00124596
RS06750	sortase	-0.567474	8.57725	5.42109	0.019895	0.112992
RS06755	hypothetical_protein	-0.502163	8.48704	4.34561	0.0371044	0.164252
RS06760	class_C_sortase	-0.437134	8.90814	3.16546	0.0752112	0.264435
RS06765	hypothetical_protein	-0.494177	10.1217	3.77403	0.0520541	0.206435
RS06770	hypothetical_protein	-0.588874	11.2748	4.80356	0.028401	0.140876
RS06775	signal_peptidase_I	-0.685967	7.43723	6.80463	0.00909217	0.0677494
RS06780	hypothetical_protein	-0.959182	6.33557	7.69106	0.0055495	0.0483941
RS06785	glycosyl_transferase	0.594449	7.3205	4.42512	0.0354136	0.161049
RS06790	glycosyl_transferase_family_2	0.802746	6.43758	5.80027	0.0160237	0.099613
RS06795	polysaccharide_biosynthesis_protein	0.711726	7.357	6.1518	0.0131278	0.0871488
RS06800	membrane_protein	0.829139	7.05582	7.82246	0.0051601	0.0461563
RS06805	glycosyl_transferase_family_2	0.991999	6.87465	11.7652	0.000603491	0.0116358
RS06810	glycosyl_transferase_family_2	1.12033	7.5069	15.6053	7.8e-05	0.00261874
RS06815	nucleotide_sugar_dehydratase	1.00822	7.6829	13.8148	0.00020174	0.00522162
RS06820	2-C-methyl-D-erythritol_4-phosphate_cytidylyltransferase	0.972245	7.27528	12.0124	0.000528476	0.0106099
RS06825	LicD_family_protein	0.982347	6.85636	11.1294	0.000849712	0.0146026
RS06830	hypothetical_protein	0.971715	7.81774	11.9251	0.00055383	0.0110141
RS06835	hypothetical_protein	0.725308	5.83739	4.60275	0.0319207	0.152058
RS06840	glycosyl_transferase_family_2	0.356795	6.44807	1.49541	0.221379	0.491214
RS06845	alpha-L-Rha_alpha-12C3-L-rhamnosyltransferase	0.590679	6.56326	3.38113	0.0659469	0.241912
RS06850	rhamnosyltransferase	0.0988445	6.39756	0.100064	0.751753	0.926916
RS06855	NAD(P)-dependent_oxidoreductase	-0.105232	8.25637	0.150693	0.697874	0.899803
RS06860	aromatic_ring_hydroxylase	0.529485	7.60786	3.56202	0.0591156	0.225785
RS06865	RNA_polymerase_sigma_factor_RpoD	0.172716	7.83336	0.479274	0.488751	0.746005
RS06870	DNA_primase	-0.267215	8.17711	0.91826	0.337932	0.627386
RS06875	large-conductance_mechanosensitive_channel	0.602533	11.9237	2.72833	0.0985825	0.310688
RS06880	IS3_family_transposase	-0.525315	4.85272	2.28785	0.13039	0.3678
RS06890	30S_ribosomal_protein_S21	1.41938	9.14434	13.4293	0.000247728	0.00615023
RS06895	Fe-S_oxidoreductase	-3.35717	5.73039	12.8117	0.000344459	0.00775989
RS06900	amino_acid_ABC_transporter_substrate-binding_protein	-3.54606	6.03506	83.6463	5.92e-20	3.6e-17
RS06905	ammonium_transporter	-0.831782	1.91448	1.60146	0.205696	0.480979
RS06910	pyridine_nucleotide-disulfide_oxidoreductase	0.821743	3.16287	3.5432	0.05979	0.227295
RS06915	sulfurtransferase	0.232527	9.31935	0.598542	0.439135	0.706157
RS06920	hypothetical_protein	0.663486	7.39454	3.27229	0.0704591	0.253216
RS06925	glycerol-3-phosphate_transporter	-0.0649586	5.90406	0.0434092	0.834957	0.977128
RS06930	maltodextrin_phosphorylase	0.10035	7.87294	0.153793	0.694937	0.896966
RS06935	4-alpha-glucanotransferase	-0.0474942	6.67598	0.0285549	0.865811	0.997389
RS06940	LacI_family_transcriptional_regulator	1.04267	6.74045	11.1002	0.000863202	0.0146787
RS06945	hypothetical_protein	-0.11743	10.4703	0.14819	0.700271	0.901698
RS06950	maltose_ABC_transporter_permease	-0.977807	7.81101	5.53449	0.0186451	0.109329
RS06955	maltose_ABC_transporter_permease	-0.0115859	7.48743	0.00139765	0.970178	1
RS06960	MFS_transporter	-0.102579	6.28883	0.117295	0.731987	0.918476
RS06970	IS3_family_transposase	0.0712653	6.09022	0.0472995	0.827831	0.972297
RS06975	72C8-dihydro-8-oxoguanine_triphosphatase	0.144574	2.84245	0.0827211	0.773643	0.935756
RS06980	peptidase	-0.764429	2.09799	2.23119	0.135249	0.3678
RS06985	peptidase	-0.784369	3.7032	3.6833	0.0549601	0.214981
RS06990	excinuclease_ABC_subunit_B	0.164564	9.00107	0.441756	0.506276	0.761819
RS06995	CPBP_family_intramembrane_metalloprotease_domain-containing_protein	-0.00757104	6.67131	0.000755129	0.978077	1
RS07000	glutamine_ABC_transporter_permease	-0.0139806	7.46907	0.00266165	0.958854	1
RS07005	peptide_ABC_transporter_ATP-binding_protein	-0.0951067	7.42751	0.0991178	0.752891	0.927251
RS07010	hypothetical_protein	0.467756	6.64417	2.27838	0.131189	0.3678
RS07015	hypothetical_protein	1.13633	6.4258	5.78415	0.0161713	0.0998597
RS07020	GTPase_ObgE	0.706055	7.52946	7.51991	0.00610208	0.0513715
RS07025	DUF4044_domain-containing_protein	-0.0135573	7.67635	0.00091265	0.975899	1
RS07030	aminopeptidase	0.277474	7.74107	0.989977	0.319748	0.606586
RS07035	cell_wall_surface_anchor_protein	0.27221	9.63781	0.697671	0.403567	0.670453
RS07040	amidase	0.151023	9.71881	0.314333	0.575033	0.816014
RS07045	hypothetical_protein	-0.860087	3.23761	4.36753	0.03663	0.164252
RS07050	16S_rRNA_pseudouridine(516)_synthase	0.0344462	3.44326	0.00811857	0.928205	1
RS07055	aldo/keto_reductase	-0.209702	11.8406	0.501797	0.478711	0.736922
RS07060	NAD(P)H-dependent_oxidoreductase	0.694348	8.28609	4.61537	0.0316867	0.151461
RS07065	lactoylglutathione_lyase	0.450907	9.40934	2.21573	0.136611	0.368281
RS07070	glycosyltransferase	-0.821381	7.59056	4.31258	0.0378316	0.166572
RS07075	amino_acid_transporter	0.731198	7.47349	6.56855	0.0103797	0.0747151
RS07080	SsrA-binding_protein	0.0111474	6.41008	0.00112377	0.973258	1
RS07085	ribonuclease_R	-0.049733	7.87333	0.0383629	0.844716	0.981029
RS07090	preprotein_translocase_subunit_SecG	0.355564	8.33237	0.847241	0.357334	0.647111
RS07095	MFS_transporter	-0.253344	7.58533	1.02151	0.31216	0.597314
RS07100	hypothetical_protein	-1.13544	5.90643	5.0185	0.0250778	0.130932
RS07105	ABC_transporter_ATP-binding_protein	-0.0393563	3.29602	0.00811123	0.928238	1
RS07110	dephospho-CoA_kinase	0.15867	6.34746	0.279041	0.597331	0.834035
RS07115	formamidopyrimidine-DNA_glycosylase	-0.313169	5.4158	0.887513	0.346152	0.635568
RS07120	transcriptional_regulator	-0.244245	4.98962	0.471396	0.492345	0.747738
RS07125	transglutaminase	-0.303598	4.17637	0.549286	0.45861	0.723369
RS07130	hypothetical_protein	0.240597	2.01532	0.181505	0.670083	0.877219
RS07135	hypothetical_protein	0.242539	1.69245	0.16662	0.683133	0.888566
RS07140	hypothetical_protein	1.68586	1.50694	6.95216	0.00837181	0.0641531
RS07145	hypothetical_protein	0.397221	7.71473	2.49124	0.114481	0.343444
RS07150	GTPase_Era	0.426999	8.78961	2.94703	0.0860353	0.289321
RS07155	UDP_kinase	0.303035	7.11407	1.3415	0.24677	0.5158
RS07160	endoribonuclease_YbeY	0.0733382	8.13245	0.0796274	0.777803	0.938455
RS07165	polyketide_synthesis_methyltransferase	-0.376122	5.59324	1.42398	0.23275	0.503808
RS07170	DNA_mismatch_repair_protein_MutT	0.351753	2.8075	0.568005	0.451053	0.715859
RS07175	nucleotidyltransferase	0.0484612	4.66943	0.0166664	0.89728	1
RS07180	PhoH_family_protein	0.718582	6.70515	5.79671	0.0160562	0.0996548
RS07185	oleate_hydratase	0.206988	10.7117	0.570252	0.450159	0.714872
RS07190	hypothetical_protein	-0.0508127	7.04083	0.0244195	0.875822	1
RS07195	peptide-methionine_(S)-S-oxide_reductase	-0.424967	6.58525	1.68576	0.194161	0.465267
RS07200	S1_RNA-binding_protein	-0.112193	7.42239	0.186834	0.665565	0.873459
RS07205	ribosome-recycling_factor	-0.136958	9.52179	0.281235	0.595893	0.832873
RS07210	UMP_kinase	-0.349269	8.24465	2.04088	0.153121	0.399189
RS07215	ABC_transporter_ATP-binding_protein	-2.04095	3.61705	6.53784	0.0105603	0.0755686
RS07220	peptide_ABC_transporter_ATP-binding_protein	-0.277132	2.77538	0.436033	0.509044	0.763801
RS07225	peptide_ABC_transporter_permease	-0.213854	2.00919	0.0657792	0.797584	0.951755
RS07230	peptide_ABC_transporter_permease	0.54143	2.34026	1.02083	0.312322	0.59739
RS07235	nickel_ABC_transporter2C_nickel/metallophore_periplasmic_binding_protein	-0.233753	2.31843	0.274182	0.60054	0.835437
RS07240	50S_ribosomal_protein_L1	0.880934	9.29916	9.06254	0.00260899	0.0313393
RS07245	50S_ribosomal_protein_L11	0.638496	7.45566	3.68759	0.0548187	0.214773
RS07250	transposase	-0.375883	3.05365	0.601214	0.438115	0.705216
RS07255	MFS_transporter	-0.184629	3.82512	0.195622	0.658278	0.870666
RS07260	amidohydrolase	-0.188219	2.78777	0.0683664	0.79373	0.949433
RS07265	LysR_family_transcriptional_regulator	-0.860441	5.53778	5.42063	0.0199002	0.112992
RS07275	IS3_family_transposase	-0.294317	6.56201	0.815356	0.366542	0.654408
RS07280	aminodeoxychorismate_synthase2C_component_I	-0.0535574	6.40535	0.0346268	0.85238	0.987308
RS07285	cell_division_protein_FtsK	0.132694	7.17418	0.186481	0.665862	0.873574
RS07290	peptidyl-prolyl_cis-trans_isomerase	0.704276	7.07448	4.69979	0.0301663	0.147231
RS07295	manganese_ABC_transporter_permease	0.807523	8.97083	8.73329	0.00312452	0.0353925
RS07300	manganese_ABC_transporter_ATP-binding_protein	0.358972	7.99712	2.10074	0.147228	0.388298
RS07305	metal_ABC_transporter_substrate-binding_protein	0.22558	9.18173	0.818865	0.365512	0.654408
RS07310	MarR_family_transcriptional_regulator	-0.221959	9.03099	0.618746	0.431514	0.698054
RS07465	rRNA_(cytidine-2-O-)-methyltransferase	0.210653	7.98691	0.643911	0.422298	0.687424
RS07470	initiation-control_protein_YabA	-0.126256	6.18992	0.184635	0.66742	0.87491
RS07535	tRNA_(uridine(34)/cytosine(34)/5-carboxymethylaminomethyluridine(34)-2-O)-methyltransferase_TrmL	0.169102	5.41233	0.238549	0.625256	0.845607
RS07540	amino_acid_permease	-0.870924	5.38831	4.93816	0.02627	0.134527
RS07545	Trk_system_potassium_transport_protein_TrkA	-0.343974	6.49994	1.33686	0.247589	0.516744
RS07550	Trk_system_potassium_transporter_TrkH	0.21405	7.18317	0.591147	0.441976	0.708607
RS07555	membrane_protein_insertion_efficiency_factor_YidD	1.07382	6.35166	7.36734	0.0066419	0.0541365
RS07560	ribosomal_large_subunit_pseudouridine_synthase_B	0.684971	7.58229	7.16303	0.00744216	0.0590759
RS07565	segregation/condensation_protein_B	0.763781	6.60527	7.23654	0.00714343	0.0572652
RS07570	segregation/condensation_protein_A	0.701177	7.35876	5.74918	0.0164963	0.101066
RS07575	XerD-like_tyrosine_recombinase	0.79209	7.53516	8.7289	0.00313205	0.0353925
RS07580	CBS_domain-containing_protein	0.508816	7.46228	3.17718	0.0746735	0.263989
RS07585	phosphodiesterase	0.427345	7.11563	2.55302	0.110083	0.334947
RS07590	non-canonical_purine_NTP_pyrophosphatase	0.351764	7.72091	1.68333	0.194483	0.465267
RS07595	glutamate_racemase	0.250139	7.13124	0.886644	0.346388	0.635568
RS07600	hypothetical_protein	0.855049	7.44338	10.1148	0.00147082	0.0213643
RS07605	hypothetical_protein	-3.48094	3.21975	9.6002	0.00194556	0.0256745
RS07610	DNA-binding_protein	0.874983	5.21356	5.19109	0.022703	0.122195
RS07615	membrane_protein	0.70206	9.78244	5.7881	0.016135	0.0997625
RS07620	hypothetical_protein	0.522299	8.61149	4.23721	0.0395471	0.169847
RS07625	23S_rRNA_methyltransferase	0.147459	7.20425	0.255597	0.613161	0.835879
RS07630	acylphosphatase	-0.00773226	5.9746	0.000439294	0.983278	1
RS07635	membrane_protein_insertase_YidC	-0.000462137	8.46367	2.65e-06	0.998702	1
RS07640	amino_acid_ABC_transporter_permease	-0.240668	8.51122	0.808929	0.368437	0.654408
RS07645	ABC_transporter_substrate-binding_protein	-0.415206	8.59961	1.89909	0.168181	0.424464
RS07650	amidase	-1.20299	6.26387	6.81265	0.00905142	0.0676562
RS07655	transcription_elongation_factor_GreA	1.08046	7.15913	11.3715	0.000745813	0.0133424
RS07660	aminodeoxychorismate_lyase	0.836051	9.28056	8.35475	0.0038468	0.0396965
RS07665	N-acetyltransferase	0.945301	6.68746	8.74724	0.00310072	0.0352525
RS07670	UDP-N-acetylmuramate--L-alanine_ligase	0.388973	8.88124	2.26457	0.132363	0.3678
RS07675	hypothetical_protein	0.137516	8.24863	0.167287	0.682535	0.888263
RS07680	RNA_helicase	0.0775645	9.94246	0.0848235	0.770864	0.934581
RS07685	ribosome_biogenesis_GTPase_Der	0.304551	9.1371	1.45631	0.227518	0.498246
RS07690	primosomal_protein_DnaI	0.06815	7.91106	0.0723077	0.788006	0.945374
RS07695	chromosome_replication_initiation_protein	-0.129609	7.90267	0.270009	0.603326	0.835437
RS07700	transcriptional_regulator_NrdR	-0.562621	7.01997	2.84923	0.0914176	0.299958
RS07705	two-component_sensor_histidine_kinase	0.383479	9.82915	1.81675	0.1777	0.440943
RS07710	DNA-binding_response_regulator	0.148929	9.84805	0.322874	0.569885	0.813453
RS07715	hypothetical_protein	-0.212203	7.77593	0.575512	0.448077	0.713229
RS07720	zinc_metalloprotease_HtpX	0.0966583	8.42918	0.141037	0.707252	0.906519
RS07725	membrane_protein	-0.0139393	7.34782	0.00274505	0.958215	1
RS07730	ribosomal_RNA_small_subunit_methyltransferase_G	0.148567	5.49562	0.134294	0.71402	0.911084
RS07735	V-type_Na+_-ATPase_subunit_J	0.399153	7.09781	1.98936	0.158408	0.408485
RS07740	potassium_transporter_Trk	0.852238	7.21355	6.33293	0.0118517	0.0811113
RS07745	cobalt_ABC_transporter_permease	0.708555	6.5252	4.88725	0.0270558	0.136207
RS07750	heme_ABC_transporter_ATP-binding_protein	0.290724	6.83772	1.09836	0.294627	0.57832
RS07755	DUF3816_family_protein	0.10821	5.32322	0.0997358	0.752147	0.926916
RS07760	serine/threonine_transporter_SstT	-0.432517	5.42709	1.75744	0.184945	0.452847
RS07765	branched-chain_amino_acid_transporter	-0.839565	3.69883	3.13881	0.0764494	0.267052
RS07770	alcohol_dehydrogenase	0.238208	12.5693	0.487372	0.485102	0.741598
RS07775	ABC_transporter_permease	0.406517	4.61268	1.24234	0.265021	0.540918
RS07780	methionine_import_ATP-binding_protein_MetN	-0.405557	4.16	1.164	0.280638	0.561333
RS07785	peptidase_M20	-0.40918	3.53542	1.16974	0.279455	0.559713
RS07790	O-sialoglycoprotein_endopeptidase	0.4975	4.8225	1.76827	0.183597	0.451431
RS07795	ABC_transporter_substrate-binding_protein	0.417707	6.25289	1.9482	0.162781	0.416453
RS07800	glutamine_amidotransferase	-0.0618261	4.1719	0.028115	0.866839	0.997389
RS07805	transcriptional_regulator	-0.336617	7.805	1.56004	0.21166	0.486494
RS07810	hypothetical_protein	-0.48682	4.47463	1.47213	0.22501	0.494981
RS07815	2-dehydropantoate_2-reductase	-0.355633	5.95876	1.38097	0.239936	0.507943
RS07820	hypothetical_protein	-2.29202	0.499179	4.03657	0.0445242	0.185334
RS07825	hypothetical_protein	0.469374	0.0670727	0.194196	0.659447	0.8713
RS07830	hypothetical_protein	-2.57673	-0.641731	2.21946	0.136281	0.3678
RS07835	DhaKLM_operon_coactivator_DhaQ	0.156925	5.51311	0.198954	0.655566	0.86826
RS07840	dihydroxyacetone_kinase_transcriptional_activator_DhaS	-0.358659	3.14382	0.829034	0.362552	0.65195
RS07845	dihydroxyacetone_kinase_subunit_DhaK	0.524157	9.29146	3.18137	0.0744824	0.263778
RS07850	dihydroxyacetone_kinase_subunit_L	0.625626	8.77947	4.94114	0.0262247	0.134467
RS07855	PTS-dependent_dihydroxyacetone_kinase_phosphotransferase_subunit_DhaM	0.808301	8.56904	8.64138	0.00328612	0.0362591
RS07860	glycerol_transporter	1.14005	10.2885	12.5444	0.000397401	0.00855644
RS07865	cupin	0.604611	12.3439	3.42291	0.0642977	0.238059
RS07870	MerR_family_transcriptional_regulator	-2.94651	6.28151	8.54119	0.00347199	0.0375438
RS07875	hypothetical_protein	0.991942	5.55987	7.89548	0.00495584	0.0453292
RS07880	hypothetical_protein	1.21207	3.15015	8.14285	0.00432312	0.0422416
RS07885	SAM-dependent_methyltransferase	0.947134	4.37528	5.45982	0.0194586	0.111526
RS07890	ribosome_silencing_factor_RsfS	0.920929	5.98394	5.35024	0.0207195	0.115753
RS07895	cysteine_hydrolase	0.692217	6.60314	5.8806	0.0153086	0.0972477
RS07900	HD_domain-containing_protein	0.440027	6.52929	2.34111	0.125999	0.364514
RS07905	nicotinate-nicotinamide_nucleotide_adenylyltransferase	0.329587	6.87043	1.24106	0.265266	0.540983
RS07910	RNA-binding_protein	0.13572	6.13765	0.208647	0.64783	0.861766
RS07915	ribosome_biogenesis_GTPase_YqeH	0.00180194	7.17992	4.66e-05	0.994555	1
RS07920	HAD_family_hydrolase	-0.0639619	6.81376	0.0484953	0.825703	0.970734
RS07925	EamA_family_transporter	0.132209	4.98126	0.0457965	0.830546	0.97384
RS07930	aspartyl/glutamyl-tRNA(Asn/Gln)_amidotransferase_subunit_B	0.690449	9.02919	6.80203	0.00910544	0.0677494
RS07935	glutamyl-tRNA(Gln)_amidotransferase_subunit_A	0.441756	8.23274	2.85768	0.0909387	0.299876
RS07940	aspartyl/glutamyl-tRNA(Asn/Gln)_amidotransferase_subunit_C	0.00967808	6.0319	0.000956687	0.975325	1
RS07945	pyruvate2C_phosphate_dikinase	2.37268	8.75853	65.5902	5.55e-16	2.08e-13
RS07950	phosphoenolpyruvate_synthase_regulatory_protein	2.11492	6.19252	29.4508	5.74e-08	8.21e-06
RS07955	CBS_domain-containing_protein	1.7067	5.66167	19.8746	8.27e-06	0.000481816
RS07960	3-hydroxybutyryl-CoA_dehydrogenase	0.216915	11.8418	0.481586	0.487705	0.744641
RS07965	isochorismatase	0.872729	3.78398	4.37172	0.0365401	0.164252
RS07970	GTP-sensing_pleiotropic_transcriptional_regulator_CodY	0.871662	8.16679	8.34473	0.00386808	0.0397036
RS07975	aminotransferase	1.0267	7.8518	12.7559	0.000354893	0.0078888
RS07980	universal_stress_protein_UspA	1.02131	13.0489	6.51233	0.0107129	0.0761009
RS07985	haloacid_dehalogenase	0.00315065	5.37835	8.74e-05	0.992542	1
RS07990	L-asparaginase	0.237976	6.36886	0.695272	0.404377	0.670883
RS07995	shikimate_dehydrogenase	0.532794	4.48383	1.58958	0.207386	0.48215
RS08000	aldo/keto_reductase	0.892613	8.57406	11.1702	0.000831234	0.0144974
RS08005	DNA_helicase_RecG	0.187022	8.57647	0.56268	0.453183	0.718109
RS08010	CHAP_domain-containing_protein	0.58542	9.08047	5.05197	0.024598	0.12912
RS08015	alanine_racemase	0.426663	6.94434	1.37946	0.240193	0.507943
RS08020	holo-ACP_synthase	0.572229	4.88384	1.86063	0.172552	0.43153
RS08025	phospho-2-dehydro-3-deoxyheptonate_aldolase	0.730819	6.84018	6.45183	0.0110838	0.0783923
RS08030	preprotein_translocase_subunit_SecA	0.48297	10.8421	3.03424	0.0815246	0.280154
RS08035	mannose-6-phosphate_isomerase2C_class_I	0.245981	7.54061	0.952607	0.329057	0.617743
RS08040	fructokinase	0.282755	4.25815	0.451733	0.501513	0.757641
RS08045	PTS_beta-glucoside_transporter_subunit_EIIBCA	0.654845	7.85325	5.68465	0.017114	0.103193
RS08050	sucrose-6-phosphate_hydrolase	0.93722	7.22138	8.06801	0.00450535	0.0429022
RS08055	LacI_family_transcriptional_regulator	1.15701	7.39953	15.153	9.91e-05	0.00315082
RS08060	N_utilization_substance_protein_B	0.870734	8.85734	9.05532	0.00261932	0.0313393
RS08065	Asp23/Gls24_family_envelope_stress_response_protein	0.373887	8.41964	2.34127	0.125987	0.364514
RS08070	elongation_factor_P	0.388844	8.79316	2.18653	0.139223	0.373049
RS08075	hypothetical_protein	-0.196897	5.26847	0.320379	0.57138	0.814855
RS08080	hypothetical_protein	-0.12958	5.22435	0.136697	0.711587	0.909802
RS08085	hypothetical_protein	0.0333646	5.51224	0.0098338	0.921007	1
RS08090	hypothetical_protein	-0.103556	6.23482	0.127447	0.721093	0.91308
RS08095	peptidase_M24_family_protein	0.01769	7.07059	0.00427796	0.947851	1
RS08100	DUF4811_domain-containing_protein	0.852044	7.38294	10.1706	0.00142695	0.0210411
RS08105	MFS_transporter	0.581447	6.9741	4.27593	0.0386557	0.168495
RS08110	excinuclease_ABC_subunit_A	0.240577	8.38748	0.842501	0.358683	0.648106
RS08115	membrane_protein	0.78734	7.16061	7.71712	0.00546997	0.047872
RS08120	magnesium_transporter	0.483658	6.30521	2.27853	0.131176	0.3678
RS08125	30S_ribosomal_protein_S18	0.923761	8.76448	7.22313	0.00719702	0.05746
RS08130	Single-stranded_DNA-binding_protein_1	0.230961	8.71825	0.822726	0.364384	0.654037
RS08135	30S_ribosomal_protein_S6	0.440907	7.82229	2.93401	0.0867317	0.291028
RS08140	A/G-specific_adenine_glycosylase	0.0862594	5.82058	0.0787492	0.779	0.9392
RS08145	transcriptional_regulator	0.449073	4.93552	1.448	0.228849	0.500485
RS08150	thiol_reductase_thioredoxin	0.727015	10.3684	5.06105	0.0244694	0.129001
RS08155	acid_phosphatase	-1.61626	7.23573	7.13045	0.00757857	0.0596842
RS08160	endonuclease_MutS2	0.0155968	7.74446	0.00361931	0.952028	1
RS08165	colicin_V_production_protein	0.48862	8.19132	3.15707	0.0755986	0.265031
RS08170	hypothetical_protein	-0.122854	6.34631	0.177712	0.673347	0.880308
RS08175	ribonuclease_HIII	-0.58561	5.69163	2.60695	0.106396	0.327667
RS08180	signal_peptidase_I	0.113443	6.12841	0.129567	0.718881	0.912859
RS08185	helicase	-0.123795	6.01313	0.171642	0.678657	0.884964
RS08190	hypothetical_protein	0.484297	9.54673	1.71289	0.190611	0.46011
RS08195	DNA_polymerase_IV	0.861518	6.69424	7.93867	0.00483894	0.0446798
RS08200	formate_acetyltransferase	-0.414862	14.9562	1.73992	0.187149	0.455335
RS08205	FMN-binding_protein	-2.41745	10.0841	10.5792	0.00114365	0.0180097
RS08210	serine_hydrolase	0.666079	6.35237	3.68923	0.0547648	0.214773
RS08215	peptidase	0.117995	5.10675	0.112687	0.737106	0.921663
RS08220	anion_permease	-0.790918	4.0416	4.84936	0.0276564	0.138168
RS08225	aquaporin	-0.973323	5.48525	7.79879	0.00522813	0.0463181
RS08230	universal_stress_protein_UspA	-0.788937	9.92593	8.64367	0.003282	0.0362591
RS08235	MFS_transporter	-1.18465	8.98495	20.0785	7.43e-06	0.000443334
RS08240	Crp/Fnr_family_transcriptional_regulator	0.614944	5.26222	2.67133	0.10217	0.318285
RS08245	Xaa-Pro_dipeptidyl-peptidase	0.429669	7.31851	2.67404	0.101997	0.317947
RS08250	hypothetical_protein	0.777654	5.07787	4.71259	0.0299425	0.14658
RS08255	geranylgeranyl_pyrophosphate_synthase	0.559965	8.41335	4.34607	0.0370944	0.164252
RS08260	amino_acid_ABC_transporter_ATP-binding_protein	0.810781	8.41156	9.37992	0.00219375	0.0280916
RS08265	thiol_reductant_ABC_exporter_subunit_CydD	0.811688	8.8035	9.30714	0.00228262	0.0290126
RS08270	cytochrome_c_oxidase_assembly_protein	0.500736	10.2504	3.39044	0.0655754	0.241419
RS08275	cytochrome_ubiquinol_oxidase_subunit_I	0.297644	10.5198	1.20929	0.271473	0.549725
RS08280	NADH_dehydrogenase	0.148148	10.1545	0.291355	0.589353	0.827381
RS08285	12C4-dihydroxy-2-naphthoate_octaprenyltransferase	-0.115736	10.1137	0.177405	0.673613	0.880361
RS08290	hypothetical_protein	-0.0120097	5.02958	0.00110877	0.973437	1
RS08295	nucleoid-associated_protein2C_YbaB/EbfC_family	1.37613	5.93431	8.66077	0.00325133	0.036213
RS08300	cyclopropane-fatty-acyl-phospholipid_synthase	0.867082	6.67123	7.3102	0.00685642	0.0553289
RS08305	MerR_family_transcriptional_regulator	0.755442	6.02171	4.68163	0.0304867	0.147905
RS08310	3-5_exonuclease	0.640909	3.27038	2.20899	0.137208	0.368666
RS08315	hypothetical_protein	0.0363578	5.65648	0.01141	0.914934	1
RS08320	aminoacetone_oxidase_family_FAD-binding_enzyme	0.121357	7.51078	0.206354	0.64964	0.863133
RS08325	DUF4931_domain-containing_protein	-0.22655	4.59254	0.395693	0.529322	0.780983
RS08330	30S_ribosomal_protein_S14	1.30539	4.86842	12.0076	0.000529843	0.0106099
RS08335	amino_acid_lyase	0.235833	3.70972	0.307151	0.579434	0.819879
RS08340	tRNA_(adenosine(37)-N6)-threonylcarbamoyltransferase_complex_transferase_subunit_TsaD	0.442923	7.99375	2.60988	0.1062	0.327483
RS08345	ribosomal-protein-alanine_N-acetyltransferase_RimI	-0.302196	6.53364	1.15012	0.283523	0.56299
RS08350	tRNA_(adenosine(37)-N6)-threonylcarbamoyltransferase_complex_dimerization_subunit_type_1_TsaB	-0.372972	6.71925	1.77581	0.182665	0.449821
RS08355	hypothetical_protein	0.526284	6.68974	1.96923	0.16053	0.412646
RS08360	ribonuclease_J	0.617363	10.0343	4.6975	0.0302066	0.147245
RS08365	CHAP_domain-containing_protein	-0.244477	4.14579	0.392948	0.530754	0.782621
RS08370	type_I_glutamate--ammonia_ligase	0.525202	9.28495	4.07022	0.0436455	0.182613
RS08375	MerR_family_transcriptional_regulator	0.372476	7.734	1.59475	0.206649	0.482049
RS08380	FUSC_family_protein	0.056275	6.9653	0.0401535	0.841181	0.980169
RS08385	phosphoglycerate_kinase	0.462037	12.6825	2.55839	0.10971	0.334702
RS09005	22C3-cyclic-nucleotide_2-phosphodiesterase	0.0199932	8.92779	0.00424618	0.948044	1
RS09010	class_Ib_ribonucleoside-diphosphate_reductase_assembly_flavoprotein_NrdI	-0.385213	5.22037	0.836132	0.360505	0.649722
RS09015	peptidase_M42	0.180433	6.85241	0.363709	0.546454	0.795883
RS09020	zeta_toxin	0.330097	6.59915	1.08493	0.297597	0.581548
RS09030	iron_ABC_transporter_substrate-binding_protein	-0.943743	7.20748	11.902	0.000560726	0.0110914
RS09035	DNA-binding_response_regulator	-0.819988	6.41027	8.36378	0.00382774	0.0396965
RS09040	sensor_histidine_kinase	-0.850848	7.26115	10.7234	0.00105791	0.0170457
RS09045	PTS_mannose_transporter_subunit_IID	-1.15548	9.31204	20.8978	4.84e-06	0.000314307
RS09050	PTS_mannose_transporter_subunit_IIC	-1.08185	8.50346	19.8259	8.48e-06	0.000485612
RS09055	PTS_sorbose_transporter_subunit_IIB	-0.891169	7.64853	12.1793	0.000483234	0.00995343
RS09060	PTS_mannose_transporter_subunit_IIA	-0.795565	6.90943	8.81584	0.00298626	0.0343526
RS09065	alanine_racemase	-0.670826	2.80063	1.12155	0.289584	0.571086
RS09070	membrane_protein	-0.291583	5.14719	0.738591	0.390113	0.660274
RS09075	ABC_transporter_ATP-binding_protein	-0.350876	3.97087	0.786363	0.375202	0.654408
RS09080	hypothetical_protein	-0.150096	2.77678	0.133923	0.714399	0.911084
RS09085	ABC_transporter_ATP-binding_protein	-1.23666	1.31528	4.49728	0.0339488	0.15703
RS09090	TCS_sensor_kinase	-0.658476	5.01505	3.5287	0.060315	0.228412
RS09095	DNA-binding_response_regulator	-0.505372	3.85864	1.42618	0.232389	0.503252
RS09100	RgfB_protein	0.0444479	6.82682	0.0260966	0.871665	1
RS09105	PTS_glucose_transporter_subunit_IIABC	-0.195881	8.48777	0.6569	0.417656	0.682793
RS09110	histidine_kinase	0.411115	6.82555	2.20937	0.137175	0.368666
RS09115	DNA-binding_response_regulator	0.270903	4.43714	0.45029	0.502197	0.758204
RS09120	phosphate_transport_system_regulatory_protein_PhoU	-0.806965	2.42224	1.53799	0.214917	0.489147
RS09125	phosphate_ABC_transporter_ATP-binding_protein	-1.40932	1.24721	4.05974	0.0439173	0.183418
RS09130	phosphate_ABC_transporter2C_permease_protein_PstA	-0.598717	1.49838	0.912949	0.339333	0.628787
RS09135	phosphate_ABC_transporter_permease_subunit_PstC	-1.04842	0.813761	2.60449	0.106562	0.327667
RS09140	phosphate-binding_protein	-0.606619	1.08492	0.973611	0.323781	0.61209
RS09145	thymidylate_kinase	0.303529	7.12993	1.3181	0.250933	0.520699
RS09150	16S_rRNA_(uracil(1498)-N(3))-methyltransferase	0.214846	6.08385	0.515683	0.472689	0.733452
RS09155	50S_ribosomal_protein_L11_methyltransferase	0.381598	5.97944	1.48777	0.222563	0.492215
RS09160	hypothetical_protein	0.3729	5.81779	0.928103	0.335356	0.624749
RS09165	MerR_family_transcriptional_regulator	0.576841	5.87677	3.28347	0.0699808	0.252849
RS09170	N-acetyltransferase	0.314762	7.14119	1.42192	0.233087	0.504314
RS09175	DNA_mismatch_repair_protein_MutT	-0.13282	5.89052	0.183741	0.668178	0.875432
RS09180	hypothetical_protein	-0.258693	5.41501	0.50222	0.478526	0.73687
RS09185	N-acetyltransferase	0.299679	4.87874	0.645254	0.421814	0.687161
RS09190	recombinase_RarA	0.0811819	6.36482	0.0763992	0.782238	0.941704
RS09200	site-specific_integrase	-0.504514	3.42795	1.67708	0.195313	0.466336
RS09205	hypothetical_protein	-3.51573	0.942068	9.79202	0.00175271	0.0238899
RS09210	hypothetical_protein	0.196414	3.01607	0.214465	0.64329	0.859015
RS09215	cell_wall_anchor	-1.27263	1.01158	3.85438	0.0496162	0.199531
RS09220	hypothetical_protein	-2.62157	-0.182787	4.34442	0.0371305	0.164252
RS09225	amidase	-0.70827	0.471073	0.553258	0.45699	0.721984
RS09235	hypothetical_protein	-3.75786	5.33299	10.9313	0.000945555	0.0155969
RS09240	conjugal_transfer_protein	-0.224892	2.49895	0.26393	0.607433	0.835879
RS09245	conjugal_transfer_protein	-1.3428	-0.00789217	1.28968	0.256107	0.527835
RS09250	hypothetical_protein	-0.611263	-0.0149146	0.342238	0.55854	0.806086
RS09255	conjugal_transfer_protein	-2.22331	0.681493	6.94257	0.00841682	0.0643966
RS09260	Txe/YoeB_family_addiction_module_toxin	0.303323	4.90758	0.491194	0.483395	0.74076
RS09265	prevent-host-death_protein	-0.14243	4.89791	0.155611	0.69323	0.896427
RS09270	hypothetical_protein	-7.23474	1.32508	11.0784	0.00087338	0.0147466
RS09275	hypothetical_protein	-3.44835	-0.513258	4.34445	0.0371298	0.164252
RS09280	hypothetical_protein	-2.22831	-0.285104	2.76384	0.0964167	0.307415
RS09285	hypothetical_protein	0.0576109	7.65919	0.0461232	0.829952	0.973613
RS09290	transporter	-0.247375	7.86342	0.937755	0.332856	0.622637
RS09295	transcriptional_regulator	-3.36859	1.54302	5.25402	0.0218962	0.120472
RS09300	hypothetical_protein	0.466463	0.0601068	0.191692	0.661512	0.8713
RS09305	Cro/Cl_family_transcriptional_regulator	0.90316	0.767504	0.853951	0.355437	0.645047
RS09310	cell_division_protein_FtsK	0.183936	0.954356	0.0446047	0.832733	0.975222
RS09315	hypothetical_protein	0.230383	-0.0162482	0.0412894	0.83898	0.979461
RS09320	hypothetical_protein	-0.911253	-0.288511	0.471502	0.492297	0.747738
RS09325	cell_wall_surface_anchor_protein	-0.347992	1.40208	0.105516	0.745309	0.926283
RS09330	hypothetical_protein	0.340509	1.31988	0.306502	0.579834	0.819879
RS09335	hypothetical_protein	-0.94007	-0.295805	0.497744	0.480493	0.738873
RS09340	hypothetical_protein	-1.47729	-0.19068	1.55197	0.212845	0.487948
RS09345	hypothetical_protein	-0.0396359	-0.398279	0.00082102	0.977141	1
RS09350	transcriptional_regulator	1.33988	-0.025908	1.14967	0.283618	0.56299
RS09355	transcriptional_regulator	-0.0583049	4.75007	0.0253292	0.87355	1
RS09360	transcriptional_regulator	0.203415	4.83981	0.262813	0.608194	0.835879
RS09365	hypothetical_protein	0.233951	6.06716	0.34117	0.559155	0.806086
RS09370	hypothetical_protein	1.16373	6.06743	11.7028	0.000624046	0.011643
RS09375	hypothetical_protein	1.06377	4.99332	8.23374	0.00411187	0.0411611
RS09380	XRE_family_transcriptional_regulator	0.752043	4.27576	3.4983	0.0614319	0.230529
RS09385	hypothetical_protein	-0.649841	10.8075	6.00004	0.0143055	0.0925674
RS09390	ISL3_family_transposase	-2.65092	4.9244	9.86106	0.00168814	0.0233366
RS09395	mercury(II)_reductase	0.17293	3.86689	0.186798	0.665595	0.873459
RS09400	Hg(II)-responsive_transcriptional_regulator	-0.365997	1.68636	0.385505	0.534671	0.786253
RS09405	manganese_transporter	0.775441	9.00015	7.58493	0.00588583	0.0501584
RS09410	ABC_transporter_permease	0.249834	5.80469	0.606936	0.435944	0.70335
RS09415	ABC_transporter_ATP-binding_protein	0.0750318	4.74901	0.0427921	0.836117	0.978016
RS09420	YydF_family_exported_signaling_peptide	-0.637557	7.58362	1.71207	0.190717	0.46011
RS09425	hypothetical_protein	-2.79866	5.86424	11.2262	0.000806516	0.0141877
RS09430	YydG_family_peptide_radical_SAM_peptide_maturase	0.388897	3.14537	0.77785	0.377799	0.654408
RS09435	hypothetical_protein	1.28709	4.99171	7.4748	0.00625686	0.0521334
RS09440	hypothetical_protein	0.837134	5.06824	4.60343	0.031908	0.152058
RS09445	hypothetical_protein	0.733863	6.65123	6.06864	0.0137603	0.0898992
RS09450	hypothetical_protein	0.302969	5.3009	0.794814	0.372648	0.654408
RS09455	hypothetical_protein	0.776885	5.60514	5.22739	0.0222338	0.121551
RS09460	hypothetical_protein	0.730021	5.37299	4.53916	0.0331279	0.155449
RS09465	hypothetical_protein	0.259738	4.81013	0.51679	0.472214	0.733344
RS09470	streptomycin_resistance_protein	0.512107	5.92363	2.7699	0.0960523	0.307292
RS09475	hypothetical_protein	-0.41226	3.2752	0.534436	0.464748	0.727861
RS09480	hypothetical_protein	-0.411438	3.36653	0.893412	0.344554	0.63403
RS09485	PadR_family_transcriptional_regulator	-0.100689	2.4359	0.0466485	0.829001	0.973202
RS09490	N-acetyltransferase	1.07289	5.44893	8.75573	0.0030863	0.0351708
RS09495	ABC_transporter_permease	0.97237	5.70722	8.66185	0.00324942	0.036213
RS09500	ABC_transporter_ATP-binding_protein	0.961652	5.63054	7.64633	0.00568878	0.0491681
RS09505	hypothetical_protein	0.836889	3.63883	4.45189	0.0348627	0.159588
RS09510	transcriptional_regulator	0.550237	6.08094	3.26245	0.070883	0.253615
RS09525	PAP2_family_phosphoesterase	-0.634699	3.64068	2.10671	0.146654	0.387336
RS09530	hypothetical_protein	0.95866	3.21811	4.23971	0.0394889	0.169746
RS09535	Rossman_fold_protein2C_TIGR00730_family	0.654418	4.97998	2.94074	0.086371	0.290049
RS09540	CPBP_family_intramembrane_metalloprotease	-0.154531	4.98808	0.085897	0.76946	0.934581
RS09545	rhodanese	-0.922727	11.2693	11.2449	0.000798402	0.0141789
RS09550	hypothetical_protein	-1.04052	12.244	13.7266	0.000211433	0.00541491
RS09555	topology_modulation_protein	0.140161	4.71515	0.136813	0.71147	0.909802
RS09560	glycerol_dehydrogenase	0.364198	5.66999	1.0895	0.296582	0.580284
RS09565	cyclic_nucleotide-binding_protein	0.755189	5.0157	3.09612	0.0784792	0.272576
RS09570	bifunctional_homocysteine_S-methyltransferase/methylenetetrahydrofolate_reductase	-0.863649	3.14356	3.17732	0.0746673	0.263989
RS09575	5-methyltetrahydropteroyltriglutamate--homocysteine_S-methyltransferase	-0.0225402	2.28427	0.00221188	0.962489	1
RS09580	branched-chain_amino_acid_transporter	-0.0660852	1.23204	0.00842258	0.926877	1
RS09585	branched-chain_amino_acid_transporter_AzlC	-0.589431	1.93533	1.42955	0.231837	0.502932
RS09590	hypothetical_protein	-0.810886	3.15387	4.16362	0.0413011	0.175828
RS09595	DNA-binding_response_regulator	0.253588	5.43899	0.386701	0.534039	0.786035
RS09600	two-component_sensor_histidine_kinase	0.297285	6.88083	0.956341	0.328111	0.617157
RS09605	hypothetical_protein	0.619017	7.07977	4.87199	0.027296	0.136933
RS09610	leucine--tRNA_ligase	0.529263	8.68661	4.56098	0.0327083	0.154074
RS09615	transposase	-0.39056	3.29812	0.757207	0.384204	0.654829
RS09620	MFS_transporter	-1.31702	4.5768	9.18258	0.00244329	0.0301753
RS09625	patatin_family_protein	0.858565	6.05757	7.70749	0.00549922	0.0480416
RS09630	hypothetical_protein	-0.194096	4.93444	0.284178	0.593976	0.831259
RS09635	hypothetical_protein	0.279551	6.23383	0.870292	0.350875	0.640322
RS09640	transcription_termination/antitermination_protein_NusG	0.573738	7.69305	4.69216	0.0303005	0.147413
RS09645	pathogenicity_protein	-1.59606	3.65165	8.6603	0.00325218	0.036213
RS09650	preprotein_translocase_subunit_SecE	0.776514	6.33447	2.84649	0.0915739	0.300066
RS09655	50S_ribosomal_protein_L33	0.225744	5.78065	0.453196	0.500821	0.757066
RS09660	penicillin-binding_protein_2A	0.236019	7.76511	0.863932	0.352641	0.641717
RS09665	RNA_pseudouridine_synthase	-0.0247624	4.26787	0.00428788	0.94779	1
RS09670	hypothetical_protein	0.676976	6.75757	5.38181	0.0203478	0.114597
RS09675	phosphopentomutase	0.0125996	7.89736	0.00219025	0.962673	1
RS09680	2-deoxyribose-5-phosphate_aldolase	0.827224	8.73993	8.31027	0.00394215	0.0401308
RS09685	hypothetical_protein	0.661581	9.33771	6.40128	0.0114038	0.0796497
RS09690	uridine_phosphorylase	1.00403	7.85636	14.6029	0.00013271	0.00386052
RS09695	GntR_family_transcriptional_regulator	0.491055	7.06231	1.6368	0.200766	0.475203
RS09700	hypothetical_protein	0.228444	6.46948	0.401555	0.526287	0.779129
RS09705	molecular_chaperone_GroEL	1.28709	9.70039	19.6677	9.21e-06	0.000515392
RS09710	co-chaperone_GroES	1.41269	6.64458	19.7281	8.93e-06	0.000505154
RS09715	ABC_transporter_ATP-binding_protein	-0.94562	5.08333	7.8671	0.00503422	0.0458736
RS09730	haloacid_dehalogenase	-0.819413	7.4094	10.6184	0.00111969	0.0176897
RS09735	glyoxalase	0.149327	2.3725	0.040517	0.840473	0.979815
RS09740	peroxide_stress_protein_YaaA	-0.23298	3.65505	0.285287	0.593257	0.830746
RS09745	anaerobic_ribonucleoside-triphosphate_reductase_activating_protein	1.50291	6.59087	25.8568	3.68e-07	4.16e-05
RS09750	GNAT_family_acetyltransferase	2.0095	9.14678	44.2273	2.92e-11	6.19e-09
RS09755	hypothetical_protein	1.78364	9.297	42.9299	5.67e-11	1.15e-08
RS09760	hypothetical_protein	1.76203	7.68619	28.6422	8.71e-08	1.21e-05
RS09765	anaerobic_ribonucleoside-triphosphate_reductase	2.13782	10.1044	55.4658	9.51e-14	2.31e-11
RS09770	hypothetical_protein	-0.509496	8.74593	4.46444	0.0346073	0.158867
RS09775	hypothetical_protein	-2.81719	2.21764	8.35601	0.00384414	0.0396965
RS09780	hypothetical_protein	1.04297	9.70296	8.65027	0.00327014	0.0362471
RS09785	Holliday_junction_resolvase_RuvX	0.3545	9.25819	1.82245	0.177022	0.440157
RS09790	hypothetical_protein	0.406035	8.28127	2.45939	0.116824	0.347899
RS09795	arsenate_reductase	1.21581	10.6226	15.7194	7.35e-05	0.00254107
RS09800	DNA_recombination/repair_protein_RecA	-0.0135108	9.91202	0.00259929	0.959339	1
RS09805	damage-inducible_protein_A	-0.824966	6.28254	1.96318	0.161173	0.414081
RS09810	DNA-3-methyladenine_glycosylase_I	0.256512	5.64118	0.579119	0.446658	0.712249
RS09815	Holliday_junction_branch_migration_protein_RuvA	0.493136	5.88949	2.07107	0.150117	0.394421
RS09820	MFS_transporter	0.374035	6.88014	1.92162	0.165678	0.420987
RS09825	DNA_mismatch_repair_protein_MutL	0.206128	7.21389	0.494784	0.481801	0.738873
RS09830	cold-shock_protein	2.38036	8.6609	26.6217	2.47e-07	3.01e-05
RS09835	DNA_mismatch_repair_protein_MutS	0.250467	7.34039	0.641541	0.423153	0.68796
RS09840	arginine_repressor	-0.00408691	6.15634	0.000187269	0.989082	1
RS09845	arginine--tRNA_ligase	0.263818	9.24224	0.905627	0.341277	0.630708
RS09850	bacteriocin_immunity_protein	-0.940488	5.36737	2.70717	0.0998982	0.313616
RS09855	membrane_protein	0.542396	6.02927	2.85526	0.0910756	0.299876
RS09860	membrane_protein	0.667772	7.53314	5.05694	0.0245276	0.129028
RS09865	aspartate--tRNA_ligase	0.169194	8.27528	0.444694	0.504865	0.76103
RS09870	histidine--tRNA_ligase	0.54146	7.46744	3.64913	0.0560986	0.218032
RS09875	50S_ribosomal_protein_L32	1.08984	8.40493	5.85886	0.0154988	0.0978174
RS09880	50S_ribosomal_protein_L33	0.872901	7.84668	10.7093	0.00106599	0.0171191
RS09885	cadmium_transporter	-1.29935	5.11469	3.74551	0.0529497	0.208964
RS09890	transcriptional_regulator	0.713961	4.30771	3.68983	0.0547453	0.214773
RS09895	transcriptional_regulator	0.47273	6.33201	2.05095	0.152111	0.3979
RS09900	DNA-directed_RNA_polymerase_sigma-70_factor	-1.26603	0.153385	0.785437	0.375484	0.654408
RS09905	hypothetical_protein	-0.00407981	1.93259	5.01e-05	0.994355	1
RS09910	cell_division_protein_FtsK	-0.174397	2.86887	0.127147	0.721409	0.91308
RS09915	hypothetical_protein	0.373999	2.58603	0.550918	0.457943	0.722991
RS09920	hypothetical_protein	-0.846511	0.550311	1.22189	0.26899	0.546542
RS09925	hypothetical_protein	0.390706	0.911124	0.228318	0.632774	0.851279
RS09930	site-specific_integrase	-0.546037	9.10849	3.38683	0.0657191	0.241715
RS09935	peptidase	-4.04018	3.96006	14.8927	0.000113801	0.00339728
RS09940	DNA-binding_response_regulator	0.568677	6.08537	2.67525	0.101919	0.317919
RS09945	two-component_sensor_histidine_kinase	0.150249	7.74226	0.318434	0.57255	0.815929
RS09950	hypothetical_protein	-3.64344	9.42327	126.914	1.94e-29	4.72e-26
RS09955	carbamate_kinase	-3.86184	9.49742	122.174	2.11e-28	3.43e-25
RS09960	ornithine_carbamoyltransferase_12C_catabolic	-3.93116	9.39621	147.229	6.99e-34	3.4e-30
RS09965	sensor_histidine_kinase	-0.152696	6.80689	0.258652	0.611047	0.835879
RS09970	hypothetical_protein	0.138458	6.02702	0.182927	0.66887	0.876102
RS09975	glycine/betaine_ABC_transporter_ATP-binding_protein	0.349804	6.71189	1.42768	0.232144	0.502945
RS09980	glycine/betaine_ABC_transporter_permease	0.469541	8.85463	3.28212	0.0700383	0.252849
RS09985	hypothetical_protein	0.580323	9.54806	4.71783	0.0298513	0.146428
RS09990	hypothetical_protein	0.352199	7.62972	1.66961	0.196311	0.4678
RS09995	membrane_protein	-0.669106	2.77471	0.930013	0.33486	0.624152
RS10000	membrane_protein	-0.92848	3.02272	4.25996	0.0390209	0.16891
RS10005	TetR_family_transcriptional_regulator	0.64263	5.09979	1.74435	0.186588	0.454652
RS10010	hypothetical_protein	0.280781	0.691725	0.138289	0.709988	0.908919
RS10015	hypothetical_protein	0.535075	8.43178	3.48788	0.0618198	0.231574
RS10020	hypothetical_protein	0.505631	6.94533	3.54336	0.0597842	0.227295
RS10025	ArpU_family_transcriptional_regulator	0.720998	1.40815	1.36552	0.242584	0.509457
RS10030	hypothetical_protein	-0.281548	0.279271	0.0912044	0.762652	0.930704
RS10035	hypothetical_protein	1.39669	1.31757	3.95816	0.0466447	0.190894
RS10040	hypothetical_protein	0.699035	2.62548	2.25194	0.133447	0.3678
RS10045	DNA_damage-inducible_protein_DnaD	0.413162	2.31478	0.836588	0.360374	0.649722
RS10050	hypothetical_protein	0.785702	0.742115	0.720331	0.396035	0.665752
RS10055	hypothetical_protein	0.688004	0.727733	0.369868	0.543076	0.792624
RS10060	hypothetical_protein	0.877158	1.18937	1.60418	0.205311	0.480496
RS10065	hypothetical_protein	-0.368213	0.856285	0.271652	0.602225	0.835437
RS10070	hypothetical_protein	1.15453	1.16627	2.97608	0.0845036	0.286946
RS10075	hypothetical_protein	1.36066	3.76221	9.15503	0.00248035	0.0304014
RS10080	hypothetical_protein	0.949632	8.09752	5.6222	0.0177343	0.105884
RS10085	hypothetical_protein	-4.88623	4.38737	14.3737	0.000149882	0.00419899
RS10090	hypothetical_protein	-2.69273	0.157056	6.23713	0.0125099	0.0841951
RS10095	phage_repressor_protein	-0.0893301	0.345968	0.00976589	0.921279	1
RS10100	transcriptional_regulator	-1.49948	-0.19789	1.51573	0.218267	0.489147
RS10105	transcriptional_regulator	1.24641	6.21909	13.8808	0.000194783	0.00506853
RS10110	hypothetical_protein	1.02558	4.67018	7.90322	0.0049347	0.0453061
RS10115	hypothetical_protein	1.00571	4.17843	5.25271	0.0219126	0.120472
RS10120	hypothetical_protein	1.00271	4.82452	7.48853	0.00620931	0.0520043
RS10125	hypothetical_protein	1.08292	6.939	13.3682	0.000255929	0.00632157
RS10130	site-specific_integrase	0.69757	6.87702	6.42775	0.0112351	0.0793468
RS10135	30S_ribosomal_protein_S4	6.41e-05	9.07041	5.05e-08	0.999821	1
RS10140	hypothetical_protein	0.689433	8.2083	5.36158	0.0205851	0.115134
RS10145	replicative_DNA_helicase	0.20169	9.53597	0.63602	0.425156	0.690293
RS10150	50S_ribosomal_protein_L9	0.149039	8.03444	0.356288	0.550575	0.798063
RS10155	DHH_family_phosphoesterase	0.185956	9.31784	0.543488	0.460991	0.724835
RS10160	tRNA_uridine-5-carboxymethylaminomethyl(34)_synthesis_enzyme_MnmG	0.69186	7.14463	6.15618	0.0130954	0.0870523
RS10165	membrane_protein	0.776593	6.69482	7.00085	0.00814709	0.0628441
RS10170	tRNA_2-thiouridine(34)_synthase_MnmA	0.399841	6.527	1.7149	0.19035	0.46011
RS10175	L-serine_dehydratase2C_iron-sulfur-dependent_subunit_beta	0.22	8.85613	0.571456	0.449681	0.714381
RS10180	L-serine_dehydratase2C_iron-sulfur-dependent_subunit_alpha	0.0789453	10.1053	0.0647591	0.799126	0.952112
RS10185	transglycosylase	-1.22464	6.00721	15.8066	7.02e-05	0.00245602
RS10190	peptidoglycan-binding_protein_LysM	-0.960036	4.81933	6.04954	0.0139099	0.090489
RS10195	transporter	0.850057	6.03723	6.62111	0.0100777	0.0734563
RS10200	energy-coupling_factor_transporter_ATPase	0.880495	5.9662	7.0403	0.00796956	0.0620478
RS10205	energy-coupling_factor_transporter_ATPase	0.315445	8.25804	1.20122	0.273078	0.551369
RS10210	CDP-diacylglycerol--glycerol-3-phosphate_3-phosphatidyltransferase	0.22798	7.27001	0.719985	0.396149	0.665752
RS10215	peptidase_M16	0.617364	7.54474	5.42095	0.0198965	0.112992
RS10220	peptidase_M16	0.533298	6.5563	3.3901	0.065589	0.241419
RS10225	hypothetical_protein	1.25184	5.10404	5.8852	0.0152687	0.0972477
RS10230	DNA_replication_and_repair_protein_RecF	0.798347	7.33972	8.07133	0.00449711	0.0429022
RS10235	sugar_transporter	0.533675	6.4777	2.85293	0.0912076	0.299876
RS10240	transcriptional_regulator	0.190121	4.95536	0.200881	0.65401	0.867143
RS10245	IMP_dehydrogenase	1.00467	8.74347	13.9155	0.000191214	0.00502944
RS10250	arginine_repressor	0.86494	8.68662	7.61353	0.00579319	0.0496297
RS10255	ArcR_family_transcriptional_regulator	0.570328	8.23777	4.93492	0.0263193	0.134527
RS10260	hypothetical_protein	1.55067	6.18951	14.9094	0.000112797	0.0033881
RS10265	arginine_deiminase	3.16774	14.4043	91.9961	8.68e-22	6.04e-19
RS10270	GNAT_family_N-acetyltransferase	2.87484	12.7677	79.372	5.14e-19	2.5e-16
RS10275	ornithine_carbamoyltransferase	2.65848	14.3791	58.5278	2e-14	5.74e-12
RS10280	arginine-ornithine_antiporter	2.83227	14.4837	64.8959	7.9e-16	2.74e-13
RS10285	carbamate_kinase	2.74682	14.2428	67.1819	2.48e-16	1e-13
RS10290	tryptophan--tRNA_ligase	-1.70117	6.90944	34.6312	3.98e-09	7.46e-07
RS10295	DUF1275_family_protein	-2.25532	3.42166	18.9283	1.36e-05	0.000717868
RS10300	membrane_protein	-1.35529	4.03693	11.032	0.000895519	0.0150262
RS10305	ABC-F_family_ATPase	-1.07491	8.03867	15.672	7.53e-05	0.00256547
RS10310	copper_ABC_transporter_permease	-1.25431	6.76031	13.1126	0.000293309	0.00689487
RS10330	23S_rRNA_(pseudouridine(1915)-N(3))-methyltransferase_RlmH	-0.137098	5.93984	0.197344	0.656874	0.869518
RS10335	serine_protease	-0.5939	5.97011	2.62762	0.105019	0.325491
RS10340	chromosome_partitioning_protein_ParB	-0.345227	6.02811	1.3022	0.253811	0.524725
RS10355	transcriptional_regulator	0.717299	1.40933	1.3304	0.248734	0.517902
RS10360	hypothetical_protein	0.487559	8.1214	3.05455	0.0805115	0.27785
RS10365	hypothetical_protein	-0.324548	3.0344	0.495103	0.48166	0.738873
RS10370	hypothetical_protein	1.23102	1.86719	4.26674	0.0388653	0.16891
RS10375	hypothetical_protein	1.00822	1.99762	1.83833	0.175146	0.436761
RS10380	hypothetical_protein	0.902847	1.37259	2.21816	0.136395	0.367904
RS10385	hypothetical_protein	-0.684437	1.29693	0.585246	0.444263	0.710413
RS10390	endonuclease	-0.839215	4.78761	4.58753	0.0322054	0.152739
RS10395	hypothetical_protein	0.693348	7.19283	3.99827	0.0455471	0.187983
RS10400	hypothetical_protein	-6.59682	4.2128	17.2298	3.31e-05	0.00146511
RS10405	competence_protein_CglA	-0.888593	0.874582	1.63259	0.201345	0.475836
RS10410	hypothetical_protein	-0.381983	3.94149	0.827635	0.362957	0.652383
RS10415	hypothetical_protein	-1.69846	-0.396911	1.38006	0.240091	0.507943
RS10420	hypothetical_protein	-2.62242	2.95313	8.84473	0.00293936	0.0338932
RS10425	hypothetical_protein	0.137961	2.08379	0.0850835	0.770523	0.934581
RS10430	hypothetical_protein	0.48044	4.7761	0.925829	0.335949	0.625374
RS10440	hypothetical_protein	-1.91765	3.50819	4.16638	0.0412339	0.175828
RS10445	hypothetical_protein	0.436711	-0.298496	0.0911093	0.762772	0.930704
RS10450	hypothetical_protein	1.34517	-0.01888	1.16027	0.281409	0.562356
RS10455	hypothetical_protein	-1.20923	0.660575	2.73128	0.0984007	0.310454
RS10460	hypothetical_protein	-1.40347	0.139898	1.55932	0.211764	0.486494
RS10470	IS3_family_transposase	-0.654466	5.08642	3.79403	0.0514357	0.204482
RS10475	hypothetical_protein	-2.25818	-0.292411	2.8298	0.09253	0.301234
RS10480	site-specific_integrase	-0.396839	4.727	0.96764	0.32527	0.613236
RS10485	hypothetical_protein	0.615648	5.65912	3.38499	0.0657928	0.241803
RS10490	hypothetical_protein	-2.07031	1.63314	3.0387	0.0813008	0.279625
RS10495	site-specific_integrase	-1.41823	-0.0186416	1.62274	0.20271	0.477107
RS10500	hypothetical_protein	-0.74624	5.90889	4.92102	0.0265318	0.134982
RS10505	NINE_protein	-0.376261	0.858614	0.171563	0.678727	0.884964
RS10510	hypothetical_protein	-1.37305	6.09703	4.44187	0.0350677	0.160103
RS10515	TetR_family_transcriptional_regulator	-0.467444	3.00886	1.19091	0.275146	0.554393
RS10520	plasmid_mobilization_relaxosome_protein_MobC	-0.427065	0.699874	0.334463	0.563043	0.807476
RS10525	hypothetical_protein	-0.970986	-0.299652	0.52659	0.468044	0.730671
RS10530	hypothetical_protein	-0.0116789	4.05851	0.000853531	0.976693	1
RS10535	hypothetical_protein	0.239255	6.07552	0.565006	0.45225	0.717291
RS10540	ABC_transporter_ATP-binding_protein	-0.215146	4.07209	0.22917	0.63214	0.850885
RS10545	hypothetical_protein	0.845724	0.202816	0.668088	0.413719	0.678745
RS10550	alpha/beta_hydrolase	-0.462132	2.37355	0.881471	0.347799	0.637207
RS10555	hypothetical_protein	0.825796	7.94003	6.69788	0.00965275	0.0711671
RS10560	cell_wall_surface_anchor	-0.631526	1.75623	1.14872	0.283818	0.56299
RS10565	MarR_family_transcriptional_regulator	-0.00255105	7.21519	5.09e-05	0.994307	1
RS10570	hypothetical_protein	-0.821696	-0.515996	0.254971	0.613596	0.835879
RS10575	hypothetical_protein	-1.87849	4.91852	6.85329	0.00884781	0.0667495
RS10585	hypothetical_protein	1.75504	-0.644486	0.76826	0.380756	0.654408
RS10590	tetracycline_resistance_protein	-1.48893	4.77164	11.7998	0.000592357	0.0114837
RS10595	conjugal_transfer_protein	2.13066	5.81843	19.5696	9.7e-06	0.00053638
RS10600	conjugal_transfer_protein	-1.39027	-0.0128917	1.68535	0.194215	0.465267
RS10605	hypothetical_protein	-0.101358	4.2506	0.0638111	0.800571	0.952231
RS10610	hypothetical_protein	-0.0947126	4.02722	0.0520342	0.819561	0.966782
RS10615	hypothetical_protein	0.307923	3.68651	0.590767	0.442123	0.708607
RS10620	hypothetical_protein	-0.0693546	4.71314	0.0408433	0.839841	0.979804
RS10625	peptide_ABC_transporter_permease	-5.06551	0.991545	13.2061	0.000279044	0.00665602
RS10630	IS3_family_transposase	-0.115471	5.95886	0.111793	0.738113	0.921883
RS10635	hypothetical_protein	-1.50167	0.231991	1.49091	0.222075	0.492084
RS10640	IS3_family_transposase	-0.518063	5.08258	2.41887	0.119881	0.352899
RS10645	IS3_family_transposase	0.0525539	5.33337	0.0167737	0.896951	1
RS10650	transposase	-0.573879	5.81937	1.41642	0.233993	0.504405
RS10655	chromosome_partitioning_protein_ParA	-1.8403	2.4603	10.2958	0.00133336	0.0201495
RS10660	IS3_family_transposase	-1.22885	4.67713	11.4172	0.000727685	0.0130661
RS10665	IS3_family_transposase	-1.24555	3.43134	9.03608	0.00264702	0.0314468
RS10670	HXXEE_domain-containing_protein	0.658046	2.34089	1.41561	0.234127	0.504405
RS10675	hypothetical_protein	-1.67915	0.0786646	3.00369	0.0830749	0.283888
RS10680	N-acetyltransferase	0.645484	4.87187	2.2257	0.135732	0.3678
RS10685	hypothetical_protein	0.388628	4.61716	1.14179	0.285274	0.564868
RS10690	50S_ribosomal_protein_L33	-1.20084	5.76798	4.22532	0.039825	0.170889
RS10695	hypothetical_protein	-2.25331	-0.29311	2.81907	0.0931502	0.302124
RS10700	hypothetical_protein	-0.713974	0.143521	0.557771	0.45516	0.719561
RS10705	CAAX_protease_family_protein	0.39423	1.96712	0.334877	0.562801	0.807368
RS10710	hypothetical_protein	0.628433	5.78333	1.1222	0.289444	0.571086
RS10715	hypothetical_protein	-1.17445	1.38277	1.9018	0.167877	0.423918
RS10720	membrane_protein	-0.782403	7.15898	4.56383	0.032654	0.154074
RS10725	hypothetical_protein	0.149416	5.72445	0.213719	0.643868	0.859422
RS10730	hypothetical_protein	-1.42455	2.24833	5.75518	0.0164401	0.101007
RS10735	hypothetical_protein	3.35136	-0.311623	2.88874	0.0892008	0.295883
RS10740	hypothetical_protein	2.50828	-0.524099	1.50344	0.220142	0.489147
RS10745	hypothetical_protein	0.1918	3.7604	0.165243	0.684375	0.889849
RS10750	high-affinity_branched-chain_amino_acid_ABC_transporter_ATP-binding_protein_LivG	-0.203792	2.47472	0.168661	0.681305	0.887225
RS10755	hypothetical_protein	-0.498848	5.89311	2.2784	0.131187	0.3678
RS10760	hypothetical_protein	-0.226331	2.22842	0.233315	0.629077	0.848181
RS10765	hypothetical_protein	0.573966	4.64986	1.38412	0.2394	0.507943
RS10770	hypothetical_protein	-0.668654	5.48123	1.9563	0.161909	0.415292
RS10775	hypothetical_protein	0.0647942	5.16246	0.035126	0.851332	0.986329
RS10780	hypothetical_protein	0.0145968	3.67741	0.0012883	0.971368	1
RS10785	hypothetical_protein	-0.140931	4.76699	0.143126	0.705193	0.904923
RS10790	hypothetical_protein	0.327037	4.23482	0.715074	0.397765	0.666151
RS10795	hypothetical_protein	0.177225	4.74888	0.213196	0.644274	0.859422
RS10800	hypothetical_protein	-0.818602	1.70387	1.10737	0.292654	0.576075
RS10805	hypothetical_protein	0.649767	2.45941	1.68468	0.194304	0.465267
RS10810	hypothetical_protein	-0.682386	0.845644	0.872214	0.350343	0.639928
RS10815	hypothetical_protein	1.06857	5.11906	8.70699	0.00316992	0.0356232
RS10820	hypothetical_protein	-1.71503	-0.402933	1.40273	0.236267	0.504763
RS10825	hypothetical_protein	1.19788	3.51137	7.76899	0.00531508	0.0468536
RS10830	hypothetical_protein	-0.636431	2.52415	2.03054	0.154166	0.400518
RS10835	hypothetical_protein	-1.36799	3.6839	7.56326	0.005957	0.0505877
RS10840	IS3_family_transposase	-0.224835	5.45236	0.444175	0.505114	0.76103
RS10845	hypothetical_protein	0.466463	0.0601068	0.191692	0.661512	0.8713
RS10850	peptide_hormone	-0.532141	1.65394	0.686563	0.407336	0.673676
RS10855	hypothetical_protein	-0.222274	3.96507	0.326538	0.567705	0.811292
RS10860	hypothetical_protein	-0.222498	15.7807	0.202313	0.65286	0.86609
RS10865	membrane_protein	0.534436	11.7144	1.40382	0.236086	0.504763
RS10870	IS3_family_transposase	-0.531845	4.99012	2.3182	0.127868	0.3678
RS10875	hypothetical_protein	-12.6137	6.50526	13.6392	0.000221511	0.00561391
RS10880	ABC_transporter_permease	-1.13781	4.65259	9.17453	0.00245406	0.0302315
RS10885	hypothetical_protein	-4.17389	1.08282	5.80707	0.0159619	0.09945
RS10890	FanG_protein	-2.57673	-0.641731	2.21946	0.136281	0.3678
RS10895	hypothetical_protein	1.54242	0.0525239	1.58643	0.207837	0.482761

## Sheet: combined
Supplementary Table 3: Full RNASeq dataset comparing WT COH1 and COH1Δcas9 strains grown to OD600 = 1.0
id	function	logFC_edger	logCPM_edger	LR_edger	PValue_edger	FDR_edger	baseMean_deseq	log2FoldChange_deseq	log2FoldChange_deseq_inverse	lfcSE_deseq	stat_deseq	pvalue_deseq	padj_deseq	mean_FC	norm_count_cmp	norm_count_base	mean_norm_count	signif	mean_log>1	Both
RS00015	diacylglycerol_kinase	-3.42444	5.54505	16.1334	5.9e-05	0.0021762	176.172	2.33771	-2.33771	0.6735	3.47099	0.000518543	0.00240137	-2.88108	0.0661334	0.0085666	0.03735	1	1	TRUE
RS00265	CPBP_family_intramembrane_metalloprotease	-3.77601	2.71387	13.2378	0.000274354	0.00661189	24.2185	2.4638	-2.4638	0.680235	3.62198	0.000292356	0.00145577	-3.11991	0.0323671	0.00117766	0.0167724	1	1	TRUE
RS00275	acyl_carrier_protein	1.35128	8.25928	10.778	0.00102711	0.0166598	993.072	-1.11894	1.11894	0.282995	-3.95393	7.69e-05	0.000434145	1.23511	0.0985048	0.0482894	0.0733971	1	1	TRUE
RS00325	N-acetylmannosamine-6-phosphate_2-epimerase	-0.952771	6.6419	8.97984	0.00272975	0.0322402	341.295	1.12629	-1.12629	0.204819	5.49893	3.82e-08	4.03e-07	-1.03953	0.079215	0.0165959	0.0479055	1	1	TRUE
RS00405	transcriptional_regulator	-1.54775	3.70221	7.81396	0.00518441	0.0462338	45.3376	1.5127	-1.5127	0.516607	2.92814	0.00340996	0.0110269	-1.53022	0.0441546	0.0022046	0.0231796	1	1	TRUE
RS00435	zinc-dependent_alcohol_dehydrogenase	-0.92129	10.7387	10.3514	0.00129379	0.0197143	5882.38	1.12593	-1.12593	0.153738	7.3237	2.41e-13	4.87e-12	-1.02361	0.128076	0.286038	0.207057	1	1	TRUE
RS00440	threonine_synthase	-2.18903	7.202	9.14828	0.00248952	0.0304372	540.52	1.68234	-1.68234	0.65202	2.5802	0.00987421	0.0276392	-1.93569	0.085895	0.0262835	0.0560893	1	1	TRUE
RS00470	50S_ribosomal_protein_L2	1.16395	8.73452	17.1517	3.45e-05	0.00151285	1390.86	-0.941406	0.941406	0.145754	-6.45887	1.05e-10	1.56e-09	1.05268	0.104173	0.0676321	0.0859024	1	1	TRUE
RS00480	50S_ribosomal_protein_L22	1.18809	8.18493	15.7152	7.36e-05	0.00254107	948.628	-0.960926	0.960926	0.179842	-5.34316	9.13e-08	8.98e-07	1.07451	0.0976181	0.0461282	0.0718731	1	1	TRUE
RS00490	50S_ribosomal_protein_L16	1.18855	8.16947	17.2501	3.28e-05	0.00146285	938.905	-0.966145	0.966145	0.158604	-6.09156	1.12e-09	1.48e-08	1.07735	0.0974336	0.0456555	0.0715445	1	1	TRUE
RS00495	50S_ribosomal_protein_L29	1.22308	7.14862	16.3108	5.38e-05	0.0020597	462.1	-0.975255	0.975255	0.209727	-4.65011	3.32e-06	2.53e-05	1.09917	0.0852584	0.0224702	0.0538643	1	1	TRUE
RS00500	30S_ribosomal_protein_S17	1.37726	7.90929	24.8178	6.3e-07	5.9e-05	781.069	-1.15648	1.15648	0.135043	-8.56378	1.09e-17	3.11e-16	1.26687	0.0943306	0.0379805	0.0661555	1	1	TRUE
RS00505	50S_ribosomal_protein_L14	1.12203	7.78232	17.5012	2.87e-05	0.0013181	719.977	-0.887571	0.887571	0.163315	-5.43473	5.49e-08	5.72e-07	1.0048	0.0928163	0.0350098	0.0639131	1	1	TRUE
RS00510	50S_ribosomal_protein_L24	1.38193	7.90628	24.9023	6.03e-07	5.86e-05	779.039	-1.16009	1.16009	0.132597	-8.74904	2.15e-18	6.62e-17	1.27101	0.0942947	0.0378818	0.0660882	1	1	TRUE
RS00520	30S_ribosomal_protein_S14_type_Z	1.11803	7.16804	16.7094	4.36e-05	0.00176653	469.473	-0.88623	0.88623	0.166278	-5.32983	9.83e-08	9.57e-07	1.00213	0.08549	0.0228287	0.0541593	1	1	TRUE
RS00525	30S_ribosomal_protein_S8	1.30457	8.26209	25.7102	3.97e-07	4.3e-05	1000.53	-1.07982	1.07982	0.121146	-8.91339	4.95e-19	1.65e-17	1.19219	0.0985383	0.0486518	0.073595	1	1	TRUE
RS00530	50S_ribosomal_protein_L6	1.34104	8.68573	23.1976	1.46e-06	0.00011473	1339.53	-1.12828	1.12828	0.115113	-9.80149	1.11e-22	4.84e-21	1.23466	0.103591	0.0651362	0.0843635	1	1	TRUE
RS00540	30S_ribosomal_protein_S5	1.2733	8.39302	24.0272	9.5e-07	7.97e-05	1096.46	-1.04713	1.04713	0.135399	-7.73367	1.04e-14	2.53e-13	1.16022	0.1001	0.0533166	0.0767082	1	1	TRUE
RS00545	50S_ribosomal_protein_L30	1.67729	7.54774	34.1724	5.04e-09	9.09e-07	604.252	-1.44642	1.44642	0.165295	-8.75058	2.12e-18	6.62e-17	1.56186	0.0900185	0.0293825	0.0597005	1	1	TRUE
RS00725	heat-inducible_transcriptional_repressor_HrcA	1.19896	8.30011	16.9043	3.93e-05	0.00167806	1027.86	-0.970327	0.970327	0.178645	-5.43159	5.59e-08	5.79e-07	1.08464	0.0989917	0.0499808	0.0744862	1	1	TRUE
RS00730	nucleotide_exchange_factor_GrpE	1.48563	8.65078	22.3686	2.25e-06	0.000158692	1303.6	-1.26132	1.26132	0.183808	-6.86215	6.78e-12	1.18e-10	1.37348	0.103174	0.0633893	0.0832817	1	1	TRUE
RS00735	molecular_chaperone_DnaK	1.33138	11.0332	17.2566	3.27e-05	0.00146285	6837.87	-1.10648	1.10648	0.172627	-6.40968	1.46e-10	2.14e-09	1.21893	0.131589	0.3325	0.232044	1	1	TRUE
RS00740	chaperone_DnaJ	1.1723	8.74233	16.3564	5.25e-05	0.00202669	1399.32	-0.93715	0.93715	0.181123	-5.17411	2.29e-07	2.12e-06	1.05473	0.104266	0.0680435	0.0861547	1	1	TRUE
RS00790	alpha/beta_hydrolase	-1.90281	5.31944	10.216	0.00139227	0.020718	144.015	1.84068	-1.84068	0.502475	3.66322	0.000249063	0.00125516	-1.87174	0.0634425	0.00700291	0.0352227	1	1	TRUE
RS01075	tyrosine--tRNA_ligase	1.15718	7.56348	16.8613	4.02e-05	0.00169432	616.184	-0.937288	0.937288	0.141717	-6.61382	3.75e-11	5.76e-10	1.04724	0.0902063	0.0299627	0.0600845	1	1	TRUE
RS01085	DNA-directed_RNA_polymerase_subunit_beta	1.13662	10.9315	16.1707	5.79e-05	0.00216291	6394.71	-0.919707	0.919707	0.091845	-10.0137	1.33e-23	6.27e-22	1.02817	0.130375	0.310951	0.220663	1	1	TRUE
RS01400	hypothetical_protein	-3.51388	2.08589	9.91572	0.00163873	0.0228483	14.9694	2.07664	-2.07664	0.693209	2.9957	0.0027382	0.00933784	-2.79526	0.0248775	0.000727907	0.0128027	1	1	TRUE
RS01415	amino_acid_ABC_transporter_permease	1.15262	9.4257	15.0195	0.000106406	0.00325643	2248.93	-0.938712	0.938712	0.158014	-5.94069	2.84e-09	3.57e-08	1.04567	0.112416	0.109357	0.110887	1	1	TRUE
RS01565	TetR_family_transcriptional_regulator	-1.36328	6.7607	20.5293	5.87e-06	0.000371106	377.729	1.53535	-1.53535	0.224683	6.83338	8.29e-12	1.43e-10	-1.44931	0.0806318	0.0183676	0.0494997	1	1	TRUE
RS01570	antibiotic_ABC_transporter_permease	-1.53416	7.09532	33.0941	8.78e-09	1.47e-06	478.346	1.72154	-1.72154	0.173231	9.93782	2.85e-23	1.28e-21	-1.62785	0.0846227	0.0232602	0.0539415	1	1	TRUE
RS01575	glycosyl_transferase_family_2	-1.51966	5.79156	22.421	2.19e-06	0.000156693	193.999	1.68687	-1.68687	0.245677	6.86622	6.59e-12	1.16e-10	-1.60326	0.0690734	0.00943346	0.0392534	1	1	TRUE
RS01625	membrane_protein	-3.85449	3.04487	9.25356	0.00235038	0.0294766	30.9783	2.19393	-2.19393	0.694431	3.15932	0.00158137	0.00599437	-3.02421	0.0363148	0.00150636	0.0189106	1	1	TRUE
RS01630	glycerol_kinase	-1.14483	10.5268	16.2088	5.67e-05	0.00215659	5082.07	1.33996	-1.33996	0.115313	11.6202	3.25e-31	1.85e-29	-1.2424	0.125548	0.247122	0.186335	1	1	TRUE
RS01635	alpha-glycerophosphate_oxidase	-0.982444	11.2197	13.0165	0.000308766	0.00715454	8204.06	1.18902	-1.18902	0.0753792	15.7738	4.71e-56	5.07e-54	-1.08573	0.133813	0.398933	0.266373	1	1	TRUE
RS01775	RNA_methyltransferase	-6.80485	12.9636	15.1307	0.000100316	0.00315082	31041.9	1.81915	-1.81915	0.663663	2.74107	0.00612389	0.0183622	-4.312	0.154611	1.50945	0.83203	1	1	TRUE
RS02870	transcriptional_regulator	1.26581	11.0462	10.3831	0.00127175	0.0194602	6881.23	-1.04697	1.04697	0.237726	-4.40409	1.06e-05	7.25e-05	1.15639	0.131743	0.334608	0.233176	1	1	TRUE
RS02875	hypothetical_protein	-3.22876	6.51854	9.22998	0.00238084	0.0296296	346.792	1.79125	-1.79125	0.695818	2.5743	0.0100442	0.0280745	-2.51001	0.0777437	0.0168632	0.0473035	1	1	TRUE
RS02965	hypothetical_protein	-1.2426	7.07199	21.8609	2.93e-06	0.000198118	465.827	1.43478	-1.43478	0.146403	9.80022	1.12e-22	4.84e-21	-1.33869	0.0843445	0.0226514	0.053498	1	1	TRUE
RS02970	acetoin_reductase	1.21346	13.5853	12.6532	0.000374919	0.00828567	40122.4	-1.00171	1.00171	0.158352	-6.32584	2.52e-10	3.59e-09	1.10759	0.162026	1.951	1.05651	1	1	TRUE
RS02975	bifunctional_DnaQ_family_exonuclease/ATP-dependent_helicase	-3.04585	8.82787	9.81201	0.00173376	0.0237151	1710.4	1.83704	-1.83704	0.692933	2.6511	0.00802289	0.0230569	-2.44144	0.105286	0.0831704	0.0942282	1	1	TRUE
RS03050	chorismate_mutase	-1.65654	4.00333	8.55304	0.00344945	0.0375438	56.3238	1.61819	-1.61819	0.507442	3.18891	0.00142812	0.00548862	-1.63736	0.047746	0.00273881	0.0252424	1	1	TRUE
RS03115	IS3_family_transposase	-1.46189	3.63782	15.0631	0.000103978	0.00320225	42.4668	1.5663	-1.5663	0.351984	4.44992	8.59e-06	6.01e-05	-1.5141	0.0433866	0.002065	0.0227258	1	1	TRUE
RS03145	phosphoserine_phosphatase_SerB	-2.43152	5.18791	8.07819	0.00448013	0.0429022	134.727	2.01546	-2.01546	0.613986	3.28258	0.0010286	0.00424219	-2.22349	0.0618739	0.00655126	0.0342126	1	1	TRUE
RS03165	endonuclease	-0.957447	8.34171	11.8582	0.000574087	0.0112189	1112.71	1.14086	-1.14086	0.169765	6.72027	1.81e-11	2.98e-10	-1.04916	0.0994878	0.054107	0.0767974	1	1	TRUE
RS03220	IS3_family_transposase	-1.31296	7.24976	25.1222	5.38e-07	5.57e-05	528.512	1.5059	-1.5059	0.153806	9.79091	1.23e-22	5.19e-21	-1.40943	0.0864647	0.0256995	0.0560821	1	1	TRUE
RS03230	molecular_chaperone_Hsp33	-1.58238	5.81361	27.1384	1.89e-07	2.49e-05	196.51	1.76502	-1.76502	0.190843	9.24855	2.28e-20	8.16e-19	-1.6737	0.0693363	0.00955554	0.0394459	1	1	TRUE
RS03235	YSIRK-targeted_surface_antigen_transcriptional_regulator	-0.972664	8.58057	11.0034	0.000909445	0.0151553	1312.23	1.14858	-1.14858	0.187927	6.11185	9.85e-10	1.32e-08	-1.06062	0.102337	0.0638088	0.0830727	1	1	TRUE
RS03355	hypothetical_protein	-0.962013	5.49359	9.11038	0.00254164	0.0308419	154.159	1.15078	-1.15078	0.19906	5.78108	7.42e-09	8.82e-08	-1.0564	0.0655195	0.00749616	0.0365079	1	1	TRUE
RS03465	ABC_transporter_ATP-binding_protein	1.70246	4.83011	10.5652	0.00115238	0.0180886	89.2813	-1.38304	1.38304	0.394222	-3.50826	0.000451046	0.00212573	1.54275	0.0576066	0.00434141	0.030974	1	1	TRUE
RS03470	iron_export_ABC_transporter_permease_subunit_FetB	1.92672	6.17405	26.705	2.37e-07	3.01e-05	230.21	-1.67128	1.67128	0.237506	-7.0368	1.97e-12	3.7e-11	1.799	0.0736351	0.0111943	0.0424147	1	1	TRUE
RS03485	membrane_protein	1.18518	4.50007	9.27977	0.00231698	0.0292084	71.3444	-0.933985	0.933985	0.299157	-3.12206	0.00179593	0.00660099	1.05958	0.0536704	0.00346921	0.0285698	1	1	TRUE
RS03630	ribonuclease_3	-1.63473	5.12898	13.6525	0.000219943	0.00560337	123.849	1.7136	-1.7136	0.394793	4.34051	1.42e-05	9.3e-05	-1.67417	0.0611711	0.00602232	0.0335967	1	1	TRUE
RS03690	phage_shock_protein_C	1.46184	9.7002	12.8369	0.000339849	0.0077276	2694.83	-1.2283	1.2283	0.261426	-4.69847	2.62e-06	2.05e-05	1.34507	0.11569	0.131039	0.123365	1	1	TRUE
RS03830	22C3-bisphosphoglycerate-dependent_phosphoglycerate_mutase	1.12675	11.0245	14.3583	0.000151112	0.00419899	6818.42	-0.917027	0.917027	0.114415	-8.01491	1.1e-15	2.89e-14	1.02189	0.131484	0.331554	0.231519	1	1	TRUE
RS03955	transcription_antiterminator_BglG	-3.46938	3.97287	14.0161	0.000181255	0.0048196	59.1391	2.60145	-2.60145	0.644836	4.03427	5.48e-05	0.000314814	-3.03541	0.0473826	0.00287571	0.0251292	1	1	TRUE
RS03975	glycerate_kinase	-1.94589	4.58446	20.1912	7.01e-06	0.000426218	83.3581	2.01139	-2.01139	0.337586	5.95817	2.55e-09	3.23e-08	-1.97864	0.0546768	0.00405339	0.0293651	1	1	TRUE
RS03980	gluconate_proton_symporter	-2.20198	5.5152	38.2581	6.2e-10	1.21e-07	161.374	2.34393	-2.34393	0.235824	9.93935	2.81e-23	1.28e-21	-2.27296	0.0657774	0.00784699	0.0368122	1	1	TRUE
RS04025	competence_protein_CoiA	-2.81641	3.17536	7.99876	0.00468094	0.043635	33.1818	1.97264	-1.97264	0.67246	2.93347	0.00335191	0.0108839	-2.39453	0.0378711	0.00161351	0.0197423	1	1	TRUE
RS04150	membrane_protein	-1.42866	4.71296	10.3852	0.00127029	0.0194602	91.7578	1.51934	-1.51934	0.402836	3.77161	0.000162197	0.000849122	-1.474	0.0562093	0.00446184	0.0303356	1	1	TRUE
RS04330	membrane_protein	-4.17895	5.78258	12.8699	0.000333911	0.00762823	211.239	2.09534	-2.09534	0.695399	3.01314	0.00258555	0.00894325	-3.13714	0.0689663	0.0102718	0.039619	1	1	TRUE
RS04545	hypothetical_protein	-1.17996	8.42539	22.5842	2.01e-06	0.000148288	1188.95	1.38505	-1.38505	0.109472	12.6521	1.09e-36	7.28e-35	-1.2825	0.100486	0.0578144	0.0791502	1	1	TRUE
RS04590	glutamine--fructose-6-phosphate_aminotransferase	1.5516	10.6797	20.4127	6.24e-06	0.000384444	5320.93	-1.33002	1.33002	0.180272	-7.37783	1.61e-13	3.28e-12	1.44081	0.127373	0.258737	0.193055	1	1	TRUE
RS04595	hypothetical_protein	-3.19004	4.61505	11.5716	0.00066966	0.0122044	92.2136	2.4444	-2.4444	0.639537	3.82214	0.000132296	0.000705944	-2.81722	0.0550417	0.004484	0.0297629	1	1	TRUE
RS04600	amino_acid_ABC_transporter_permease	-1.46485	2.77146	11.1364	0.00084648	0.0146026	22.5893	1.45987	-1.45987	0.465511	3.13606	0.00171235	0.00641551	-1.46236	0.033054	0.00109843	0.0170762	1	1	TRUE
RS04660	L-lactate_dehydrogenase	1.42081	11.4931	18.0417	2.16e-05	0.00105165	9395.03	-1.19939	1.19939	0.183172	-6.54787	5.84e-11	8.83e-10	1.3101	0.137074	0.456845	0.296959	1	1	TRUE
RS04765	tetracycline_resistance_ribosomal_protection_protein_Tet(M)	1.63709	7.84867	14.1432	0.000169408	0.00455437	750.23	-1.2866	1.2866	0.360918	-3.56481	0.000364116	0.00175446	1.46184	0.0936076	0.0364809	0.0650442	1	1	TRUE
RS04785	hypothetical_protein	-1.08989	5.6255	8.05568	0.00453612	0.0430269	168.193	1.2313	-1.2313	0.272551	4.51769	6.25e-06	4.5e-05	-1.1606	0.0670928	0.00817858	0.0376357	1	1	TRUE
RS04790	site-specific_integrase	-1.29846	7.24428	20.0687	7.47e-06	0.000443334	526.575	1.47369	-1.47369	0.210825	6.9901	2.75e-12	5.07e-11	-1.38608	0.0863992	0.0256054	0.0560023	1	1	TRUE
RS05035	hypothetical_protein	2.89213	10.5844	93.1596	4.82e-22	4.57e-19	4913.04	-2.65864	2.65864	0.108066	-24.6021	1.2e-133	5.81e-131	2.77538	0.126235	0.238903	0.182569	1	1	TRUE
RS05040	DNA-binding_response_regulator	-1.00453	5.19384	8.0769	0.0044833	0.0429022	125.468	1.17784	-1.17784	0.257836	4.5682	4.92e-06	3.61e-05	-1.09119	0.0619446	0.00610103	0.0340228	1	1	TRUE
RS05130	carbamoyl_phosphate_synthase_large_subunit	-1.82789	4.48624	26.1107	3.22e-07	3.83e-05	78.5864	1.95472	-1.95472	0.294429	6.63904	3.16e-11	4.97e-10	-1.89131	0.0535054	0.00382136	0.0286634	1	1	TRUE
RS05135	carbamoyl_phosphate_synthase_small_subunit	-1.54921	2.95874	11.9227	0.00055455	0.0110141	26.0348	1.54812	-1.54812	0.449856	3.44138	0.000578763	0.00262544	-1.54867	0.0352875	0.00126598	0.0182767	1	1	TRUE
RS05140	aspartate_carbamoyltransferase	-2.44165	2.28818	25.2777	4.96e-07	5.25e-05	16.3737	2.19952	-2.19952	0.528174	4.16438	3.12e-05	0.000190168	-2.32058	0.0272901	0.000796191	0.0140432	1	1	TRUE
RS06390	hypothetical_protein	-0.919825	5.92074	8.47586	0.0035989	0.0384041	206.888	1.1082	-1.1082	0.187459	5.91171	3.39e-09	4.23e-08	-1.01401	0.0706141	0.0100602	0.0403371	1	1	TRUE
RS06395	PTS_fructose_transporter_subunit_IIC	-1.17808	9.75107	16.6569	4.48e-05	0.00180109	2988.11	1.36645	-1.36645	0.189268	7.21966	5.21e-13	1.02e-11	-1.27227	0.116297	0.145301	0.130799	1	1	TRUE
RS06400	1-phosphofructokinase	-0.979759	7.90284	15.2822	9.26e-05	0.00302364	824.796	1.18259	-1.18259	0.137898	8.57581	9.84e-18	2.84e-16	-1.08117	0.0942537	0.0401068	0.0671802	1	1	TRUE
RS06405	DeoR_family_transcriptional_regulator	-1.07745	7.61688	18.6958	1.53e-05	0.000786339	677.575	1.27922	-1.27922	0.123725	10.3392	4.68e-25	2.28e-23	-1.17834	0.0908432	0.032948	0.0618956	1	1	TRUE
RS06410	peptidoglycan_branched_peptide_synthesis_protein	1.23494	8.59785	18.5742	1.63e-05	0.000819775	1267.7	-0.999411	0.999411	0.198632	-5.03147	4.87e-07	4.29e-06	1.11718	0.102543	0.0616435	0.0820931	1	1	TRUE
RS06415	hypothetical_protein	1.62001	12.9677	24.7415	6.56e-07	5.91e-05	26083.3	-1.38503	1.38503	0.178291	-7.76838	7.95e-15	1.95e-13	1.50252	0.15466	1.26833	0.711497	1	1	TRUE
RS06465	30S_ribosomal_protein_S16	-0.941125	6.71177	9.12279	0.00252444	0.0307099	360.181	1.12478	-1.12478	0.221821	5.07067	3.96e-07	3.54e-06	-1.03295	0.0800483	0.0175143	0.0487813	1	1	TRUE
RS06500	RNA_pseudouridine_synthase	-0.971621	7.85254	16.0673	6.11e-05	0.00221984	797.085	1.17826	-1.17826	0.129802	9.07735	1.11e-19	3.85e-18	-1.07494	0.0936537	0.0387593	0.0662065	1	1	TRUE
RS06735	TIGR01212_family_radical_SAM_protein	-1.12403	6.18273	13.4785	0.000241318	0.00605285	249.652	1.30879	-1.30879	0.175091	7.47493	7.72e-14	1.68e-12	-1.21641	0.0737387	0.0121397	0.0429392	1	1	TRUE
RS06740	phosphatase_PAP2_family_protein	-1.4009	7.61787	24.8685	6.14e-07	5.86e-05	680.459	1.58963	-1.58963	0.152474	10.4255	1.9e-25	9.66e-24	-1.49526	0.0908549	0.0330882	0.0619715	1	1	TRUE
RS06745	membrane_protein	-1.16477	6.97155	17.6628	2.64e-05	0.00124596	433.627	1.36368	-1.36368	0.158587	8.59894	8.05e-18	2.36e-16	-1.26423	0.0831466	0.0210857	0.0521161	1	1	TRUE
RS06780	hypothetical_protein	-0.959182	6.33557	7.69106	0.0055495	0.0483941	275.525	1.12985	-1.12985	0.230636	4.89884	9.64e-07	7.91e-06	-1.04452	0.0755616	0.0133978	0.0444797	1	1	TRUE
RS06810	glycosyl_transferase_family_2	1.12033	7.5069	15.6053	7.8e-05	0.00261874	593.449	-0.895436	0.895436	0.162845	-5.4987	3.83e-08	4.03e-07	1.00788	0.0895314	0.0288572	0.0591943	1	1	TRUE
RS06890	30S_ribosomal_protein_S21	1.41938	9.14434	13.4293	0.000247728	0.00615023	1835.14	-1.19267	1.19267	0.248169	-4.80589	1.54e-06	1.22e-05	1.30603	0.10906	0.0892359	0.0991482	1	1	TRUE
RS06895	Fe-S_oxidoreductase	-3.35717	5.73039	12.8117	0.000344459	0.00775989	200.716	2.11594	-2.11594	0.687613	3.07723	0.00208936	0.00748074	-2.73655	0.0683438	0.00976005	0.0390519	1	1	TRUE
RS06900	amino_acid_ABC_transporter_substrate-binding_protein	-3.54606	6.03506	83.6463	5.92e-20	3.6e-17	235.159	3.61024	-3.61024	0.264281	13.6606	1.75e-42	1.54e-40	-3.57815	0.0719775	0.0114349	0.0417062	1	1	TRUE
RS07605	hypothetical_protein	-3.48094	3.21975	9.6002	0.00194556	0.0256745	34.6202	2.20339	-2.20339	0.686463	3.20977	0.0013284	0.00517382	-2.84216	0.0384005	0.00168345	0.020042	1	1	TRUE
RS07860	glycerol_transporter	1.14005	10.2885	12.5444	0.000397401	0.00855644	4089.82	-0.924879	0.924879	0.175536	-5.26888	1.37e-07	1.31e-06	1.03246	0.122706	0.198873	0.160789	1	1	TRUE
RS07870	MerR_family_transcriptional_regulator	-2.94651	6.28151	8.54119	0.00347199	0.0375438	292.471	1.73463	-1.73463	0.69455	2.49749	0.0125076	0.0336022	-2.34057	0.0749167	0.0142218	0.0445693	1	1	TRUE
RS07945	pyruvate2C_phosphate_dikinase	2.37268	8.75853	65.5902	5.55e-16	2.08e-13	1389.23	-2.1334	2.1334	0.148864	-14.3312	1.4e-46	1.35e-44	2.25304	0.104459	0.0675532	0.0860061	1	1	TRUE
RS07950	phosphoenolpyruvate_synthase_regulatory_protein	2.11492	6.19252	29.4508	5.74e-08	8.21e-06	232.494	-1.85146	1.85146	0.248879	-7.43918	1.01e-13	2.16e-12	1.98319	0.0738554	0.0113053	0.0425803	1	1	TRUE
RS07955	CBS_domain-containing_protein	1.7067	5.66167	19.8746	8.27e-06	0.000481816	161.286	-1.44434	1.44434	0.259332	-5.56946	2.56e-08	2.75e-07	1.57552	0.0675242	0.00784272	0.0376835	1	1	TRUE
RS08055	LacI_family_transcriptional_regulator	1.15701	7.39953	15.153	9.91e-05	0.00315082	549.254	-0.939396	0.939396	0.167264	-5.61623	1.95e-08	2.19e-07	1.0482	0.0882509	0.0267081	0.0574795	1	1	TRUE
RS08205	FMN-binding_protein	-2.41745	10.0841	10.5792	0.00114365	0.0180097	4010.07	1.81007	-1.81007	0.657488	2.75301	0.00590495	0.0177883	-2.11376	0.120269	0.194995	0.157632	1	1	TRUE
RS08225	aquaporin	-0.973323	5.48525	7.79879	0.00522813	0.0463181	152.533	1.14343	-1.14343	0.224667	5.08945	3.59e-07	3.22e-06	-1.05838	0.0654201	0.00741711	0.0364186	1	1	TRUE
RS08235	MFS_transporter	-1.18465	8.98495	20.0785	7.43e-06	0.000443334	1765.55	1.38432	-1.38432	0.191316	7.23581	4.63e-13	9.15e-12	-1.28449	0.107159	0.0858523	0.0965059	1	1	TRUE
RS08295	nucleoid-associated_protein2C_YbaB/EbfC_family	1.37613	5.93431	8.66077	0.00325133	0.036213	195.658	-1.12152	1.12152	0.332009	-3.37798	0.000730193	0.00318331	1.24883	0.0707759	0.0095141	0.040145	1	1	TRUE
RS08330	30S_ribosomal_protein_S14	1.30539	4.86842	12.0076	0.000529843	0.0106099	92.7364	-1.05308	1.05308	0.271912	-3.87287	0.00010756	0.000588543	1.17924	0.0580635	0.00450943	0.0312865	1	1	TRUE
RS09030	iron_ABC_transporter_substrate-binding_protein	-0.943743	7.20748	11.902	0.000560726	0.0110914	506.578	1.13623	-1.13623	0.144421	7.86748	3.62e-15	9.1e-14	-1.03998	0.0859604	0.024633	0.0552967	1	1	TRUE
RS09045	PTS_mannose_transporter_subunit_IID	-1.15548	9.31204	20.8978	4.84e-06	0.000314307	2197.53	1.36308	-1.36308	0.0889465	15.3248	5.22e-53	5.33e-51	-1.25928	0.111061	0.106858	0.108959	1	1	TRUE
RS09050	PTS_mannose_transporter_subunit_IIC	-1.08185	8.50346	19.8259	8.48e-06	0.000485612	1255.77	1.28611	-1.28611	0.138235	9.30375	1.36e-20	5.05e-19	-1.18398	0.101417	0.0610633	0.0812401	1	1	TRUE
RS09205	hypothetical_protein	-3.51573	0.942068	9.79202	0.00175271	0.0238899	5.66806	1.82501	-1.82501	0.695613	2.6236	0.00870064	0.0247476	-2.67037	0.0112356	0.000275617	0.00575562	1	1	TRUE
RS09235	hypothetical_protein	-3.75786	5.33299	10.9313	0.000945555	0.0155969	153.92	1.95271	-1.95271	0.6957	2.80684	0.00500308	0.0153825	-2.85529	0.0636042	0.00748455	0.0355444	1	1	TRUE
RS09370	hypothetical_protein	1.16373	6.06743	11.7028	0.000624046	0.011643	216.544	-0.934927	0.934927	0.224221	-4.16967	3.05e-05	0.000187573	1.04933	0.0723635	0.0105297	0.0414466	1	1	TRUE
RS09390	ISL3_family_transposase	-2.65092	4.9244	9.86106	0.00168814	0.0233366	112.698	2.17458	-2.17458	0.614094	3.54112	0.000398437	0.00190561	-2.41275	0.0587311	0.00548006	0.0321056	1	1	TRUE
RS09425	hypothetical_protein	-2.79866	5.86424	11.2262	0.000806516	0.0141877	217.359	1.94802	-1.94802	0.673818	2.89102	0.00383999	0.0122538	-2.37334	0.0699401	0.0105694	0.0402548	1	1	TRUE
RS09545	rhodanese	-0.922727	11.2693	11.2449	0.000798402	0.0141789	8473.57	1.12448	-1.12448	0.0881778	12.7524	3.02e-37	2.09e-35	-1.0236	0.134405	0.412038	0.273221	1	1	TRUE
RS09550	hypothetical_protein	-1.04052	12.244	13.7266	0.000211433	0.00541491	16709.8	1.24088	-1.24088	0.0998923	12.4222	1.98e-35	1.28e-33	-1.1407	0.146029	0.812536	0.479282	1	1	TRUE
RS09620	MFS_transporter	-1.31702	4.5768	9.18258	0.00244329	0.0301753	81.5915	1.40517	-1.40517	0.365898	3.84032	0.000122873	0.000662967	-1.36109	0.0545854	0.00396749	0.0292765	1	1	TRUE
RS09645	pathogenicity_protein	-1.59606	3.65165	8.6603	0.00325218	0.036213	43.7843	1.54857	-1.54857	0.512752	3.02011	0.00252686	0.0087873	-1.57231	0.0435516	0.00212907	0.0228404	1	1	TRUE
RS09705	molecular_chaperone_GroEL	1.28709	9.70039	19.6677	9.21e-06	0.000515392	2713.21	-1.05843	1.05843	0.145782	-7.26038	3.86e-13	7.71e-12	1.17276	0.115692	0.131933	0.123813	1	1	TRUE
RS09710	co-chaperone_GroES	1.41269	6.64458	19.7281	8.93e-06	0.000505154	323.014	-1.17332	1.17332	0.194124	-6.04418	1.5e-09	1.95e-08	1.29301	0.079247	0.015707	0.047477	1	1	TRUE
RS09715	ABC_transporter_ATP-binding_protein	-0.94562	5.08333	7.8671	0.00503422	0.0458736	115.745	1.13041	-1.13041	0.231291	4.88739	1.02e-06	8.35e-06	-1.03801	0.0606266	0.00562826	0.0331275	1	1	TRUE
RS09745	anaerobic_ribonucleoside-triphosphate_reductase_activating_protein	1.50291	6.59087	25.8568	3.68e-07	4.16e-05	310.874	-1.27282	1.27282	0.158126	-8.04937	8.32e-16	2.21e-14	1.38786	0.0786064	0.0151166	0.0468615	1	1	TRUE
RS09750	GNAT_family_acetyltransferase	2.0095	9.14678	44.2273	2.92e-11	6.19e-09	1826.41	-1.79175	1.79175	0.128455	-13.9484	3.22e-44	2.97e-42	1.90062	0.10909	0.0888115	0.0989506	1	1	TRUE
RS09755	hypothetical_protein	1.78364	9.297	42.9299	5.67e-11	1.15e-08	2035.88	-1.56756	1.56756	0.0902945	-17.3606	1.64e-67	1.99e-65	1.6756	0.110881	0.0989974	0.104939	1	1	TRUE
RS09760	hypothetical_protein	1.76203	7.68619	28.6422	8.71e-08	1.21e-05	663.083	-1.5367	1.5367	0.182512	-8.4197	3.77e-17	1.06e-15	1.64936	0.0916698	0.0322432	0.0619565	1	1	TRUE
RS09765	anaerobic_ribonucleoside-triphosphate_reductase	2.13782	10.1044	55.4658	9.51e-14	2.31e-11	3548.89	-1.92073	1.92073	0.0902821	-21.2748	1.94e-100	5.38e-98	2.02928	0.120511	0.172569	0.14654	1	1	TRUE
RS09775	hypothetical_protein	-2.81719	2.21764	8.35601	0.00384414	0.0396965	16.2013	1.87841	-1.87841	0.682608	2.75182	0.00592653	0.0178256	-2.3478	0.0264488	0.00078781	0.0136183	1	1	TRUE
RS09795	arsenate_reductase	1.21581	10.6226	15.7194	7.35e-05	0.00254107	5156.91	-0.999151	0.999151	0.157254	-6.35375	2.1e-10	3.01e-09	1.10748	0.126691	0.250761	0.188726	1	1	TRUE
RS09830	cold-shock_protein	2.38036	8.6609	26.6217	2.47e-07	3.01e-05	1293.98	-2.0899	2.0899	0.300254	-6.96043	3.39e-12	6.2e-11	2.23513	0.103295	0.0629213	0.083108	1	1	TRUE
RS09935	peptidase	-4.04018	3.96006	14.8927	0.000113801	0.00339728	59.333	2.80791	-2.80791	0.664828	4.22352	2.41e-05	0.000151261	-3.42405	0.0472299	0.00288514	0.0250575	1	1	TRUE
RS09950	hypothetical_protein	-3.64344	9.42327	126.914	1.94e-29	4.72e-26	2477.3	3.7741	-3.7741	0.203957	18.5044	1.9e-76	2.84e-74	-3.70877	0.112387	0.120462	0.116425	1	1	TRUE
RS09955	carbamate_kinase	-3.86184	9.49742	122.174	2.11e-28	3.43e-25	2605.98	3.96499	-3.96499	0.224398	17.6694	7.21e-70	9.32e-68	-3.91341	0.113272	0.126719	0.119995	1	1	TRUE
RS09960	ornithine_carbamoyltransferase_12C_catabolic	-3.93116	9.39621	147.229	6.99e-34	3.4e-30	2440.27	4.05753	-4.05753	0.204114	19.8787	6.22e-88	1.2e-85	-3.99434	0.112064	0.118661	0.115363	1	1	TRUE
RS10075	hypothetical_protein	1.36066	3.76221	9.15503	0.00248035	0.0304014	41.3512	-1.05932	1.05932	0.394386	-2.686	0.00723122	0.0211196	1.20999	0.0448702	0.00201076	0.0234405	1	1	TRUE
RS10085	hypothetical_protein	-4.88623	4.38737	14.3737	0.000149882	0.00419899	80.8243	2.17611	-2.17611	0.692408	3.14281	0.00167336	0.00629378	-3.53117	0.0523263	0.00393019	0.0281282	1	1	TRUE
RS10105	transcriptional_regulator	1.24641	6.21909	13.8808	0.000194783	0.00506853	240.789	-1.00431	1.00431	0.236022	-4.25516	2.09e-05	0.000133106	1.12536	0.0741723	0.0117087	0.0429405	1	1	TRUE
RS10185	transglycosylase	-1.22464	6.00721	15.8066	7.02e-05	0.00245602	223.125	1.41215	-1.41215	0.217603	6.48956	8.61e-11	1.29e-09	-1.31839	0.0716453	0.0108497	0.0412475	1	1	TRUE
RS10260	hypothetical_protein	1.55067	6.18951	14.9094	0.000112797	0.0033881	233.952	-1.30459	1.30459	0.269125	-4.84751	1.25e-06	1.01e-05	1.42763	0.0738195	0.0113762	0.0425979	1	1	TRUE
RS10265	arginine_deiminase	3.16774	14.4043	91.9961	8.68e-22	6.04e-19	69328.5	-2.94014	2.94014	0.0979569	-30.0147	6.32e-198	4.08e-195	3.05394	0.171794	3.37119	1.77149	1	1	TRUE
RS10270	GNAT_family_N-acetyltransferase	2.87484	12.7677	79.372	5.14e-19	2.5e-16	22357.9	-2.62618	2.62618	0.14736	-17.8216	4.8e-71	6.65e-69	2.75051	0.152275	1.08718	0.619729	1	1	TRUE
RS10275	ornithine_carbamoyltransferase	2.65848	14.3791	58.5278	2e-14	5.74e-12	68383	-2.42788	2.42788	0.140839	-17.2387	1.36e-66	1.55e-64	2.54318	0.171493	3.32521	1.74835	1	1	TRUE
RS10280	arginine-ornithine_antiporter	2.83227	14.4837	64.8959	7.9e-16	2.74e-13	73529.3	-2.55622	2.55622	0.193465	-13.2128	7.4e-40	5.97e-38	2.69425	0.17274	3.57546	1.8741	1	1	TRUE
RS10285	carbamate_kinase	2.74682	14.2428	67.1819	2.48e-16	1e-13	62188.1	-2.51495	2.51495	0.127779	-19.682	3.07e-86	5.41e-84	2.63088	0.169868	3.02398	1.59692	1	1	TRUE
RS10290	tryptophan--tRNA_ligase	-1.70117	6.90944	34.6312	3.98e-09	7.46e-07	419.998	1.88898	-1.88898	0.160988	11.7336	8.57e-32	5.03e-30	-1.79507	0.0824058	0.0204229	0.0514143	1	1	TRUE
RS10295	DUF1275_family_protein	-2.25532	3.42166	18.9283	1.36e-05	0.000717868	37.9674	2.11368	-2.11368	0.50402	4.19364	2.75e-05	0.000170424	-2.1845	0.0408087	0.00184621	0.0213274	1	1	TRUE
RS10300	membrane_protein	-1.35529	4.03693	11.032	0.000895519	0.0150262	55.7761	1.45974	-1.45974	0.337597	4.32392	1.53e-05	9.96e-05	-1.40752	0.0481467	0.00271218	0.0254294	1	1	TRUE
RS10305	ABC-F_family_ATPase	-1.07491	8.03867	15.672	7.53e-05	0.00256547	903.914	1.26953	-1.26953	0.136643	9.29091	1.53e-20	5.59e-19	-1.17222	0.0958737	0.0439539	0.0699138	1	1	TRUE
RS10310	copper_ABC_transporter_permease	-1.25431	6.76031	13.1126	0.000293309	0.00689487	379.978	1.41742	-1.41742	0.304849	4.64957	3.33e-06	2.53e-05	-1.33586	0.0806272	0.0184769	0.049552	1	1	TRUE
RS10400	hypothetical_protein	-6.59682	4.2128	17.2298	3.31e-05	0.00146511	72.3484	2.03508	-2.03508	0.676062	3.0102	0.00261078	0.00901441	-4.31595	0.0502442	0.00351803	0.0268811	1	1	TRUE
RS10420	hypothetical_protein	-2.62242	2.95313	8.84473	0.00293936	0.0338932	28.0385	1.94213	-1.94213	0.657107	2.95558	0.00312079	0.0103866	-2.28228	0.0352206	0.00136341	0.018292	1	1	TRUE
RS10590	tetracycline_resistance_protein	-1.48893	4.77164	11.7998	0.000592357	0.0114837	95.533	1.59156	-1.59156	0.379411	4.19482	2.73e-05	0.00017009	-1.54025	0.0569093	0.00464541	0.0307773	1	1	TRUE
RS10595	conjugal_transfer_protein	2.13066	5.81843	19.5696	9.7e-06	0.00053638	177.796	-1.80889	1.80889	0.347526	-5.20505	1.94e-07	1.82e-06	1.96977	0.0693938	0.00864554	0.0390197	1	1	TRUE
RS10625	peptide_ABC_transporter_permease	-5.06551	0.991545	13.2061	0.000279044	0.00665602	6.10343	1.96778	-1.96778	0.683843	2.87752	0.00400809	0.0126857	-3.51664	0.0118257	0.000296787	0.00606125	1	1	TRUE
RS10655	chromosome_partitioning_protein_ParA	-1.8403	2.4603	10.2958	0.00133336	0.0201495	18.4298	1.64679	-1.64679	0.577537	2.85139	0.00435279	0.0136651	-1.74355	0.0293429	0.000896174	0.0151195	1	1	TRUE
RS10660	IS3_family_transposase	-1.22885	4.67713	11.4172	0.000727685	0.0130661	87.5298	1.37542	-1.37542	0.276193	4.97992	6.36e-07	5.48e-06	-1.30214	0.0557821	0.00425625	0.0300192	1	1	TRUE
RS10665	IS3_family_transposase	-1.24555	3.43134	9.03608	0.00264702	0.0314468	36.432	1.32924	-1.32924	0.422395	3.14692	0.00165001	0.00621804	-1.2874	0.0409241	0.00177155	0.0213478	1	1	TRUE
RS10880	ABC_transporter_permease	-1.13781	4.65259	9.17453	0.00245406	0.0302315	85.9737	1.28049	-1.28049	0.298763	4.28598	1.82e-05	0.00011747	-1.20915	0.0554894	0.00418058	0.029835	1	1	TRUE
RS03745	bifunctional_diaminohydroxyphosphoribosylaminopyrimidine_deaminase/5-amino-6-(5-phosphoribosylamino)uracil_reductase	-2.18859	4.43509	23.8558	1.04e-06	8.4e-05	77.322	2.21052	-2.21052	0.402905	5.48645	4.1e-08	4.29e-07	-2.19955	0.0528954	0.00375988	0.0283276	1	1	TRUE
RS03750	riboflavin_synthase	-1.82028	3.21798	18.6933	1.54e-05	0.000786339	32.0678	1.82236	-1.82236	0.430265	4.23544	2.28e-05	0.00014439	-1.82132	0.0383794	0.00155934	0.0199694	1	1	TRUE
RS03755	bifunctional_32C4-dihydroxy-2-butanone-4-phosphate_synthase/GTP_cyclohydrolase_II	-1.75789	4.96142	25.7045	3.98e-07	4.3e-05	109.056	1.912	-1.912	0.247922	7.71208	1.24e-14	2.96e-13	-1.83495	0.0591726	0.00530301	0.0322378	1	1	TRUE
RS03760	62C7-dimethyl-8-ribityllumazine_synthase	-1.43825	4.52292	10.9901	0.000916012	0.0152127	79.1992	1.53931	-1.53931	0.35139	4.38064	1.18e-05	7.88e-05	-1.48878	0.0539429	0.00385116	0.028897	1	1	TRUE
RS04480	type_II_CRISPR_RNA-guided_endonuclease_Cas9	-4.59602	5.10781	92.8501	5.64e-22	4.57e-19	126.505	4.49444	-4.49444	0.350595	12.8195	1.28e-37	9.15e-36	-4.54523	0.0609185	0.00615144	0.033535	1	1	TRUE
RS00005	chromosomal_replication_initiator_protein_DnaA	-0.57736	7.97091	3.78193	0.0518089	0.20563	849.552	0.763274	-0.763274	0.173404	4.40171	1.07e-05	7.27e-05	-0.670317	0.0950655	0.0413105	0.068188	0	0	FALSE
RS00010	DNA_polymerase_III_subunit_beta	-0.285976	9.26348	1.1012	0.294002	0.577928	2074.47	0.486074	-0.486074	0.130641	3.72067	0.000198693	0.00102359	-0.386025	0.110481	0.100874	0.105678	0	0	FALSE
RS00020	hypothetical_protein	0.599259	2.86679	1.8689	0.171601	0.430669	22.1709	-0.337121	0.337121	0.468525	-0.719537	0.47181	0.598492	0.46819	0.0341909	0.00107809	0.0176345	0	0	FALSE
RS00025	GTP-binding_protein_YchF	0.00214329	7.92998	7.12e-05	0.993269	1	817.337	0.208014	-0.208014	0.114085	1.82332	0.0682556	0.135047	-0.102935	0.0945774	0.039744	0.0671607	0	0	FALSE
RS00030	aminoacyl-tRNA_hydrolase	-2.21229	3.75069	7.2943	0.00691738	0.0557284	48.7769	1.79665	-1.79665	0.628556	2.85838	0.00425814	0.0134114	-2.00447	0.0447328	0.00237184	0.0235523	0	1	FALSE
RS00040	hypothetical_protein	0.637195	4.44603	2.40635	0.120844	0.35466	69.8304	-0.410504	0.410504	0.324962	-1.26324	0.206505	0.32653	0.523849	0.0530258	0.00339559	0.0282107	0	0	FALSE
RS00045	septum_formation_initiation_protein	0.216137	4.63649	0.378435	0.538442	0.789205	81.0053	-0.0044656	0.0044656	0.258629	-0.0172664	0.986224	0.992929	0.110301	0.0552974	0.00393899	0.0296182	0	0	FALSE
RS00050	hypothetical_protein	-0.068485	2.89363	0.0293817	0.863901	0.996147	23.0514	0.252053	-0.252053	0.434381	0.580257	0.561741	0.673742	-0.160269	0.034511	0.0011209	0.017816	0	0	FALSE
RS00055	serine_hydrolase	0.388709	6.19751	1.2969	0.25478	0.525545	241.265	-0.182595	0.182595	0.209687	-0.8708	0.383864	0.515634	0.285652	0.073915	0.0117318	0.0428234	0	0	FALSE
RS00060	tRNA(Ile)-lysidine_synthetase	0.735279	6.2679	4.84568	0.0277155	0.138322	251.602	-0.519014	0.519014	0.203028	-2.55636	0.0105773	0.0292688	0.627146	0.0747545	0.0122345	0.0434945	0	0	FALSE
RS00065	hypoxanthine-guanine_phosphoribosyltransferase	0.494371	7.73414	2.59706	0.107062	0.328553	702.077	-0.289707	0.289707	0.174897	-1.65644	0.0976319	0.180624	0.392039	0.0922416	0.0341394	0.0631905	0	0	FALSE
RS00070	cell_division_protein_FtsH	0.535435	9.77633	3.99968	0.045509	0.187983	2906.05	-0.319907	0.319907	0.100939	-3.16932	0.00152796	0.00580909	0.427671	0.116598	0.14131	0.128954	0	0	FALSE
RS00245	CHAP_domain-containing_protein	-0.378494	10.6237	1.7517	0.185664	0.453989	5340.1	0.582432	-0.582432	0.124977	4.6603	3.16e-06	2.44e-05	-0.480463	0.126704	0.259669	0.193186	0	0	FALSE
RS00250	ribose-phosphate_pyrophosphokinase_1	-0.34601	10.3533	1.77828	0.18236	0.449299	4435.91	0.558765	-0.558765	0.0835023	6.6916	2.21e-11	3.56e-10	-0.452387	0.123479	0.215702	0.16959	0	0	FALSE
RS00255	aminotransferase_A	-0.643493	7.23561	2.28611	0.130537	0.3678	521.583	0.822776	-0.822776	0.378975	2.17106	0.029927	0.0701798	-0.733135	0.0862959	0.0253626	0.0558293	0	0	FALSE
RS00260	DNA_repair_protein_RecO	0.228243	7.14411	0.647719	0.420929	0.686408	469.616	-0.0243078	0.0243078	0.14876	-0.163403	0.870201	0.922594	0.126275	0.0852046	0.0228357	0.0540202	0	0	FALSE
RS00280	phosphoribosylaminoimidazolesuccinocarboxamide_synthase	-6.96857	4.00747	14.4393	0.00014475	0.00411901	62.788	1.36227	-1.36227	0.626514	2.17437	0.0296772	0.0696785	-4.16542	0.0477954	0.00305314	0.0254243	0	1	FALSE
RS00285	phosphoribosylformylglycinamidine_synthase	-1.02273	2.92007	5.48756	0.0191523	0.110551	24.572	1.09225	-1.09225	0.460673	2.37099	0.0177404	0.045454	-1.05749	0.0348264	0.00119484	0.0180106	0	1	FALSE
RS00290	amidophosphoribosyltransferase	-0.677478	2.38884	2.38985	0.122126	0.356488	16.2691	0.761448	-0.761448	0.510652	1.49113	0.135927	0.235713	-0.719463	0.0284907	0.000791104	0.0146409	0	0	FALSE
RS00295	phosphoribosylformylglycinamidine_cyclo-ligase	0.045169	2.3815	0.00610481	0.937722	1	15.4628	0.134201	-0.134201	0.583987	0.229802	0.818246	0.886257	-0.0445161	0.0284031	0.0007519	0.0145775	0	0	FALSE
RS00300	phosphoribosylglycinamide_formyltransferase	1.40515	1.52364	5.14193	0.0233546	0.124201	7.2473	-0.85199	0.85199	0.637224	-1.33703	0.181212	0.294716	1.12857	0.0181718	0.000352409	0.00926212	0	1	FALSE
RS00305	GNAT_family_acetyltransferase	0.323653	3.17036	0.589658	0.442551	0.708607	27.8173	-0.109695	0.109695	0.419042	-0.261776	0.793494	0.868851	0.216674	0.0378114	0.00135265	0.019582	0	0	FALSE
RS00310	bifunctional_phosphoribosylaminoimidazolecarboxamide_formyltransferase/inosine_monophosphate_cyclohydrolase	0.116981	5.52077	0.0984557	0.753691	0.927766	151.341	0.0769401	-0.0769401	0.266985	0.288182	0.773208	0.852552	0.0200205	0.0658438	0.00735913	0.0366015	0	0	FALSE
RS00315	hypothetical_protein	-2.14999	1.8066	5.33364	0.0209176	0.116459	11.394	1.46417	-1.46417	0.684381	2.13941	0.0324024	0.0750758	-1.80708	0.0215466	0.000554049	0.0110503	0	1	FALSE
RS00320	peptidoglycan-binding_protein_LysM	0.603462	7.8387	4.13766	0.0419391	0.177303	753.872	-0.397374	0.397374	0.162656	-2.44304	0.0145642	0.0385394	0.500418	0.0934886	0.036658	0.0650733	0	0	FALSE
RS00330	sugar_ABC_transporter_substrate-binding_protein	-0.43726	9.02323	2.50693	0.113347	0.34067	1763.22	0.631555	-0.631555	0.154637	4.0841	4.42e-05	0.000258154	-0.534408	0.107616	0.0857386	0.0966773	0	0	FALSE
RS00335	sugar_ABC_transporter_permease	-0.747244	6.77673	5.52326	0.0187652	0.109618	377.604	0.942226	-0.942226	0.268378	3.51082	0.000446724	0.0021105	-0.844735	0.080823	0.0183615	0.0495923	0	0	FALSE
RS00340	sugar_ABC_transporter_permease	-0.295768	6.13864	0.809873	0.368158	0.654408	237.256	0.489149	-0.489149	0.24698	1.98052	0.0476447	0.102088	-0.392459	0.0732128	0.0115369	0.0423748	0	0	FALSE
RS00345	hypothetical_protein	-0.0738904	5.27299	0.0477664	0.826997	0.971786	128.301	0.275638	-0.275638	0.2298	1.19947	0.230345	0.353549	-0.174764	0.0628886	0.00623879	0.0345637	0	0	FALSE
RS00350	hypothetical_protein	-0.0187898	6.20782	0.00387808	0.950344	1	246.514	0.222367	-0.222367	0.185026	1.20182	0.229434	0.352989	-0.120579	0.0740379	0.0119871	0.0430125	0	0	FALSE
RS00355	N-acetylneuraminate_lyase	-0.0659499	6.33172	0.0508588	0.821576	0.966817	269.371	0.271132	-0.271132	0.177782	1.52508	0.12724	0.222842	-0.168541	0.0755156	0.0130985	0.044307	0	0	FALSE
RS00360	sugar_kinase	0.162681	6.25482	0.251883	0.615753	0.83741	254.031	0.0493266	-0.0493266	0.243932	0.202214	0.839749	0.898671	0.0566771	0.0745984	0.0123526	0.0434755	0	0	FALSE
RS00365	acetylxylan_esterase	0.338193	7.0613	1.34791	0.245644	0.514773	443.775	-0.123933	0.123933	0.205493	-0.603102	0.546441	0.662363	0.231063	0.084217	0.0215791	0.052898	0	0	FALSE
RS00370	MurR/RpiR_family_transcriptional_regulator	0.587352	8.59717	5.29993	0.0213262	0.118193	1281.05	-0.376671	0.376671	0.113845	-3.30862	0.000937576	0.00390873	0.482012	0.102535	0.0622925	0.0824135	0	0	FALSE
RS00375	phosphoribosylamine--glycine_ligase	0.0423896	3.00549	0.00612303	0.937629	1	24.7333	0.120746	-0.120746	0.507101	0.23811	0.811796	0.882902	-0.0391781	0.0358452	0.00120269	0.0185239	0	0	FALSE
RS00380	5-(carboxyamino)imidazole_ribonucleotide_mutase	0.623841	1.69854	0.81494	0.366664	0.654408	8.86927	-0.263859	0.263859	0.658889	-0.40046	0.688818	0.783464	0.44385	0.0202577	0.00043128	0.0103445	0	0	FALSE
RS00385	5-(carboxyamino)imidazole_ribonucleotide_synthase	-0.131069	3.08	0.0965052	0.756065	0.929048	26.73	0.303021	-0.303021	0.427522	0.708786	0.478457	0.604943	-0.217045	0.0367337	0.00129978	0.0190168	0	0	FALSE
RS00390	hypothetical_protein	0.406571	6.39142	1.74847	0.18607	0.454494	276.795	-0.191627	0.191627	0.175928	-1.08924	0.276049	0.405434	0.299099	0.0762276	0.0134595	0.0448436	0	0	FALSE
RS00395	hypothetical_protein	-0.050745	6.15268	0.026625	0.870383	0.999359	238.751	0.267974	-0.267974	0.234497	1.14276	0.253137	0.378631	-0.15936	0.0733803	0.0116095	0.0424949	0	0	FALSE
RS00400	adenylosuccinate_lyase	0.268485	7.42205	0.95519	0.328402	0.617354	569.287	-0.0629683	0.0629683	0.134005	-0.469894	0.638431	0.743173	0.165726	0.0885195	0.0276823	0.0581009	0	0	FALSE
RS00410	Holliday_junction_branch_migration_DNA_helicase_RuvB	0.421605	6.29007	1.53697	0.21507	0.489147	256.98	-0.217175	0.217175	0.210039	-1.03397	0.301148	0.4286	0.31939	0.0750188	0.012496	0.0437574	0	0	FALSE
RS00415	hypothetical_protein	0.457937	6.91749	1.78704	0.181287	0.447107	397.547	-0.251465	0.251465	0.218258	-1.15214	0.249262	0.37457	0.354701	0.0825018	0.0193312	0.0509165	0	0	FALSE
RS00420	membrane_protein	0.0533485	7.08311	0.0383501	0.844742	0.981029	452.93	0.158967	-0.158967	0.14238	1.1165	0.264207	0.390664	-0.0528094	0.0844771	0.0220243	0.0532507	0	0	FALSE
RS00425	acyltransferase	0.242409	10.097	0.813237	0.367165	0.654408	3653.57	-0.0340972	0.0340972	0.0861937	-0.395588	0.692409	0.785906	0.138253	0.120423	0.177659	0.149041	0	0	FALSE
RS00430	bifunctional_acetaldehyde-CoA/alcohol_dehydrogenase	0.259104	12.332	0.64433	0.422147	0.687424	17190.7	-0.0587461	0.0587461	0.177784	-0.330436	0.741071	0.827351	0.158925	0.147078	0.835922	0.4915	0	0	FALSE
RS00445	MATE_family_efflux_transporter	-0.200359	6.62485	0.423517	0.515187	0.769696	330.478	0.398115	-0.398115	0.177154	2.24727	0.0246225	0.0599922	-0.299237	0.0790116	0.0160699	0.0475408	0	0	FALSE
RS00450	30S_ribosomal_protein_S10	0.855755	6.90567	6.06315	0.0138032	0.0900351	391.711	-0.631453	0.631453	0.234843	-2.68883	0.00717022	0.0210117	0.743604	0.0823609	0.0190474	0.0507042	0	0	FALSE
RS00560	adenylate_kinase	-1.115	5.91944	3.73689	0.0532235	0.209875	213.291	1.18153	-1.18153	0.489745	2.41254	0.0158416	0.041299	-1.14826	0.0705985	0.0103716	0.040485	0	1	FALSE
RS00565	translation_initiation_factor_IF-1	0.719661	8.49955	3.42572	0.0641883	0.238059	1185.5	-0.510189	0.510189	0.266421	-1.91498	0.0554954	0.11441	0.614925	0.10137	0.0576466	0.0795085	0	0	FALSE
RS00570	50S_ribosomal_protein_L36	0.305056	7.73711	1.25071	0.263417	0.538565	708.464	-0.0941302	0.0941302	0.136952	-0.687324	0.491878	0.615881	0.199593	0.0922771	0.0344499	0.0633635	0	0	FALSE
RS00575	30S_ribosomal_protein_S13	0.236844	8.80261	0.81456	0.366776	0.654408	1491.33	-0.0185535	0.0185535	0.147878	-0.125466	0.900155	0.941977	0.127699	0.104985	0.0725179	0.0887514	0	0	FALSE
RS00580	30S_ribosomal_protein_S11	0.380369	9.11881	2.06039	0.151171	0.395909	1847.64	-0.166793	0.166793	0.114996	-1.45043	0.14694	0.250328	0.273581	0.108756	0.0898436	0.0992998	0	0	FALSE
RS00585	DNA-directed_RNA_polymerase_subunit_alpha	0.338356	9.60288	1.42843	0.23202	0.502932	2591.92	-0.118511	0.118511	0.166703	-0.710909	0.477141	0.603672	0.228434	0.114529	0.126035	0.120282	0	0	FALSE
RS00590	50S_ribosomal_protein_L17	0.552032	9.27027	3.56429	0.0590348	0.225785	2040.34	-0.344583	0.344583	0.144836	-2.37913	0.0173536	0.044759	0.448308	0.110562	0.0992141	0.104888	0	0	FALSE
RS00680	hypothetical_protein	0.312136	1.43265	0.216392	0.641803	0.857735	6.861	-0.0744345	0.0744345	0.65607	-0.113455	0.90967	0.945803	0.193285	0.0170865	0.000333625	0.00871008	0	0	FALSE
RS00685	hypothetical_protein	0.609183	3.13476	2.23464	0.134948	0.3678	26.8894	-0.358537	0.358537	0.41824	-0.857253	0.391305	0.522729	0.48386	0.0373869	0.00130753	0.0193472	0	0	FALSE
RS00690	hypothetical_protein	0.894485	2.63568	3.36913	0.0664287	0.243222	18.229	-0.591213	0.591213	0.509593	-1.16017	0.245981	0.371419	0.742849	0.0314345	0.000886407	0.0161605	0	0	FALSE
RS00695	hypothetical_protein	1.10169	3.18591	4.64707	0.0311067	0.149718	27.0513	-0.781506	0.781506	0.480816	-1.62538	0.104083	0.189126	0.941597	0.0379969	0.0013154	0.0196562	0	0	FALSE
RS00700	hypothetical_protein	0.365612	8.23805	0.909595	0.340222	0.629475	995.837	-0.168291	0.168291	0.266061	-0.632526	0.527043	0.644497	0.266952	0.0982516	0.0484238	0.0733377	0	0	FALSE
RS00705	hypothetical_protein	-5.89314	3.36186	12.2646	0.000461642	0.00966468	39.7873	1.3935	-1.3935	0.636021	2.19097	0.0284538	0.067543	-3.64332	0.0400954	0.00193471	0.0210151	0	1	FALSE
RS00710	histidine_phosphatase_family_protein	0.502004	6.75075	2.24078	0.134413	0.3678	353.88	-0.295911	0.295911	0.20587	-1.43737	0.150614	0.255016	0.398957	0.0805132	0.0172079	0.0488605	0	0	FALSE
RS00715	D-alanyl-D-alanine_carboxypeptidase	0.196574	7.78408	0.622666	0.430058	0.696162	735.707	0.0179466	-0.0179466	0.117435	0.152821	0.878539	0.927879	0.0893137	0.0928373	0.0357747	0.064306	0	0	FALSE
RS00720	N-acetylmuramoyl-L-alanine_amidase	0.442599	7.83518	2.60683	0.106405	0.327667	755.558	-0.236753	0.236753	0.131068	-1.80633	0.0708661	0.139103	0.339676	0.0934467	0.03674	0.0650933	0	0	FALSE
RS00745	GntR_family_transcriptional_regulator	-1.12456	4.58027	4.27696	0.0386324	0.168495	83.1716	1.18275	-1.18275	0.488102	2.42316	0.015386	0.0404011	-1.15365	0.0546268	0.00404432	0.0293356	0	1	FALSE
RS00750	tRNA_pseudouridine(38-40)_synthase_TruA	0.0283155	7.77594	0.0105303	0.918267	1	732.16	0.173401	-0.173401	0.139057	1.24697	0.212408	0.334227	-0.0725426	0.0927402	0.0356022	0.0641712	0	0	FALSE
RS00755	hydroxymethylpyrimidine/phosphomethylpyrimidine_kinase	0.0924716	7.79801	0.126756	0.721819	0.913238	744.019	0.114886	-0.114886	0.13441	0.854745	0.392692	0.52386	-0.0112073	0.0930033	0.0361789	0.0645911	0	0	FALSE
RS00760	membrane_protein	0.0760527	6.53281	0.0641341	0.800077	0.952112	308.339	0.135822	-0.135822	0.178984	0.758847	0.447944	0.576014	-0.0298844	0.0779139	0.0149934	0.0464536	0	0	FALSE
RS00765	TIGR01440_family_protein	0.490035	7.86881	2.40128	0.121236	0.355084	771.434	-0.278273	0.278273	0.202683	-1.37295	0.169768	0.278775	0.384154	0.0938478	0.0375119	0.0656799	0	0	FALSE
RS00770	mechanosensitive_ion_channel_protein	-0.257939	5.3307	0.548856	0.458786	0.723412	134.13	0.44914	-0.44914	0.237701	1.88952	0.0588227	0.119308	-0.353539	0.0635768	0.00652224	0.0350495	0	0	FALSE
RS00780	DNA-directed_RNA_polymerase_subunit_delta	-0.283882	7.18444	1.0549	0.304382	0.589149	489.899	0.489875	-0.489875	0.14388	3.40474	0.000662269	0.002949	-0.386879	0.0856856	0.023822	0.0547538	0	0	FALSE
RS00785	CTP_synthetase	0.245738	8.67634	0.762673	0.382493	0.654408	1360.4	-0.0404214	0.0404214	0.140339	-0.288026	0.773327	0.852552	0.14308	0.103479	0.0661511	0.084815	0	0	FALSE
RS01045	4-(cytidine_5-diphospho)-2-C-methyl-D-erythritol_kinase	0.0764672	7.37425	0.0587352	0.808506	0.958857	557.904	0.153647	-0.153647	0.261485	0.587595	0.556804	0.669478	-0.0385899	0.0879494	0.0271288	0.0575391	0	0	FALSE
RS01050	transcriptional_regulator	0.741634	6.3118	6.13946	0.0132198	0.0874719	260.039	-0.515664	0.515664	0.175801	-2.93323	0.00335452	0.0108839	0.628649	0.075278	0.0126447	0.0439614	0	0	FALSE
RS01055	zinc_ABC_transporter_ATP-binding_protein	0.797604	7.12724	7.35322	0.00669428	0.0544722	457.857	-0.57871	0.57871	0.161346	-3.58676	0.00033481	0.00163769	0.688157	0.0850034	0.0222639	0.0536337	0	0	FALSE
RS01080	penicillin-binding_protein_1B	0.197016	9.40293	0.505431	0.477124	0.73687	2256.33	0.0073808	-0.0073808	0.115247	0.0640433	0.948936	0.973731	0.0948174	0.112145	0.109717	0.110931	0	0	FALSE
RS01310	23S_rRNA_(guanosine(2251)-2-O)-methyltransferase_RlmB	0.0339063	7.08519	0.012459	0.911125	1	452.716	0.162057	-0.162057	0.187632	0.863698	0.387754	0.518701	-0.0640755	0.084502	0.0220139	0.0532579	0	0	FALSE
RS01315	hypothetical_protein	0.398206	6.7503	1.99415	0.157907	0.407665	356.095	-0.186358	0.186358	0.159773	-1.16639	0.243455	0.369571	0.292282	0.0805078	0.0173155	0.0489117	0	0	FALSE
RS01325	transcriptional_regulator	0.218793	1.3726	0.112352	0.737482	0.921663	6.54756	0.0162016	-0.0162016	0.659069	0.0245825	0.980388	0.990616	0.101296	0.0163704	0.000318384	0.0083444	0	0	FALSE
RS01330	50S_ribosomal_protein_L13	0.34865	8.99129	1.8656	0.17198	0.431146	1694.5	-0.136726	0.136726	0.114109	-1.19821	0.230836	0.353742	0.242688	0.107235	0.0823974	0.0948162	0	0	FALSE
RS01335	30S_ribosomal_protein_S9	0.502743	8.88685	3.50279	0.0612655	0.230529	1566.91	-0.291333	0.291333	0.114017	-2.55516	0.0106138	0.0293281	0.397038	0.105989	0.0761932	0.0910913	0	0	FALSE
RS01340	site-specific_integrase	0.567395	8.88103	4.35199	0.0369658	0.164252	1560.9	-0.35761	0.35761	0.148468	-2.40866	0.016011	0.0416287	0.462502	0.10592	0.0759007	0.0909104	0	0	FALSE
RS01345	transcriptional_regulator	0.469064	7.56314	2.80022	0.0942514	0.303928	626.801	-0.256465	0.256465	0.183669	-1.39634	0.162611	0.271065	0.362764	0.0902023	0.030479	0.0603406	0	0	FALSE
RS01350	hypothetical_protein	0.314134	1.45371	0.153995	0.694747	0.896959	6.81899	-0.0738369	0.0738369	0.678478	-0.108827	0.91334	0.94657	0.193985	0.0173377	0.000331582	0.00883466	0	0	FALSE
RS01355	hypothetical_protein	0.728061	2.86703	2.37517	0.123278	0.358935	21.5672	-0.447744	0.447744	0.485495	-0.922242	0.356403	0.48548	0.587902	0.0341938	0.00104873	0.0176212	0	0	FALSE
RS01360	hypothetical_protein	1.18299	1.97013	3.63754	0.0564905	0.21903	10.3704	-0.683451	0.683451	0.62294	-1.09714	0.272581	0.401207	0.933223	0.0234969	0.000504275	0.0120006	0	0	FALSE
RS01365	hypothetical_protein	1.5961	1.65279	7.03024	0.00801444	0.0622975	8.01042	-1.00049	1.00049	0.627302	-1.59491	0.110733	0.197686	1.2983	0.0197121	0.000389517	0.0100508	0	1	FALSE
RS01370	hypothetical_protein	1.59225	2.26333	5.12401	0.023597	0.124944	13.2512	-1.01082	1.01082	0.625031	-1.61724	0.105826	0.191397	1.30154	0.0269938	0.000644355	0.0138191	0	1	FALSE
RS01375	hypothetical_protein	-0.197607	6.28634	0.275291	0.599804	0.835437	260.014	0.373985	-0.373985	0.262373	1.42539	0.154044	0.259464	-0.285796	0.0749744	0.0126435	0.043809	0	0	FALSE
RS01380	restriction_endonuclease	-0.0434126	10.6157	0.0264388	0.870833	0.99964	5278.73	0.252654	-0.252654	0.0969525	2.60596	0.00916173	0.0258692	-0.148033	0.126609	0.256685	0.191647	0	0	FALSE
RS01385	hypothetical_protein	-0.198433	11.1313	0.530735	0.466298	0.72935	7568.95	0.406142	-0.406142	0.0827793	4.90632	9.28e-07	7.68e-06	-0.302287	0.132758	0.36805	0.250404	0	0	FALSE
RS01390	ATP-dependent_DNA_helicase_RecG	0.0188695	9.56246	0.00539816	0.94143	1	2538.99	0.194119	-0.194119	0.101348	1.91538	0.055444	0.11441	-0.0876249	0.114047	0.123462	0.118754	0	0	FALSE
RS01395	hypothetical_protein	-5.84717	3.29193	11.0732	0.000875824	0.0147466	37.8019	1.25643	-1.25643	0.620164	2.02597	0.0427682	0.0946766	-3.5518	0.0392614	0.00183816	0.0205498	0	1	FALSE
RS01405	MutR_family_transcriptional_regulator	0.055233	3.24828	0.0188776	0.890718	1	29.8758	0.137818	-0.137818	0.398037	0.346245	0.729159	0.816877	-0.0412927	0.0387408	0.00145275	0.0200968	0	0	FALSE
RS01410	MFS_transporter	-0.872978	2.75753	3.92354	0.0476144	0.193199	21.817	0.942668	-0.942668	0.466123	2.02236	0.0431395	0.095064	-0.907823	0.0328878	0.00106088	0.0169743	0	0	FALSE
RS01515	hypothetical_protein	0.661769	4.75019	3.39367	0.065447	0.241419	86.5264	-0.436794	0.436794	0.256713	-1.70149	0.0888513	0.16758	0.549282	0.0566534	0.00420745	0.0304304	0	0	FALSE
RS01520	hypothetical_protein	0.542644	7.12793	4.109	0.0426557	0.179552	461.553	-0.328315	0.328315	0.129443	-2.53636	0.0112011	0.0307318	0.43548	0.0850116	0.0224436	0.0537276	0	0	FALSE
RS01525	hypothetical_protein	0.444153	5.09368	1.48467	0.223045	0.492215	111.563	-0.220481	0.220481	0.26416	-0.834649	0.403915	0.534665	0.332317	0.06075	0.00542488	0.0330875	0	0	FALSE
RS01530	hypothetical_protein	0.594848	5.3937	3.17497	0.0747746	0.264045	137.095	-0.368137	0.368137	0.222196	-1.65681	0.0975571	0.180624	0.481493	0.0643283	0.00666643	0.0354974	0	0	FALSE
RS01535	acetyltransferase	0.522901	7.74089	2.70611	0.0999645	0.313622	704.584	-0.319831	0.319831	0.190235	-1.68124	0.0927158	0.173517	0.421366	0.0923222	0.0342613	0.0632917	0	0	FALSE
RS01540	GNAT_family_N-acetyltransferase	0.472076	7.61446	2.98887	0.0838388	0.285287	647.762	-0.260866	0.260866	0.12888	-2.02409	0.0429606	0.0948856	0.366471	0.0908143	0.0314982	0.0611563	0	0	FALSE
RS01545	acetyltransferase	0.50576	8.34321	3.85247	0.0496728	0.199594	1075.14	-0.293838	0.293838	0.116764	-2.51651	0.0118525	0.0321995	0.399799	0.0995057	0.0522803	0.075893	0	0	FALSE
RS01550	hypothetical_protein	-0.580361	8.17595	5.34502	0.0207816	0.115834	987.779	0.785177	-0.785177	0.160208	4.90099	9.54e-07	7.86e-06	-0.682769	0.0975109	0.048032	0.0727714	0	0	FALSE
RS01555	DNA-directed_RNA_polymerase_sigma-70_factor	-0.58052	6.88178	4.51537	0.0335916	0.15667	401.004	0.787479	-0.787479	0.149177	5.27883	1.3e-07	1.25e-06	-0.684	0.0820759	0.0194993	0.0507876	0	0	FALSE
RS01560	lipoprotein	-1.44639	1.7928	5.6959	0.0170046	0.102916	10.4376	1.24104	-1.24104	0.606026	2.04784	0.0405757	0.0910523	-1.34372	0.021382	0.00050754	0.0109448	0	1	FALSE
RS01580	hypothetical_protein	0.0806187	6.30109	0.0518329	0.819904	0.966782	261.832	0.112752	-0.112752	0.259467	0.434551	0.663888	0.762793	-0.0160666	0.0751503	0.0127319	0.0439411	0	0	FALSE
RS01585	PadR_family_transcriptional_regulator	0.556228	4.52408	2.1777	0.140024	0.374371	73.9998	-0.329774	0.329774	0.305918	-1.07798	0.281043	0.410233	0.443001	0.0539567	0.00359833	0.0287775	0	0	FALSE
RS01590	hypothetical_protein	-0.537169	8.65925	2.26389	0.132421	0.3678	1363.61	0.700264	-0.700264	0.246218	2.84408	0.00445402	0.0139377	-0.618716	0.103275	0.0663071	0.0847911	0	0	FALSE
RS01595	N-acetylglucosamine-6-phosphate_deacetylase	0.547493	8.49868	4.10741	0.0426958	0.179566	1198.6	-0.32449	0.32449	0.170991	-1.8977	0.0577356	0.117349	0.435991	0.10136	0.0582833	0.0798216	0	0	FALSE
RS01600	isoprenylcysteine_carboxyl_methyltransferase	-3.00722	2.84453	6.8496	0.00886609	0.0667839	26.3683	1.84513	-1.84513	0.691493	2.66833	0.00762294	0.0220054	-2.42618	0.0339254	0.00128219	0.0176038	0	1	FALSE
RS01605	glycine--tRNA_ligase_subunit_alpha	-0.331844	6.9548	0.923102	0.336662	0.625982	422.986	0.542218	-0.542218	0.30217	1.79442	0.0727467	0.141761	-0.437031	0.0829468	0.0205682	0.0517575	0	0	FALSE
RS01610	FMN-dependent_NADH-azoreductase	0.753378	5.52854	4.66772	0.0307347	0.148221	149.581	-0.535631	0.535631	0.212587	-2.51959	0.0117492	0.0319638	0.644504	0.0659364	0.00727354	0.036605	0	0	FALSE
RS01640	glycerol_transporter	-0.380769	10.2718	1.56848	0.210428	0.486494	4174.46	0.572331	-0.572331	0.156375	3.66	0.000252218	0.00126567	-0.47655	0.122507	0.202988	0.162748	0	0	FALSE
RS01645	NADH_peroxidase	-1.36463	7.68082	4.99711	0.0253898	0.131713	732.778	1.22489	-1.22489	0.607936	2.01484	0.0439218	0.0963494	-1.29476	0.0916057	0.0356323	0.063619	0	1	FALSE
RS01650	hypothetical_protein	0.393368	7.80564	1.99321	0.158006	0.407665	741.382	-0.183405	0.183405	0.148054	-1.23877	0.215429	0.338157	0.288387	0.0930944	0.0360506	0.0645725	0	0	FALSE
RS01655	transketolase	0.462855	10.3992	2.543	0.110784	0.335664	4475.35	-0.254971	0.254971	0.116078	-2.19654	0.028053	0.066755	0.358913	0.124026	0.21762	0.170823	0	0	FALSE
RS01660	bacteriocin_immunity_protein	0.226312	7.43708	0.593406	0.441105	0.707921	578.473	-0.00234893	0.00234893	0.213188	-0.0110181	0.991209	0.994967	0.11433	0.0886987	0.028129	0.0584138	0	0	FALSE
RS01665	3-dehydroquinate_dehydratase	0.224029	8.79493	0.658399	0.417126	0.682493	1479.91	-0.0149614	0.0149614	0.143357	-0.104365	0.91688	0.949223	0.119495	0.104893	0.0719625	0.0884278	0	0	FALSE
RS01670	ABC_transporter_permease	0.269374	10.2477	0.937416	0.332943	0.622637	4051.43	-0.0617144	0.0617144	0.105873	-0.582908	0.559955	0.672016	0.165544	0.12222	0.197006	0.159613	0	0	FALSE
RS01675	PTS_cellobiose_transporter_subunit_IIC	-0.0188999	4.5621	0.00268309	0.958689	1	77.374	0.214382	-0.214382	0.277273	0.773182	0.439415	0.569208	-0.116641	0.0544101	0.00376241	0.0290863	0	0	FALSE
RS01680	glutamate_5-kinase	-0.377596	6.61272	1.59229	0.206999	0.482084	329.585	0.572125	-0.572125	0.169237	3.38061	0.000723257	0.00317675	-0.474861	0.0788669	0.0160265	0.0474467	0	0	FALSE
RS01685	gamma-glutamyl-phosphate_reductase	-0.152413	8.39203	0.340446	0.559572	0.806086	1129.17	0.353697	-0.353697	0.121633	2.9079	0.00363868	0.0116884	-0.253055	0.100088	0.0549075	0.0774977	0	0	FALSE
RS01690	16S_rRNA_(cytosine(1402)-N(4))-methyltransferase	-0.4426	6.7293	1.76497	0.184006	0.45198	362.234	0.64828	-0.64828	0.28281	2.29228	0.0218895	0.0540815	-0.54544	0.0802574	0.0176141	0.0489358	0	0	FALSE
RS01695	cell_division_protein_FtsL	0.108537	5.27601	0.0997511	0.752129	0.926916	127.915	0.0989732	-0.0989732	0.227875	0.434331	0.664048	0.762793	0.004782	0.0629246	0.00622002	0.0345723	0	0	FALSE
RS01700	penicillin-binding_protein_2X	0.557122	8.23775	4.2661	0.03888	0.16891	997.49	-0.346774	0.346774	0.131534	-2.63638	0.00837951	0.0240193	0.451948	0.098248	0.0485042	0.0733761	0	0	FALSE
RS01710	DEAD/DEAH_box_helicase	0.67323	8.96616	6.6939	0.00967436	0.0712185	1651.08	-0.463281	0.463281	0.0970814	-4.77209	1.82e-06	1.44e-05	0.568255	0.106935	0.080286	0.0936107	0	0	FALSE
RS01715	amino_acid_ABC_transporter_substrate-binding_protein	-0.493204	5.58268	1.10089	0.294071	0.577928	163.584	0.663855	-0.663855	0.416409	1.59424	0.110883	0.197772	-0.57853	0.0665821	0.0079545	0.0372683	0	0	FALSE
RS01720	amino_acid_ABC_transporter_permease	0.263425	6.62127	0.880184	0.348151	0.637207	326.533	-0.0499315	0.0499315	0.143465	-0.34804	0.72781	0.815949	0.156678	0.078969	0.0158781	0.0474235	0	0	FALSE
RS01730	membrane_protein	-1.22736	4.58567	7.42056	0.00644826	0.0533605	83.5377	1.32909	-1.32909	0.412543	3.22169	0.00127436	0.00503294	-1.27823	0.0546912	0.00406213	0.0293767	0	1	FALSE
RS01735	thioredoxin-disulfide_reductase	0.039441	9.00915	0.0177742	0.89394	1	1720.67	0.157759	-0.157759	0.157015	1.00473	0.315025	0.444754	-0.0591589	0.107448	0.0836698	0.095559	0	0	FALSE
RS01740	nicotinate_phosphoribosyltransferase	0.00958196	7.25839	0.00072912	0.978458	1	516.3	0.22034	-0.22034	0.303345	0.726366	0.467614	0.593859	-0.105379	0.0865676	0.0251057	0.0558367	0	0	FALSE
RS01750	aminopeptidase_C	-0.0343939	5.63259	0.00788876	0.929226	1	166.135	0.256474	-0.256474	0.323099	0.793794	0.427315	0.557005	-0.145434	0.0671774	0.00807854	0.037628	0	0	FALSE
RS01755	penicillin-binding_protein_1A	0.328455	10.4577	1.53395	0.215521	0.489147	4686.71	-0.115403	0.115403	0.0702898	-1.64182	0.100627	0.184929	0.221929	0.124724	0.227897	0.176311	0	0	FALSE
RS01760	Holliday_junction_resolvase_RecU	-0.187997	7.70121	0.562053	0.453434	0.718109	702.478	0.398362	-0.398362	0.146644	2.71652	0.00659718	0.0196596	-0.29318	0.0918489	0.0341589	0.0630039	0	0	FALSE
RS01765	hypothetical_protein	-0.56977	1.77953	1.30203	0.253843	0.524725	10.0269	0.601918	-0.601918	0.577055	1.04309	0.296909	0.426009	-0.585844	0.0212237	0.000487573	0.0108556	0	0	FALSE
RS01770	cell_cycle_protein_GpsB	0.183815	8.44112	0.306319	0.579948	0.819879	1154.25	0.0113651	-0.0113651	0.21475	0.0529223	0.957794	0.976761	0.0862249	0.100673	0.0561268	0.0784002	0	0	FALSE
RS01780	hypothetical_protein	0.715792	9.25493	7.39508	0.00654026	0.0536339	2015.37	-0.505867	0.505867	0.0888738	-5.69197	1.26e-08	1.43e-07	0.610829	0.110379	0.0979999	0.10419	0	0	FALSE
RS01785	S-ribosylhomocysteine_lyase	0.513543	8.35493	3.56826	0.0588938	0.225785	1083.08	-0.303255	0.303255	0.138447	-2.1904	0.0284953	0.0675585	0.408399	0.0996455	0.0526663	0.0761559	0	0	FALSE
RS01790	ribonuclease_Y	0.699924	8.849	6.61838	0.0100931	0.0734563	1519.29	-0.490256	0.490256	0.111824	-4.38417	1.16e-05	7.78e-05	0.59509	0.105538	0.0738774	0.0897078	0	0	FALSE
RS01795	multidrug_ABC_transporter_ATP-binding_protein	-1.44574	4.08172	2.78588	0.0950986	0.305445	59.9098	1.22327	-1.22327	0.638017	1.91729	0.0552009	0.114113	-1.3345	0.0486808	0.00291319	0.025797	0	1	FALSE
RS01800	ABC_transporter_permease	0.752569	3.7286	3.11776	0.0774432	0.269748	41.2393	-0.492331	0.492331	0.387231	-1.27141	0.203582	0.323228	0.62245	0.0444693	0.00200531	0.0232373	0	0	FALSE
RS01805	sensor_histidine_kinase	0.305181	6.36153	0.913711	0.339132	0.628653	271.285	-0.100912	0.100912	0.181279	-0.556664	0.577757	0.689502	0.203046	0.0758711	0.0131916	0.0445313	0	0	FALSE
RS01810	DNA-binding_response_regulator	0.00764343	6.137	0.000661526	0.979481	1	234.4	0.19965	-0.19965	0.164142	1.21632	0.223862	0.347452	-0.0960035	0.0731932	0.011398	0.0422956	0	0	FALSE
RS01815	DUF1211_domain-containing_membrane_protein	0.601553	6.98832	4.66965	0.0307001	0.148221	417.899	-0.389131	0.389131	0.133802	-2.90826	0.0036344	0.0116884	0.495342	0.0833466	0.0203209	0.0518337	0	0	FALSE
RS01820	guanylate_kinase	-0.154406	6.54623	0.269818	0.603454	0.835437	312.956	0.357268	-0.357268	0.163206	2.18906	0.0285926	0.0677064	-0.255837	0.078074	0.0152179	0.0466459	0	0	FALSE
RS01825	DNA-directed_RNA_polymerase_subunit_omega	0.337487	7.62445	0.747928	0.387133	0.657747	651.186	-0.147702	0.147702	0.279906	-0.527684	0.597718	0.70899	0.242595	0.0909335	0.0316647	0.0612991	0	0	FALSE
RS02840	TlyA_family_rRNA_(cytidine-2-O)-methyltransferase	0.380503	8.51249	2.29917	0.129443	0.3678	1212.91	-0.16996	0.16996	0.0903191	-1.88178	0.0598665	0.121172	0.275232	0.101525	0.0589793	0.080252	0	0	FALSE
RS02845	ArgR_family_transcriptional_regulator	0.359997	8.13555	1.98413	0.158956	0.409466	934.21	-0.150646	0.150646	0.111583	-1.35007	0.176992	0.289068	0.255322	0.0970291	0.0454272	0.0712281	0	0	FALSE
RS02850	DNA_repair_protein_RecN	0.369316	9.67802	2.07731	0.149504	0.393235	2727.02	-0.156644	0.156644	0.0774093	-2.02357	0.0430139	0.0948952	0.26298	0.115425	0.132605	0.124015	0	0	FALSE
RS02855	hypothetical_protein	0.281227	9.03504	1.04224	0.307302	0.592698	1744.91	-0.0780261	0.0780261	0.124704	-0.625691	0.531518	0.647515	0.179627	0.107757	0.0848486	0.0963028	0	0	FALSE
RS02860	lipase	0.0734923	7.66659	0.0657502	0.797628	0.951755	683.679	0.152318	-0.152318	0.230635	0.66043	0.508978	0.631981	-0.039413	0.091436	0.0332448	0.0623404	0	0	FALSE
RS02865	membrane_protein	0.412426	6.6177	2.182	0.139633	0.373737	324.933	-0.194526	0.194526	0.161051	-1.20785	0.227104	0.350697	0.303476	0.0789264	0.0158003	0.0473633	0	0	FALSE
RS02880	dihydroorotate_oxidase	-0.501712	2.39437	0.953761	0.328764	0.617431	16.1497	0.599968	-0.599968	0.555661	1.07974	0.28026	0.409577	-0.55084	0.0285565	0.000785299	0.0146709	0	0	FALSE
RS02885	peptidoglycan_branched_peptide_synthesis_protein	0.243194	9.64057	0.717275	0.397039	0.666151	2658.98	-0.0417371	0.0417371	0.142583	-0.29272	0.769736	0.850045	0.142466	0.114979	0.129296	0.122138	0	0	FALSE
RS02890	UDP-N-acetylmuramoylpentapeptide-lysine_N(6)-alanyltransferase	0.147876	8.70424	0.351009	0.553543	0.800933	1395.23	0.0623715	-0.0623715	0.113128	0.551336	0.581403	0.693032	0.0427524	0.103812	0.0678448	0.0858282	0	0	FALSE
RS02895	UDP-N-acetylmuramoylpentapeptide-lysine_N(6)-alanyltransferase	0.0656085	8.73157	0.0668877	0.795923	0.950887	1424.18	0.141371	-0.141371	0.119028	1.1877	0.23495	0.359087	-0.037881	0.104138	0.0692526	0.0866951	0	0	FALSE
RS02900	sugar-phosphatase	-0.0365799	7.93791	0.0217575	0.882734	1	824.324	0.248017	-0.248017	0.134453	1.84464	0.0650896	0.129577	-0.142299	0.094672	0.0400838	0.0673779	0	0	FALSE
RS02905	phosphohydrolase	-0.235118	7.68058	0.563586	0.452819	0.71796	691.936	0.425475	-0.425475	0.234313	1.81584	0.0693952	0.136743	-0.330297	0.0916029	0.0336463	0.0626246	0	0	FALSE
RS02910	hypothetical_protein	0.599174	5.51199	2.23457	0.134955	0.3678	148.079	-0.390054	0.390054	0.274487	-1.42103	0.155307	0.261138	0.494614	0.0657391	0.00720052	0.0364698	0	0	FALSE
RS02915	calcium-translocating_P-type_ATPase2C_PMCA-type	0.82343	8.36178	5.43445	0.0197433	0.112627	1087.45	-0.554509	0.554509	0.292082	-1.89847	0.0576341	0.117349	0.688969	0.0997272	0.0528784	0.0763028	0	0	FALSE
RS02920	phosphoesterase	-0.637603	5.00712	2.48811	0.11471	0.34348	107.991	0.793855	-0.793855	0.302577	2.62365	0.00869938	0.0247476	-0.715729	0.0597177	0.00525118	0.0324844	0	0	FALSE
RS02925	fructose-bisphosphatase_class_III	0.378416	8.6099	1.95455	0.162097	0.415292	1296.02	-0.172886	0.172886	0.121827	-1.41911	0.155867	0.261851	0.275651	0.102686	0.0630207	0.0828536	0	0	FALSE
RS02930	epoxyqueuosine_reductase	0.0929125	8.42758	0.139672	0.708607	0.907629	1151.94	0.116659	-0.116659	0.100536	1.16037	0.245898	0.371419	-0.011873	0.100512	0.0560143	0.0782632	0	0	FALSE
RS02935	peptide_chain_release_factor_2	0.2329	8.16056	0.751772	0.385916	0.656597	955.434	-0.0108455	0.0108455	0.171173	-0.0633598	0.94948	0.973731	0.121873	0.0973274	0.0464592	0.0718933	0	0	FALSE
RS02940	cell_division_ATP-binding_protein_FtsE	0.537146	7.82811	3.75632	0.0526082	0.207954	751.04	-0.318166	0.318166	0.156452	-2.03364	0.0419881	0.0936991	0.427656	0.0933623	0.0365203	0.0649413	0	0	FALSE
RS02945	ABC_transporter_permease	0.613959	9.0941	4.75973	0.0291331	0.144067	1804.19	-0.399437	0.399437	0.136168	-2.93341	0.00335259	0.0108839	0.506698	0.108461	0.0877311	0.0980962	0	0	FALSE
RS02955	IS3_family_transposase	-0.166321	6.58548	0.259006	0.610804	0.835879	322.842	0.375912	-0.375912	0.245736	1.52974	0.126081	0.221413	-0.271117	0.078542	0.0156986	0.0471203	0	0	FALSE
RS02960	thioesterase	-0.485192	8.13662	3.54136	0.0598563	0.22737	954.882	0.686153	-0.686153	0.12826	5.3497	8.81e-08	8.71e-07	-0.585672	0.0970419	0.0464323	0.0717371	0	0	FALSE
RS02980	aspartate_aminotransferase	0.35171	6.93178	1.4424	0.229751	0.500644	404.177	-0.139601	0.139601	0.165329	-0.844384	0.398455	0.529723	0.245655	0.0826723	0.0196536	0.0511629	0	0	FALSE
RS02990	membrane_protein	-0.190284	4.26437	0.240865	0.623582	0.844151	62.8439	0.371311	-0.371311	0.307048	1.20929	0.226551	0.350502	-0.280797	0.0508593	0.00305586	0.0269576	0	0	FALSE
RS02995	hypothetical_protein	-0.471437	4.54104	1.56112	0.211501	0.486494	77.5643	0.649918	-0.649918	0.288708	2.25112	0.0243776	0.0596205	-0.560678	0.054159	0.00377166	0.0289653	0	0	FALSE
RS03000	hypothetical_protein	-0.11643	5.25138	0.122769	0.726051	0.914793	126.861	0.325898	-0.325898	0.228418	1.42676	0.153649	0.259249	-0.221164	0.0626308	0.00616877	0.0343998	0	0	FALSE
RS03005	RNase_adaptor_protein_RapZ	0.519977	7.08717	3.27363	0.0704015	0.253196	448.34	-0.308621	0.308621	0.150496	-2.0507	0.0402966	0.0906556	0.414299	0.0845255	0.0218011	0.0531633	0	0	FALSE
RS03010	YvcK_family_protein	0.145338	7.49999	0.30712	0.579453	0.819879	603.541	0.0614746	-0.0614746	0.120565	0.509889	0.610129	0.717995	0.0419318	0.0894491	0.0293479	0.0593985	0	0	FALSE
RS03015	sporulation_protein	0.234426	7.56269	0.788601	0.374524	0.654408	628.939	-0.0260642	0.0260642	0.119963	-0.217268	0.828	0.89102	0.130245	0.0901968	0.030583	0.0603899	0	0	FALSE
RS03020	dipeptidase	0.412925	8.67469	2.45022	0.117509	0.349295	1355.53	-0.206415	0.206415	0.111651	-1.84876	0.0644924	0.12852	0.30967	0.103459	0.0659143	0.0846867	0	0	FALSE
RS03030	50S_ribosomal_protein_L31_type_B	0.813131	10.1501	4.59643	0.0320386	0.152395	3723.12	-0.60457	0.60457	0.235866	-2.5632	0.0103713	0.0287626	0.70885	0.121055	0.181042	0.151048	0	0	FALSE
RS03035	oligoribonuclease	-0.557097	8.74971	3.53722	0.0600061	0.227761	1478.7	0.766267	-0.766267	0.24525	3.12444	0.00178146	0.00657309	-0.661682	0.104354	0.0719034	0.0881287	0	0	FALSE
RS03040	adenosine_deaminase	-0.1268	3.14454	0.082264	0.774252	0.935802	27.8133	0.289483	-0.289483	0.440127	0.657727	0.510713	0.632794	-0.208142	0.0375036	0.00135245	0.019428	0	0	FALSE
RS03045	flavodoxin	-0.0196102	6.19175	0.00223224	0.962317	1	241.891	0.198031	-0.198031	0.300915	0.658098	0.510475	0.632794	-0.108821	0.0738463	0.0117623	0.0428043	0	0	FALSE
RS03055	voltage-gated_chloride_channel_protein	-0.253848	6.1788	0.605168	0.436613	0.703909	242.442	0.44816	-0.44816	0.195809	2.28876	0.0220933	0.0544463	-0.351004	0.0736918	0.011789	0.0427404	0	0	FALSE
RS03075	transposase	-0.807271	4.48009	4.56397	0.0326514	0.154074	75.0297	0.968375	-0.968375	0.297585	3.25411	0.00113747	0.00459977	-0.887823	0.0534321	0.00364841	0.0285402	0	0	FALSE
RS03090	ABC_transporter_permease	0.678689	4.67147	2.21194	0.136947	0.368666	81.4663	-0.440271	0.440271	0.35711	-1.23287	0.217624	0.340224	0.55948	0.0557146	0.0039614	0.029838	0	0	FALSE
RS03095	ABC_transporter_ATP-binding_protein	0.592673	4.26286	2.08114	0.149129	0.392461	61.1686	-0.364283	0.364283	0.326516	-1.11567	0.264565	0.390894	0.478478	0.0508412	0.0029744	0.0269078	0	0	FALSE
RS03100	peptide_ABC_transporter_permease	0.50229	5.17777	1.59304	0.206892	0.482084	117.986	-0.269762	0.269762	0.298171	-0.904723	0.365612	0.494201	0.386026	0.061753	0.00573723	0.0337451	0	0	FALSE
RS03105	DNA-binding_response_regulator	0.286449	3.14183	0.38424	0.535343	0.786764	27.5438	-0.074433	0.074433	0.450019	-0.1654	0.868629	0.921432	0.180441	0.0374712	0.00133935	0.0194053	0	0	FALSE
RS03110	two-component_sensor_histidine_kinase	0.160674	5.11881	0.222852	0.636875	0.853964	114.336	0.049628	-0.049628	0.228116	0.217556	0.827775	0.89102	0.055523	0.0610497	0.00555972	0.0333047	0	0	FALSE
RS03120	CsbD_family_protein	0.971637	8.78327	4.53366	0.0332345	0.155649	1435.28	-0.749604	0.749604	0.319654	-2.34505	0.0190246	0.0484241	0.860621	0.104754	0.0697924	0.0872733	0	0	FALSE
RS03125	rod_shape-determining_protein_RodA	-0.778955	7.14204	4.86498	0.0274072	0.137205	488.766	0.965898	-0.965898	0.313562	3.0804	0.00206722	0.00742896	-0.872426	0.0851799	0.0237669	0.0544734	0	0	FALSE
RS03130	hydrolase	-0.597435	7.2067	4.50466	0.0338026	0.156984	500.97	0.792322	-0.792322	0.146782	5.39796	6.74e-08	6.91e-07	-0.694879	0.0859511	0.0243603	0.0551557	0	0	FALSE
RS03135	DNA_gyrase_subunit_B	-0.702321	9.78926	7.4968	0.00618088	0.0519451	3024.53	0.911098	-0.911098	0.0819025	11.1242	9.57e-29	5.15e-27	-0.806709	0.116752	0.147072	0.131912	0	0	FALSE
RS03140	septation_ring_formation_regulator_EzrA	-0.0575918	10.1267	0.0455475	0.831	0.973904	3760.4	0.267085	-0.267085	0.116573	2.29114	0.0219552	0.0541747	-0.162338	0.120777	0.182854	0.151816	0	0	FALSE
RS03150	NUDIX_hydrolase	0.368466	6.14451	0.985954	0.320733	0.607272	232.999	-0.164088	0.164088	0.27855	-0.589077	0.555809	0.669062	0.266277	0.0732829	0.0113299	0.0423064	0	0	FALSE
RS03155	hypothetical_protein	0.0498469	5.67856	0.0182879	0.892428	1	169.651	0.144686	-0.144686	0.27648	0.523315	0.600755	0.711285	-0.0474195	0.0677256	0.00824948	0.0379876	0	0	FALSE
RS03170	3-phosphoshikimate_1-carboxyvinyltransferase	-0.0608149	7.43868	0.051222	0.82095	0.966782	581.294	0.270334	-0.270334	0.134164	2.01496	0.043909	0.0963494	-0.165575	0.0887178	0.0282662	0.058492	0	0	FALSE
RS03175	shikimate_kinase	-0.0324582	6.46967	0.0133141	0.908139	1	296.434	0.241356	-0.241356	0.157103	1.5363	0.124466	0.218974	-0.136907	0.0771608	0.0144145	0.0457877	0	0	FALSE
RS03185	RNA_methyltransferase	-0.373859	5.94223	1.03326	0.309395	0.59381	208.845	0.579644	-0.579644	0.314438	1.84343	0.0652663	0.129796	-0.476752	0.0708704	0.0101553	0.0405128	0	0	FALSE
RS03190	hypothetical_protein	0.503406	4.35302	1.69315	0.193186	0.464448	65.6203	-0.282427	0.282427	0.309724	-0.911867	0.361839	0.489784	0.392916	0.0519166	0.00319087	0.0275537	0	0	FALSE
RS03195	acid_phosphatase/phosphotransferase	0.0591202	9.3893	0.0464373	0.829383	0.973321	2243.66	0.146044	-0.146044	0.118635	1.23104	0.218309	0.340848	-0.043462	0.111982	0.109101	0.110541	0	0	FALSE
RS03200	ClbS/DfsB_family_four-helix_bundle_protein	0.0249177	10.5437	0.0076922	0.930111	1	4999.9	0.180092	-0.180092	0.108867	1.65424	0.0980789	0.181105	-0.0775873	0.12575	0.243126	0.184438	0	0	FALSE
RS03215	cell_wall_surface_anchor_protein	-0.675434	1.52937	1.23932	0.265602	0.541382	8.18742	0.646775	-0.646775	0.636485	1.01617	0.30955	0.437663	-0.661105	0.0182401	0.000398124	0.00931911	0	0	FALSE
RS03240	cell_wall_surface_anchor_protein	-0.473057	3.10983	0.88291	0.347406	0.637195	27.7712	0.575036	-0.575036	0.497495	1.15586	0.247737	0.372578	-0.524046	0.0370895	0.00135041	0.01922	0	0	FALSE
RS03245	hypothetical_protein	-0.57127	1.64747	1.01356	0.314051	0.599887	8.79629	0.604276	-0.604276	0.620729	0.973494	0.330308	0.459868	-0.587773	0.0196486	0.000427731	0.0100382	0	0	FALSE
RS03250	class_C_sortase	-0.459961	1.4855	0.746897	0.38746	0.65804	7.64419	0.515506	-0.515506	0.613637	0.840084	0.400861	0.532192	-0.487734	0.0177169	0.000371708	0.0090443	0	0	FALSE
RS03255	class_C_sortase	-0.602497	1.33594	0.736199	0.390881	0.661115	6.88862	0.553599	-0.553599	0.667868	0.828904	0.407159	0.537239	-0.578048	0.0159331	0.000334968	0.00813404	0	0	FALSE
RS03260	cell_wall_surface_anchor_protein	-0.749358	3.92614	3.06722	0.0798858	0.276475	50.5338	0.890098	-0.890098	0.38114	2.33536	0.0195247	0.0493725	-0.819728	0.0468253	0.00245727	0.0246413	0	0	FALSE
RS03265	class_C_sortase	0.0566967	2.33178	0.0163655	0.898206	1	14.9041	0.133244	-0.133244	0.512688	0.259893	0.794947	0.869108	-0.0382736	0.0278101	0.000724733	0.0142674	0	0	FALSE
RS03285	hypothetical_protein	-3.7198	0.685935	8.00842	0.00465604	0.0435698	4.38004	1.54172	-1.54172	0.679205	2.26989	0.0232142	0.0569188	-2.63076	0.00818084	0.000212985	0.00419691	0	1	FALSE
RS03290	serine_hydrolase	-0.339828	6.33963	1.23229	0.266962	0.543599	272.184	0.535809	-0.535809	0.172719	3.1022	0.00192087	0.00695462	-0.437819	0.07561	0.0132353	0.0444226	0	0	FALSE
RS03295	ABC_transporter_ATPase	0.81998	4.8687	4.25353	0.0391689	0.169007	94.3403	-0.568029	0.568029	0.316986	-1.79197	0.0731377	0.142237	0.694005	0.0580668	0.00458742	0.0313271	0	0	FALSE
RS03300	antibiotic_ABC_transporter_permease	0.542952	4.85883	2.28248	0.130842	0.3678	94.0342	-0.310716	0.310716	0.270292	-1.14955	0.250328	0.375589	0.426834	0.0579491	0.00457253	0.0312608	0	0	FALSE
RS03305	multidrug_ABC_transporter_permease	0.82416	5.39139	4.76067	0.0291172	0.144067	135.775	-0.598331	0.598331	0.255794	-2.33911	0.0193298	0.0490076	0.711246	0.0643007	0.00660223	0.0354515	0	0	FALSE
RS03310	hypothetical_protein	-0.509899	2.1322	1.09968	0.294337	0.578138	13.0639	0.589156	-0.589156	0.547223	1.07663	0.281646	0.41055	-0.549528	0.0254298	0.000635246	0.0130325	0	0	FALSE
RS03315	hypothetical_protein	-0.401132	3.14635	1.09719	0.294883	0.578474	28.3946	0.558522	-0.558522	0.401169	1.39224	0.163851	0.272663	-0.479827	0.0375252	0.00138072	0.0194529	0	0	FALSE
RS03320	SDR_family_oxidoreductase	-0.597288	3.09243	1.65571	0.198183	0.469961	27.7049	0.708766	-0.708766	0.459659	1.54194	0.123088	0.217005	-0.653027	0.0368821	0.00134719	0.0191146	0	0	FALSE
RS03325	acyl_carrier_protein	-0.786307	1.99974	2.43943	0.118319	0.350433	12.2215	0.780779	-0.780779	0.568766	1.37276	0.169827	0.278775	-0.783543	0.02385	0.000594287	0.0122222	0	0	FALSE
RS03330	beta-hydroxyacyl-ACP_dehydratase	-0.758451	2.94585	2.76166	0.0965483	0.307463	24.8959	0.838128	-0.838128	0.460421	1.82035	0.0687059	0.135588	-0.798289	0.0351339	0.0012106	0.0181722	0	0	FALSE
RS03335	ABC_transporter_ATP-binding_protein	-0.548601	3.86984	2.05394	0.151813	0.397376	48.6075	0.718178	-0.718178	0.361283	1.98786	0.0468276	0.100896	-0.63339	0.0461539	0.0023636	0.0242588	0	0	FALSE
RS03340	ABC_transporter_permease	-0.863817	4.12726	5.41637	0.0199488	0.113005	59.0831	1.02226	-1.02226	0.333522	3.06503	0.00217644	0.0077212	-0.943037	0.049224	0.00287299	0.0260485	0	0	FALSE
RS03345	hypothetical_protein	-0.758969	5.3675	5.21898	0.0223416	0.121551	140.639	0.951328	-0.951328	0.231843	4.10332	4.07e-05	0.000241239	-0.855149	0.0640158	0.00683876	0.0354273	0	0	FALSE
RS03350	hypothetical_protein	-0.88264	4.14358	5.89485	0.0151852	0.0969702	59.5088	1.0401	-1.0401	0.311944	3.33426	0.000855272	0.00363303	-0.961372	0.0494187	0.00289369	0.0261562	0	0	FALSE
RS03360	hypothetical_protein	-0.958503	4.8223	5.76161	0.01638	0.100765	96.5277	1.11171	-1.11171	0.317846	3.49763	0.000469409	0.00219624	-1.03511	0.0575135	0.00469378	0.0311036	0	1	FALSE
RS03365	hypothetical_protein	-0.759657	4.31049	3.94087	0.0471264	0.192058	66.4631	0.913332	-0.913332	0.308533	2.96024	0.00307397	0.010266	-0.836495	0.0514093	0.00323185	0.0273206	0	0	FALSE
RS03370	hypothetical_protein	0.124876	1.70139	0.0384189	0.844604	0.981029	9.03937	0.0627398	-0.0627398	0.639147	0.0981619	0.921804	0.952793	0.0310681	0.0202917	0.000439551	0.0103656	0	0	FALSE
RS03375	hypothetical_protein	-0.710135	1.72618	1.2194	0.269478	0.547279	9.33031	0.665099	-0.665099	0.631942	1.05247	0.292585	0.421365	-0.687617	0.0205874	0.000453698	0.0105205	0	0	FALSE
RS03380	peptidase_S8	0.0910939	3.57075	0.0491298	0.824584	0.969888	37.7367	0.115734	-0.115734	0.388904	0.297591	0.766015	0.847385	-0.0123202	0.0425867	0.001835	0.0222109	0	0	FALSE
RS03390	hypothetical_protein	-0.142066	3.94995	0.102572	0.748765	0.926916	50.763	0.339135	-0.339135	0.424462	0.798976	0.424304	0.554457	-0.2406	0.0471094	0.00246841	0.0247889	0	0	FALSE
RS03395	peptidase_M13	0.23162	2.37332	0.193284	0.660197	0.8713	15.3681	0.0061846	-0.0061846	0.571858	0.0108149	0.991371	0.994967	0.112718	0.0283056	0.000747291	0.0145264	0	0	FALSE
RS03400	peptidase_M13	0.235062	2.26984	0.20063	0.654213	0.867175	13.9324	-0.00760914	0.00760914	0.559895	-0.0135903	0.989157	0.993774	0.121336	0.0270714	0.000677481	0.0138744	0	0	FALSE
RS03405	alpha/beta_hydrolase	-0.265619	2.39258	0.386	0.534409	0.786105	15.9248	0.415563	-0.415563	0.500494	0.830307	0.406365	0.536893	-0.340591	0.0285352	0.000774364	0.0146548	0	0	FALSE
RS03420	alpha/beta_hydrolase	-0.0621602	3.05669	0.0204281	0.886348	1	26.0257	0.250398	-0.250398	0.459441	0.545005	0.58575	0.697356	-0.156279	0.0364558	0.00126553	0.0188607	0	0	FALSE
RS03425	ABC_transporter_permease	-0.177066	1.37649	0.0565909	0.811968	0.961556	6.79306	0.253673	-0.253673	0.675522	0.375522	0.707272	0.798826	-0.21537	0.0164168	0.000330321	0.00837355	0	0	FALSE
RS03430	permease	-0.236546	1.87989	0.225573	0.634826	0.85239	10.5286	0.358235	-0.358235	0.570742	0.627665	0.530223	0.646456	-0.29739	0.0224207	0.000511967	0.0114663	0	0	FALSE
RS03445	multidrug_ABC_transporter_ATP-binding_protein	0.752753	1.79332	1.43119	0.231571	0.502597	9.43641	-0.406517	0.406517	0.625274	-0.650142	0.5156	0.634939	0.579635	0.0213881	0.000458857	0.0109235	0	0	FALSE
RS03450	hypothetical_protein	-0.420743	7.54256	2.26306	0.132492	0.3678	631.288	0.614845	-0.614845	0.180494	3.40646	0.000658101	0.0029421	-0.517794	0.0899567	0.0306972	0.0603269	0	0	FALSE
RS03455	DNA-entry_nuclease	0.194189	7.43936	0.475288	0.490565	0.747366	576.879	0.00951418	-0.00951418	0.143583	0.0662625	0.947169	0.973298	0.0923374	0.0887259	0.0280515	0.0583887	0	0	FALSE
RS03460	cytochrome_o_ubiquinol_oxidase	0.092488	7.60501	0.105397	0.745447	0.926283	649.093	0.10716	-0.10716	0.160179	0.668997	0.503498	0.626783	-0.00733579	0.0907015	0.031563	0.0611322	0	0	FALSE
RS03475	phosphate_ABC_transporter_ATPase	0.104193	4.17783	0.0673481	0.795238	0.950535	59.1224	0.113712	-0.113712	0.357102	0.318429	0.75016	0.835572	-0.0047595	0.0498271	0.0028749	0.026351	0	0	FALSE
RS03480	LysR_family_transcriptional_regulator	0.344951	6.81218	1.12928	0.287928	0.569304	371.125	-0.144888	0.144888	0.205128	-0.706332	0.479982	0.606006	0.24492	0.0812458	0.0180464	0.0496461	0	0	FALSE
RS03490	lactate_dehydrogenase	0.805099	4.89449	4.26059	0.0390063	0.16891	95.3278	-0.577582	0.577582	0.291803	-1.97936	0.0477757	0.102256	0.69134	0.0583745	0.00463543	0.0315049	0	0	FALSE
RS03495	glucuronide_permease	-1.31009	1.15098	2.42699	0.119262	0.351907	5.96371	0.918543	-0.918543	0.691177	1.32896	0.183863	0.298027	-1.11432	0.0137272	0.000289993	0.00700858	0	1	FALSE
RS03500	2-dehydro-3-deoxygluconokinase	-0.798627	1.8453	2.11789	0.145587	0.385456	10.516	0.781171	-0.781171	0.596644	1.30928	0.190441	0.307147	-0.789899	0.022008	0.000511354	0.0112597	0	0	FALSE
RS03505	beta-glucuronidase	0.13487	3.85174	0.105511	0.745314	0.926283	46.3422	0.0636445	-0.0636445	0.375985	0.169274	0.865581	0.919205	0.0356127	0.045938	0.00225345	0.0240957	0	0	FALSE
RS03510	GntR_family_transcriptional_regulator	0.553898	7.26961	2.40535	0.120921	0.354672	507.315	-0.351406	0.351406	0.245202	-1.43313	0.151822	0.256613	0.452652	0.0867014	0.0246688	0.0556851	0	0	FALSE
RS03515	2-dehydro-3-deoxyphosphooctonate_aldolase	-1.24134	4.32368	2.7905	0.0948248	0.304968	70.1608	1.15777	-1.15777	0.595149	1.94534	0.0517342	0.108923	-1.19955	0.0515667	0.00341166	0.0274892	0	1	FALSE
RS03520	uronate_isomerase	1.02793	4.70806	7.2737	0.00699717	0.0562781	82.9628	-0.782727	0.782727	0.290157	-2.6976	0.00698413	0.0205597	0.905327	0.056151	0.00403417	0.0300926	0	0	FALSE
RS03525	mannonate_dehydratase	0.790694	4.94844	3.95004	0.0468703	0.191656	98.9718	-0.565777	0.565777	0.2935	-1.92769	0.0538938	0.111889	0.678236	0.0590178	0.00481263	0.0319152	0	0	FALSE
RS03535	haloacid_dehalogenase	0.883558	4.18084	3.93136	0.0473936	0.192663	57.3941	-0.592322	0.592322	0.405403	-1.46107	0.143996	0.246832	0.73794	0.049863	0.00279086	0.0263269	0	0	FALSE
RS03545	dipeptidase	0.707308	9.33579	5.77342	0.0162704	0.100344	2129.69	-0.501358	0.501358	0.151469	-3.30997	0.000933066	0.00390356	0.604333	0.111344	0.103559	0.107451	0	0	FALSE
RS03555	alpha-amylase	-0.469707	8.64455	1.17945	0.277467	0.557685	1379.94	0.669155	-0.669155	0.37264	1.79571	0.0725399	0.141603	-0.569431	0.1031	0.0671011	0.0851004	0	0	FALSE
RS03560	glycosyl_transferase_family_1	-0.012764	8.61179	0.00217611	0.962793	1	1309.35	0.21285	-0.21285	0.132638	1.60474	0.108551	0.195365	-0.112807	0.102709	0.063669	0.083189	0	0	FALSE
RS03565	12C2-diacylglycerol_3-glucosyltransferase	0.0784876	9.44584	0.0965018	0.756069	0.929048	2338.04	0.132245	-0.132245	0.0880452	1.50202	0.133093	0.232045	-0.0268788	0.112656	0.11369	0.113173	0	0	FALSE
RS03570	threonine--tRNA_ligase	0.0712926	7.84342	0.0355474	0.850453	0.985546	776.599	0.164445	-0.164445	0.332116	0.495145	0.620498	0.726825	-0.0465764	0.0935449	0.0377631	0.065654	0	0	FALSE
RS03575	DNA-binding_response_regulator	-2.48449	1.76365	5.36966	0.02049	0.11476	11.2186	1.514	-1.514	0.694111	2.18121	0.0291682	0.0686499	-1.99925	0.0210342	0.000545517	0.0107899	0	1	FALSE
RS03580	hypothetical_protein	-0.0558761	5.55163	0.0206095	0.885848	1	155	0.239321	-0.239321	0.269369	0.88845	0.374299	0.504184	-0.147599	0.0662119	0.00753706	0.0368745	0	0	FALSE
RS03590	glutamine_ABC_transporter_permease	-0.585984	6.07942	3.16237	0.0753537	0.264744	228.882	0.766544	-0.766544	0.226867	3.37882	0.000727974	0.00318331	-0.676264	0.0725066	0.0111297	0.0418181	0	0	FALSE
RS03595	glutamine_ABC_transporter_permease	-0.749027	5.35868	5.1632	0.0230703	0.123227	139.581	0.937064	-0.937064	0.227659	4.11609	3.85e-05	0.000229673	-0.843045	0.0639106	0.00678729	0.0353489	0	0	FALSE
RS03600	amino_acid_ABC_transporter_substrate-binding_protein	-0.458138	5.34804	1.74888	0.186018	0.454494	137.254	0.654473	-0.654473	0.243684	2.68574	0.00723686	0.0211196	-0.556305	0.0637837	0.00667413	0.0352289	0	0	FALSE
RS03605	arginine_ABC_transporter_ATP-binding_protein	-0.591915	5.0391	3.17047	0.0749808	0.264243	110.968	0.78513	-0.78513	0.232934	3.37061	0.000750015	0.00323559	-0.688523	0.060099	0.00539597	0.0327475	0	0	FALSE
RS03610	DNA-binding_response_regulator	0.141547	8.64106	0.257175	0.612068	0.835879	1330.95	0.0588762	-0.0588762	0.139873	0.420926	0.673809	0.770921	0.0413353	0.103058	0.0647192	0.0838887	0	0	FALSE
RS03615	cell_wall_metabolism_sensor_histidine_kinase_VicK	0.119315	9.42679	0.223653	0.636271	0.853552	2306.09	0.0958587	-0.0958587	0.0978062	0.980087	0.327043	0.456399	0.011728	0.112429	0.112137	0.112283	0	0	FALSE
RS03620	metallo-hydrolase	0.274681	8.73874	1.19905	0.273511	0.551999	1423.65	-0.0653971	0.0653971	0.0981488	-0.666305	0.505216	0.628518	0.170039	0.104223	0.0692266	0.0867248	0	0	FALSE
RS03625	hypothetical_protein	0.460096	8.13781	2.76304	0.0964649	0.307415	932.172	-0.25463	0.25463	0.145762	-1.74689	0.0806559	0.154837	0.357363	0.0970561	0.045328	0.0711921	0	0	FALSE
RS03635	chromosome_segregation_protein_SMC	0.224378	8.3191	0.673796	0.411731	0.67731	1064.37	-0.0115983	0.0115983	0.15525	-0.0747069	0.940448	0.968446	0.117988	0.0992183	0.0517561	0.0754872	0	0	FALSE
RS03640	haloacid_dehalogenase	0.0357692	8.07371	0.0179084	0.893543	1	900.578	0.168274	-0.168274	0.121301	1.38724	0.165368	0.274244	-0.0662523	0.0962915	0.0437918	0.0700416	0	0	FALSE
RS03645	haloacid_dehalogenase	-0.066693	8.7454	0.0651425	0.798545	0.951916	1439.93	0.272817	-0.272817	0.10462	2.60769	0.00911557	0.0257764	-0.169755	0.104303	0.0700185	0.0871605	0	0	FALSE
RS03650	signal_recognition_particle-docking_protein_FtsY	0.0851767	9.61806	0.105009	0.7459	0.926283	2632.02	0.127038	-0.127038	0.100012	1.27023	0.204001	0.323578	-0.0209308	0.11471	0.127986	0.121348	0	0	FALSE
RS03655	group_II_intron_reverse_transcriptase/maturase	0.375766	3.49172	0.39097	0.53179	0.783674	34.9251	-0.168542	0.168542	0.514117	-0.327829	0.743041	0.828595	0.272154	0.0416442	0.00169828	0.0216712	0	0	FALSE
RS03660	phosphate_ABC_transporter_substrate-binding_protein	0.0634128	7.47424	0.0601324	0.806287	0.956925	594.343	0.143826	-0.143826	0.120599	1.19259	0.233028	0.356537	-0.0402067	0.0891419	0.0289007	0.0590213	0	0	FALSE
RS03665	ABC_transporter_permease	-0.0913361	7.09457	0.0934269	0.759865	0.9299	457.656	0.286707	-0.286707	0.191688	1.4957	0.134732	0.23385	-0.189022	0.0846138	0.0222541	0.0534339	0	0	FALSE
RS03670	hypothetical_protein	-0.0101412	4.71219	0.000784826	0.97765	1	85.9939	0.207815	-0.207815	0.273976	0.758514	0.448143	0.576014	-0.108978	0.0562002	0.00418156	0.0301909	0	0	FALSE
RS03675	N52CN10-methylene_tetrahydromethanopterin_reductase	-0.0400109	4.36251	0.00973611	0.921399	1	67.8348	0.249933	-0.249933	0.355641	0.702768	0.482201	0.607297	-0.144972	0.0520297	0.00329855	0.0276641	0	0	FALSE
RS03680	S1_RNA-binding_protein	0.39877	7.8465	2.04048	0.153162	0.399189	762.513	-0.189054	0.189054	0.147296	-1.28349	0.199319	0.318436	0.293912	0.0935817	0.0370782	0.0653299	0	0	FALSE
RS03685	SprT_family_protein	0.516334	6.06995	2.42132	0.119694	0.352697	220.613	-0.301985	0.301985	0.21432	-1.40904	0.158824	0.266126	0.40916	0.0723936	0.0107276	0.0415606	0	0	FALSE
RS03695	HPr_kinase/phosphorylase	0.323107	10.2174	1.47978	0.223809	0.493007	3967.05	-0.111329	0.111329	0.0848511	-1.31205	0.189502	0.305888	0.217218	0.121858	0.192903	0.15738	0	0	FALSE
RS03700	prolipoprotein_diacylglyceryl_transferase	0.290924	10.0227	1.19114	0.275099	0.554393	3472	-0.0785524	0.0785524	0.121398	-0.647063	0.517591	0.636151	0.184738	0.119536	0.16883	0.144183	0	0	FALSE
RS03705	DUF948_domain_containing_protein	0.596134	10.3839	3.42073	0.0643826	0.238059	4414.01	-0.393541	0.393541	0.178564	-2.20393	0.0275295	0.0656858	0.494837	0.123844	0.214637	0.169241	0	0	FALSE
RS03710	hypothetical_protein	0.866167	11.7828	7.48366	0.00622615	0.0520256	11580.1	-0.659988	0.659988	0.141839	-4.65309	3.27e-06	2.5e-05	0.763078	0.140529	0.563097	0.351813	0	0	FALSE
RS03715	hypothetical_protein	-0.341072	8.52342	0.866807	0.351841	0.64098	1234.47	0.508974	-0.508974	0.255117	1.99506	0.0460367	0.0997462	-0.425023	0.101655	0.0600278	0.0808414	0	0	FALSE
RS03720	peptidase_U32	-0.281663	3.83544	0.588568	0.442974	0.708816	46.5924	0.464877	-0.464877	0.325563	1.42792	0.153316	0.258912	-0.37327	0.0457436	0.00226561	0.0240046	0	0	FALSE
RS03725	collagenase-like_protease	0.061218	5.62642	0.0317839	0.858503	0.99137	163.645	0.139055	-0.139055	0.229844	0.604996	0.545182	0.661251	-0.0389183	0.0671038	0.00795745	0.0375306	0	0	FALSE
RS03730	hypothetical_protein	0.58977	4.95303	1.43487	0.230971	0.50176	99.5915	-0.370039	0.370039	0.375034	-0.98668	0.323799	0.453179	0.479905	0.0590726	0.00484276	0.0319577	0	0	FALSE
RS03735	hypothetical_protein	0.0788462	7.2031	0.0642097	0.799962	0.952112	490.367	0.116313	-0.116313	0.194113	0.599204	0.549037	0.664138	-0.0187335	0.0859082	0.0238447	0.0548765	0	0	FALSE
RS03740	manganese_transporter	-0.333548	8.10194	1.74481	0.18653	0.454652	931.146	0.53948	-0.53948	0.151313	3.56532	0.00036341	0.00175446	-0.436514	0.0966282	0.0452782	0.0709532	0	0	FALSE
RS03765	lysine--tRNA_ligase	0.267211	8.55659	0.999564	0.317416	0.60381	1253.07	-0.0552321	0.0552321	0.130654	-0.422737	0.672487	0.770443	0.161222	0.102051	0.060932	0.0814913	0	0	FALSE
RS03770	haloacid_dehalogenase	0.185678	4.83223	0.273169	0.601214	0.835437	93.0613	0.0232683	-0.0232683	0.250431	0.0929132	0.925973	0.956081	0.0812047	0.0576318	0.00452522	0.0310785	0	0	FALSE
RS03775	histidine_phosphatase_family_protein	0.275362	7.28169	1.02883	0.310435	0.594836	517.734	-0.0641394	0.0641394	0.168882	-0.379787	0.704103	0.796175	0.169751	0.0868455	0.0251755	0.0560105	0	0	FALSE
RS03780	aminoacyl-tRNA_deacylase	-0.0707534	5.74529	0.0524912	0.818784	0.966482	178.806	0.278185	-0.278185	0.186914	1.4883	0.136671	0.236791	-0.174469	0.0685215	0.00869466	0.0386081	0	0	FALSE
RS03785	epimerase	0.289026	4.97626	0.341544	0.558939	0.806086	102.107	-0.0883568	0.0883568	0.38204	-0.231276	0.8171	0.886155	0.188692	0.0593496	0.00496509	0.0321574	0	0	FALSE
RS03790	N-acetylmuramoyl-L-alanine_amidase	-0.454957	8.06534	3.03208	0.0816333	0.28033	906.947	0.655396	-0.655396	0.117228	5.59079	2.26e-08	2.47e-07	-0.555177	0.0961918	0.0441015	0.0701466	0	0	FALSE
RS03795	ECF_transporter_S_component	0.293776	5.1447	0.561413	0.453692	0.718109	115.445	-0.0892074	0.0892074	0.268725	-0.331965	0.739916	0.826552	0.191492	0.0613585	0.00561365	0.0334861	0	0	FALSE
RS03800	hypothetical_protein	0.291955	6.83401	0.691152	0.405773	0.672448	376.539	-0.0959957	0.0959957	0.230249	-0.416922	0.676735	0.773811	0.193976	0.0815062	0.0183097	0.0499079	0	0	FALSE
RS03805	oligoendopeptidase_F	0.0278868	7.3	0.0115502	0.914415	1	527.377	0.185436	-0.185436	0.125907	1.4728	0.140804	0.242649	-0.0787746	0.0870639	0.0256444	0.0563541	0	0	FALSE
RS03815	cell_division_protein	-0.187143	6.34099	0.401019	0.526564	0.779276	272.501	0.400416	-0.400416	0.190058	2.10682	0.0351336	0.080537	-0.29378	0.0756262	0.0132507	0.0444384	0	0	FALSE
RS03820	elongation_factor_Tu	-0.284693	14.7197	0.849312	0.356747	0.646288	91163.4	0.484077	-0.484077	0.13129	3.68709	0.000226829	0.00115623	-0.384385	0.175556	4.43294	2.30425	0	0	FALSE
RS03825	triose-phosphate_isomerase	-0.8059	11.398	2.07591	0.149641	0.393383	9467.29	0.867247	-0.867247	0.549915	1.57706	0.114782	0.203602	-0.836573	0.135939	0.460359	0.298149	0	0	FALSE
RS03835	penicillin-binding_protein_2B	-1.75385	7.53493	7.09306	0.00773829	0.0606353	671.511	1.4565	-1.4565	0.63014	2.31139	0.0208113	0.0519479	-1.60518	0.0898657	0.0326531	0.0612594	0	1	FALSE
RS03840	recombination_protein_RecR	0.560873	5.83593	2.4883	0.114695	0.34348	187.363	-0.32534	0.32534	0.259681	-1.25284	0.210263	0.331121	0.443107	0.0696026	0.00911075	0.0393567	0	0	FALSE
RS03845	D-alanine--D-alanine_ligase	0.29892	6.85888	1.00424	0.316286	0.602131	384.073	-0.0926698	0.0926698	0.157434	-0.588625	0.556113	0.669062	0.195795	0.0818028	0.0186761	0.0502394	0	0	FALSE
RS03850	UDP-N-acetylmuramoyl-tripeptide--D-alanyl-D-alanine_ligase	0.138548	7.84918	0.274695	0.600199	0.835437	769.04	0.0701218	-0.0701218	0.118109	0.593704	0.55271	0.667456	0.0342133	0.0936137	0.0373955	0.0655046	0	0	FALSE
RS03855	MFS_transporter	-0.895701	3.42869	3.86039	0.0494388	0.198982	36.1049	0.994027	-0.994027	0.46066	2.15783	0.0309407	0.0722075	-0.944864	0.0408925	0.00175565	0.0213241	0	0	FALSE
RS03860	membrane_protein	-0.893574	2.97789	3.76768	0.0522521	0.207051	25.7453	0.9527	-0.9527	0.475721	2.00265	0.0452153	0.0982964	-0.923137	0.035516	0.0012519	0.018384	0	0	FALSE
RS03865	cell_surface_protein	-1.08504	2.73931	5.57248	0.0182449	0.107968	21.9719	1.10962	-1.10962	0.497082	2.23226	0.0255979	0.0616706	-1.09733	0.0326705	0.00106841	0.0168695	0	1	FALSE
RS03870	peptide_chain_release_factor_3	0.172154	7.42982	0.381045	0.537044	0.787838	573.921	0.0383433	-0.0383433	0.148527	0.258157	0.796286	0.869941	0.0669052	0.0886122	0.0279077	0.0582599	0	0	FALSE
RS03875	helicase	0.128693	6.00705	0.173012	0.677448	0.884245	214.126	0.0893804	-0.0893804	0.211648	0.422307	0.672801	0.770443	0.0196565	0.0716434	0.0104121	0.0410278	0	0	FALSE
RS03880	ABC_transporter_ATP-binding_protein	-1.15073	4.14278	2.74722	0.0974238	0.308557	61.6027	1.11509	-1.11509	0.577456	1.93103	0.053479	0.111593	-1.13291	0.0494091	0.00299551	0.0262023	0	1	FALSE
RS03885	ABC_transporter_permease	0.475762	3.69694	1.54279	0.214203	0.489147	40.7929	-0.244639	0.244639	0.355199	-0.688737	0.490989	0.615165	0.3602	0.0440917	0.00198361	0.0230377	0	0	FALSE
RS03890	hypothetical_protein	0.534938	4.79638	1.70576	0.191536	0.461166	89.8893	-0.296672	0.296672	0.322492	-0.919936	0.357606	0.486459	0.415805	0.0572043	0.00437098	0.0307876	0	0	FALSE
RS03895	RNA_helicase	-0.110199	5.74934	0.112603	0.7372	0.921663	179.804	0.321246	-0.321246	0.223104	1.43989	0.149897	0.254471	-0.215722	0.0685698	0.00874319	0.0386565	0	0	FALSE
RS03900	hypothetical_protein	-0.583378	5.89611	2.92296	0.0873274	0.291651	201.349	0.760437	-0.760437	0.241462	3.14931	0.00163657	0.00617941	-0.671908	0.0703203	0.00979083	0.0400556	0	0	FALSE
RS03905	methyltransferase	-0.266242	6.02119	0.679666	0.409702	0.674958	218.979	0.469741	-0.469741	0.242352	1.93826	0.0525915	0.110368	-0.367991	0.0718121	0.0106481	0.0412301	0	0	FALSE
RS03910	1-acyl-sn-glycerol-3-phosphate_acyltransferase	-0.0643268	8.43406	0.0272762	0.868822	0.998509	1151.75	0.238128	-0.238128	0.277028	0.859579	0.390021	0.521374	-0.151227	0.100589	0.0560051	0.0782972	0	0	FALSE
RS03915	competence_protein_CelA	-8.64154	5.25286	12.6463	0.000376312	0.00828567	149.235	0.655563	-0.655563	0.503398	1.30228	0.192822	0.309699	-4.64855	0.0626486	0.00725673	0.0349526	0	1	FALSE
RS03920	DNA_internalization-related_competence_protein_ComEC/Rec2	-0.231945	2.31547	0.199286	0.655298	0.86826	15.249	0.350159	-0.350159	0.555604	0.63023	0.528544	0.645924	-0.291052	0.0276156	0.000741501	0.0141786	0	0	FALSE
RS03925	haloacid_dehalogenase	-0.143773	4.58798	0.136235	0.712053	0.909888	78.9642	0.328518	-0.328518	0.290589	1.13053	0.258254	0.383953	-0.236146	0.0547188	0.00383973	0.0292792	0	0	FALSE
RS03930	LacI_family_transcriptional_regulator	-0.116231	5.73391	0.120735	0.728239	0.915432	177.349	0.316695	-0.316695	0.228029	1.38883	0.164883	0.273675	-0.216463	0.0683858	0.0086238	0.0385048	0	0	FALSE
RS03935	hypothetical_protein	-0.882738	3.68504	5.47078	0.019337	0.111222	42.7507	1.02289	-1.02289	0.348281	2.93697	0.00331433	0.0108444	-0.952815	0.0439498	0.00207881	0.0230143	0	0	FALSE
RS03940	methyltransferase	-0.250125	5.6727	0.489961	0.483945	0.74076	169.962	0.437113	-0.437113	0.236187	1.85071	0.0642115	0.128224	-0.343619	0.0676558	0.00826463	0.0379602	0	0	FALSE
RS03945	DNA_polymerase_III_subunit_delta	-0.402963	6.63862	1.86849	0.171648	0.430669	336.288	0.599437	-0.599437	0.173517	3.45463	0.000551053	0.00251743	-0.5012	0.0791759	0.0163524	0.0477642	0	0	FALSE
RS03950	superoxide_dismutase_[Mn/Fe]	0.324541	12.0552	1.12309	0.289254	0.571086	14146.1	-0.120262	0.120262	0.125709	-0.956666	0.338736	0.467663	0.222402	0.143777	0.68787	0.415823	0	0	FALSE
RS03960	PTS_beta-glucoside_transporter_subunit_EIIBCA	0.409456	3.2221	1.04115	0.307555	0.592698	28.8028	-0.180256	0.180256	0.40532	-0.444725	0.656518	0.758304	0.294856	0.0384286	0.00140057	0.0199146	0	0	FALSE
RS03965	6-phospho-beta-glucosidase	-0.207731	5.78219	0.377269	0.539069	0.789617	183.507	0.399698	-0.399698	0.208845	1.91385	0.0556398	0.11441	-0.303715	0.0689617	0.00892326	0.0389425	0	0	FALSE
RS03970	PucR_family_transcriptional_regulator	0.0342106	5.83326	0.00993572	0.9206	1	189.088	0.164526	-0.164526	0.221536	0.742661	0.457687	0.585175	-0.0651579	0.0695707	0.00919467	0.0393827	0	0	FALSE
RS03985	hypothetical_protein	-0.786994	6.72226	7.07579	0.00781324	0.0611242	359.777	0.981333	-0.981333	0.164538	5.96418	2.46e-09	3.13e-08	-0.884164	0.0801734	0.0174946	0.048834	0	0	FALSE
RS03995	tRNA_preQ1(34)_S-adenosylmethionine_ribosyltransferase-isomerase_QueA	0.440007	6.19483	2.08489	0.148763	0.391922	241.83	-0.213545	0.213545	0.198691	-1.07476	0.282483	0.410885	0.326776	0.073883	0.0117593	0.0428212	0	0	FALSE
RS04000	membrane_protein	1.00038	5.08651	7.14586	0.00751374	0.0594502	108.777	-0.770976	0.770976	0.246746	-3.12457	0.00178064	0.00657309	0.88568	0.0606645	0.00528943	0.032977	0	0	FALSE
RS04005	glucosamine-6-phosphate_deaminase	-0.326401	6.12097	0.896636	0.343685	0.632995	232.991	0.511479	-0.511479	0.220156	2.32326	0.0201652	0.0505303	-0.41894	0.0730021	0.0113295	0.0421658	0	0	FALSE
RS04010	glutathione-dependent_reductase	-0.0740925	6.09046	0.0524182	0.818908	0.966482	227.476	0.276156	-0.276156	0.209481	1.31829	0.187407	0.302758	-0.175124	0.0726382	0.0110613	0.0418498	0	0	FALSE
RS04015	16S_rRNA_pseudouridine(516)_synthase	0.33447	2.91074	0.422525	0.51568	0.769959	23.1208	-0.103614	0.103614	0.500186	-0.207151	0.835892	0.895532	0.219042	0.0347151	0.00112428	0.0179197	0	0	FALSE
RS04030	oligoendopeptidase_F	0.819804	7.01157	6.62792	0.0100393	0.0734563	421.855	-0.60693	0.60693	0.185666	-3.26893	0.00107955	0.00439303	0.713367	0.0836239	0.0205133	0.0520686	0	0	FALSE
RS04035	haloacid_dehalogenase	0.351537	3.56896	0.413655	0.52012	0.773268	37.9777	-0.086988	0.086988	0.512387	-0.16977	0.865191	0.919205	0.219262	0.0425655	0.00184671	0.0222061	0	0	FALSE
RS04040	O-methyltransferase	0.991101	4.06272	5.58671	0.0180973	0.107392	52.1848	-0.73619	0.73619	0.344456	-2.13726	0.0325771	0.0752107	0.863645	0.0484543	0.00253755	0.0254959	0	0	FALSE
RS04050	hypothetical_protein	-1.17237	5.06054	5.84866	0.015589	0.0980138	116.61	1.26735	-1.26735	0.431883	2.93447	0.00334123	0.0108839	-1.21986	0.0603548	0.00567031	0.0330125	0	1	FALSE
RS04055	alanine--tRNA_ligase	-0.0151746	7.49187	0.00306125	0.955877	1	602.833	0.225273	-0.225273	0.154297	1.45999	0.144292	0.247121	-0.120224	0.0893522	0.0293135	0.0593329	0	0	FALSE
RS04060	membrane_protein	-0.665281	4.61891	2.60398	0.106596	0.327667	83.4389	0.833411	-0.833411	0.373929	2.2288	0.0258274	0.0621461	-0.749346	0.0550877	0.00405732	0.0295725	0	0	FALSE
RS04065	glycosyl_transferase	-0.242751	5.35527	0.527788	0.467538	0.730116	136.577	0.444452	-0.444452	0.210452	2.11189	0.0346959	0.0797225	-0.343601	0.0638699	0.00664122	0.0352555	0	0	FALSE
RS04070	hypothetical_protein	-2.3414	1.11183	4.78194	0.0287597	0.14251	6.42768	1.30681	-1.30681	0.695856	1.87799	0.060382	0.121833	-1.8241	0.0132603	0.000312554	0.00678643	0	1	FALSE
RS04075	hypothetical_protein	0.250567	1.27489	0.157928	0.691072	0.894536	5.97469	-0.0221665	0.0221665	0.655415	-0.0338205	0.97302	0.986259	0.136367	0.015205	0.000290527	0.00774778	0	0	FALSE
RS04080	transcriptional_regulator	-0.339286	0.967505	0.168895	0.681096	0.887225	4.98246	0.294846	-0.294846	0.68928	0.427759	0.668827	0.767032	-0.317066	0.011539	0.000242278	0.00589064	0	0	FALSE
RS04085	membrane_protein	-0.18335	3.14069	0.15104	0.697543	0.899698	27.8483	0.331264	-0.331264	0.463238	0.715106	0.474544	0.600779	-0.257307	0.0374576	0.00135416	0.0194059	0	0	FALSE
RS04090	energy-coupled_thiamine_transporter_ThiT	0.548214	5.45422	2.38847	0.122233	0.356586	143.032	-0.329887	0.329887	0.232684	-1.41775	0.156265	0.262199	0.439051	0.06505	0.0069551	0.0360026	0	0	FALSE
RS04100	ribonucleoside-diphosphate_reductase_subunit_alpha	0.387628	10.1265	2.01679	0.155568	0.403515	3715.22	-0.179839	0.179839	0.0882137	-2.03867	0.0414828	0.0927853	0.283733	0.120775	0.180657	0.150716	0	0	FALSE
RS04105	NrdH-redoxin	-0.28758	7.05527	0.60986	0.43484	0.702268	444.918	0.462116	-0.462116	0.258451	1.78802	0.073773	0.143041	-0.374848	0.084145	0.0216347	0.0528899	0	0	FALSE
RS04110	phosphocarrier_protein_HPr	0.28616	11.3455	0.63403	0.425881	0.690549	8632.97	-0.0944919	0.0944919	0.213929	-0.441698	0.658708	0.758916	0.190326	0.135312	0.419789	0.277551	0	0	FALSE
RS04115	phosphoenolpyruvate--protein_phosphotransferase	0.0933279	12.1128	0.115601	0.733855	0.920094	14886.9	0.126004	-0.126004	0.12589	1.00091	0.316873	0.446387	-0.016338	0.144464	0.723895	0.43418	0	0	FALSE
RS04120	NADP-dependent_glyceraldehyde-3-phosphate_dehydrogenase	0.34133	8.84629	0.954669	0.328534	0.617354	1543.58	-0.0941638	0.0941638	0.29331	-0.321039	0.748181	0.833847	0.217747	0.105506	0.0750586	0.0902822	0	0	FALSE
RS04125	polysaccharide_deacetylase	-0.232245	6.08646	0.593673	0.441002	0.707921	227.925	0.437334	-0.437334	0.176132	2.48298	0.0130288	0.0348574	-0.334789	0.0725905	0.0110831	0.0418368	0	0	FALSE
RS04130	RNA_helicase	0.102815	8.52275	0.126589	0.721995	0.913238	1226.55	0.0944922	-0.0944922	0.161505	0.585074	0.558498	0.671099	0.00416121	0.101647	0.0596423	0.0806447	0	0	FALSE
RS04135	uridine_kinase	0.232111	5.37677	0.372325	0.54174	0.791727	136.305	-0.0213563	0.0213563	0.264406	-0.0807706	0.935624	0.963992	0.126734	0.0641264	0.00662801	0.0353772	0	0	FALSE
RS04140	hypothetical_protein	-0.796212	6.6311	5.02716	0.0249528	0.130559	336.65	0.953328	-0.953328	0.255796	3.72691	0.000193842	0.00100126	-0.87477	0.0790862	0.01637	0.0477281	0	0	FALSE
RS04145	DNA_polymerase_III_subunit_gamma/tau	-0.291039	8.78524	1.25155	0.263258	0.538466	1488.86	0.494367	-0.494367	0.10691	4.62415	3.76e-06	2.81e-05	-0.392703	0.104778	0.0723979	0.0885877	0	0	FALSE
RS04155	bifunctional_biotin--[acetyl-CoA-carboxylase]_synthetase/biotin_operon_repressor	-0.457193	6.58995	2.72527	0.0987716	0.311083	326.278	0.659478	-0.659478	0.158351	4.16465	3.12e-05	0.000190168	-0.558335	0.0785954	0.0158657	0.0472306	0	0	FALSE
RS04160	S-adenosylmethionine_synthase	-0.329016	8.60024	1.53756	0.214981	0.489147	1309.7	0.529462	-0.529462	0.119109	4.44517	8.78e-06	6.12e-05	-0.429239	0.102571	0.0636859	0.0831286	0	0	FALSE
RS04165	hypothetical_protein	-1.48754	5.33755	7.37633	0.00660878	0.0539569	143.321	1.52128	-1.52128	0.472226	3.22151	0.00127515	0.00503294	-1.50441	0.0636586	0.00696918	0.0353139	0	1	FALSE
RS04170	hypothetical_protein	-0.622698	2.62393	1.78022	0.182122	0.448939	19.6231	0.71306	-0.71306	0.515796	1.38245	0.166835	0.275514	-0.667879	0.0312944	0.000954196	0.0161243	0	0	FALSE
RS04175	hypothetical_protein	0.672316	1.94503	1.34023	0.246994	0.516047	10.4576	-0.318462	0.318462	0.613064	-0.519459	0.60344	0.713157	0.495389	0.0231975	0.000508512	0.011853	0	0	FALSE
RS04180	hypothetical_protein	-0.917171	1.93423	1.44638	0.22911	0.500606	11.6596	0.770062	-0.770062	0.662804	1.16182	0.245307	0.371419	-0.843617	0.0230687	0.000566965	0.0118179	0	0	FALSE
RS04185	ABC_transporter_permease	0.35209	1.44417	0.372194	0.541811	0.791727	7.05435	-0.0969634	0.0969634	0.631869	-0.153455	0.878039	0.927857	0.224526	0.017224	0.000343027	0.00878352	0	0	FALSE
RS04190	ABC_transporter_ATP-binding_protein	0.301753	2.58075	0.50711	0.476393	0.73687	17.8788	-0.0729881	0.0729881	0.482909	-0.151142	0.879863	0.928771	0.18737	0.0307795	0.00086938	0.0158244	0	0	FALSE
RS04195	ABC_transporter	0.299614	1.73153	0.223491	0.636393	0.853552	8.81623	-0.0645672	0.0645672	0.632629	-0.102062	0.918708	0.950607	0.182091	0.0206512	0.0004287	0.01054	0	0	FALSE
RS04200	thiaminase_II	1.21623	1.17814	1.94089	0.163571	0.417596	5.4558	-0.484668	0.484668	0.695893	-0.696469	0.486135	0.610268	0.850449	0.0140512	0.000265295	0.00715824	0	0	FALSE
RS04205	bifunctional_hydroxymethylpyrimidine_kinase/phosphomethylpyrimidine_kinase	-0.141541	1.99193	0.0745294	0.784853	0.943918	11.3645	0.296628	-0.296628	0.580185	0.511264	0.609166	0.717298	-0.219084	0.0237569	0.000552613	0.0121547	0	0	FALSE
RS04210	hydroxyethylthiazole_kinase	-0.109188	2.18716	0.0463707	0.829503	0.973321	13.2464	0.269993	-0.269993	0.55766	0.484153	0.628277	0.733558	-0.18959	0.0260853	0.000644121	0.0133647	0	0	FALSE
RS04215	thiamine_phosphate_synthase	0.00402265	2.54684	8.85e-05	0.992495	1	17.7589	0.174348	-0.174348	0.480545	0.362812	0.716745	0.806703	-0.0851625	0.030375	0.00086355	0.0156193	0	0	FALSE
RS04220	UDP-N-acetylglucosamine_1-carboxyvinyltransferase	0.29218	7.13527	0.792059	0.373478	0.654408	464.944	-0.0910565	0.0910565	0.206344	-0.441285	0.659007	0.758916	0.191618	0.0850991	0.0226085	0.0538538	0	0	FALSE
RS04225	RimJ/RimL_family_protein_N-acetyltransferase	-0.605328	6.64318	4.1452	0.0417526	0.176976	339.472	0.803276	-0.803276	0.181476	4.42636	9.58e-06	6.58e-05	-0.704302	0.0792303	0.0165073	0.0478688	0	0	FALSE
RS04230	hypothetical_protein	-0.544399	7.98871	4.82912	0.0279828	0.139129	863.796	0.749868	-0.749868	0.105404	7.11424	1.13e-12	2.14e-11	-0.647134	0.0952778	0.0420032	0.0686405	0	0	FALSE
RS04235	methionine_aminopeptidase	-0.218899	8.07691	0.668453	0.413591	0.678745	908.367	0.422502	-0.422502	0.125091	3.37756	0.000731317	0.00318331	-0.320701	0.0963298	0.0441705	0.0702501	0	0	FALSE
RS04240	hypothetical_protein	-0.0895427	8.47445	0.127402	0.721141	0.91308	1194.67	0.296993	-0.296993	0.0948259	3.13198	0.0017363	0.00646773	-0.193268	0.101071	0.0580921	0.0795815	0	0	FALSE
RS04245	sugar_translocase	-0.493831	3.90041	1.21407	0.270528	0.548724	48.7956	0.62784	-0.62784	0.386456	1.62461	0.104246	0.189245	-0.560835	0.0465185	0.00237275	0.0244456	0	0	FALSE
RS04250	queuosine_transporter_QueT	0.66246	5.25677	3.45891	0.0629117	0.234761	123.785	-0.444743	0.444743	0.230571	-1.92887	0.0537469	0.111704	0.553601	0.0626952	0.00601922	0.0343572	0	0	FALSE
RS04255	DNA_ligase_(NAD(+))_LigA	-0.493544	8.40988	3.54713	0.0596485	0.227113	1153.94	0.692289	-0.692289	0.136928	5.05586	4.28e-07	3.81e-06	-0.592916	0.100301	0.0561116	0.0782062	0	0	FALSE
RS04260	diacylglycerol_kinase	-0.318832	7.83233	1.66401	0.197063	0.468676	771.649	0.527311	-0.527311	0.13155	4.00845	6.11e-05	0.000350253	-0.423072	0.0934127	0.0375224	0.0654676	0	0	FALSE
RS04265	type_I_pullulanase	-0.187701	9.70384	0.547703	0.459258	0.723688	2815.07	0.397633	-0.397633	0.0842469	4.71985	2.36e-06	1.85e-05	-0.292667	0.115733	0.136886	0.12631	0	0	FALSE
RS04270	glycogen-branching_enzyme	0.207776	10.7649	0.589838	0.442482	0.708607	5815.47	0.00555028	-0.00555028	0.0889208	0.0624183	0.95023	0.973731	0.101113	0.128388	0.282784	0.205586	0	0	FALSE
RS04275	glucose-1-phosphate_adenylyltransferase	0.120379	10.5613	0.207451	0.648773	0.862548	5063.01	0.0916698	-0.0916698	0.0819495	1.11861	0.263305	0.389925	0.0143545	0.12596	0.246195	0.186077	0	0	FALSE
RS04280	glucose-1-phosphate_adenylyltransferase_subunit_GlgD	0.00971921	10.6801	0.00134877	0.970704	1	5522.28	0.206169	-0.206169	0.120179	1.71552	0.0862497	0.16363	-0.0982248	0.127376	0.268528	0.197952	0	0	FALSE
RS04285	starch_synthase	0.209385	11.0961	0.607214	0.435839	0.70335	7327.59	0.00574848	-0.00574848	0.109425	0.0525336	0.958104	0.976761	0.101818	0.132338	0.356313	0.244325	0	0	FALSE
RS04290	F0F1_ATP_synthase_subunit_C	0.460866	8.06206	3.07684	0.0794146	0.275629	886.052	-0.240696	0.240696	0.142193	-1.69274	0.0905055	0.170038	0.350781	0.0961525	0.0430854	0.069619	0	0	FALSE
RS04295	ATP_synthase_subunit_A	0.439384	9.49746	2.99235	0.0836587	0.285072	2402.52	-0.224521	0.224521	0.0836797	-2.68309	0.00729444	0.0212471	0.331952	0.113272	0.116826	0.115049	0	0	FALSE
RS04300	ATP_synthase_subunit_B	0.271126	8.60682	1.14821	0.283925	0.56299	1302.88	-0.0488156	0.0488156	0.154848	-0.315249	0.752573	0.83727	0.159971	0.10265	0.0633541	0.0830019	0	0	FALSE
RS04305	F0F1_ATP_synthase_subunit_delta	0.452385	9.00606	3.03878	0.081297	0.279625	1705.53	-0.243087	0.243087	0.0927474	-2.62095	0.00876845	0.0248675	0.347736	0.107411	0.0829336	0.0951724	0	0	FALSE
RS04310	ATP_synthase_subunit_alpha	0.447326	10.5945	2.76295	0.09647	0.307415	5138.39	-0.236191	0.236191	0.0761815	-3.10038	0.00193274	0.00698456	0.341759	0.126356	0.249861	0.188108	0	0	FALSE
RS04315	ATP_synthase_subunit_gamma	0.450958	9.94024	2.8183	0.0931952	0.302124	3267.69	-0.229155	0.229155	0.132551	-1.72881	0.0838427	0.160161	0.340056	0.118553	0.158896	0.138724	0	0	FALSE
RS04320	ATP_synthase_subunit_beta	0.643393	10.6295	5.47078	0.019337	0.111222	5241.39	-0.428538	0.428538	0.0990327	-4.32724	1.51e-05	9.85e-05	0.535965	0.126773	0.254869	0.190821	0	0	FALSE
RS04335	UDP-N-acetylglucosamine_1-carboxyvinyltransferase	0.356195	7.9745	1.77498	0.182767	0.449845	834.892	-0.143879	0.143879	0.132122	-1.08898	0.276162	0.405434	0.250037	0.0951083	0.0405977	0.067853	0	0	FALSE
RS04340	DNA-directed_RNA_polymerase_subunit_beta	0.648763	6.90561	2.98224	0.0841826	0.286056	392.149	-0.437987	0.437987	0.254485	-1.72108	0.0852371	0.162026	0.543375	0.0823601	0.0190688	0.0507144	0	0	FALSE
RS04345	DNA-entry_nuclease	-0.114426	5.94468	0.0595631	0.807188	0.95774	207.957	0.333211	-0.333211	0.404126	0.824524	0.409642	0.539551	-0.223819	0.0708995	0.0101122	0.0405058	0	0	FALSE
RS04350	phenylalanine--tRNA_ligase_subunit_alpha	0.147828	5.67541	0.193988	0.659618	0.8713	169.83	0.0752954	-0.0752954	0.248763	0.302679	0.762135	0.844539	0.0362663	0.0676881	0.0082582	0.0379731	0	0	FALSE
RS04355	GNAT_family_N-acetyltransferase	0.2692	6.33298	0.768109	0.380803	0.654408	266.469	-0.0628359	0.0628359	0.167697	-0.374698	0.707885	0.799052	0.166018	0.0755306	0.0129574	0.044244	0	0	FALSE
RS04365	hypothetical_protein	0.273246	8.20911	1.01207	0.314408	0.599887	985.293	-0.0560213	0.0560213	0.157669	-0.35531	0.722357	0.811418	0.164633	0.0979064	0.0479111	0.0729088	0	0	FALSE
RS04370	ATP-dependent_nuclease_subunit_B	-0.0808806	7.65062	0.094429	0.75862	0.929752	674.184	0.288038	-0.288038	0.128305	2.24494	0.024772	0.0602049	-0.184459	0.0912456	0.032783	0.0620143	0	0	FALSE
RS04375	helicase-exonuclease_AddAB_subunit_AddA	0.134715	8.54291	0.276051	0.599301	0.835437	1247.1	0.0774637	-0.0774637	0.126991	0.609996	0.541865	0.658051	0.0286259	0.101888	0.0606419	0.0812647	0	0	FALSE
RS04380	magnesium_transporter	0.386078	7.44575	1.59972	0.205943	0.481094	577.072	-0.177595	0.177595	0.191485	-0.927463	0.353686	0.482798	0.281837	0.0888021	0.0280609	0.0584315	0	0	FALSE
RS04385	tRNA_uridine-5-carboxymethylaminomethyl(34)_synthesis_GTPase_MnmE	-0.0216238	7.11682	0.00651226	0.935682	1	465.854	0.239094	-0.239094	0.164568	1.45286	0.146264	0.249508	-0.130359	0.0848791	0.0226527	0.0537659	0	0	FALSE
RS04390	multidrug_ABC_transporter_ATP-binding_protein	0.471799	7.42874	2.67679	0.101821	0.317919	568.639	-0.265577	0.265577	0.148517	-1.78819	0.0737457	0.143041	0.368688	0.0885992	0.0276508	0.058125	0	0	FALSE
RS04395	pyruvate_dehydrogenase_E1_subunit_alpha	-0.162275	12.644	0.322924	0.569856	0.813453	21570	0.370992	-0.370992	0.0839623	4.41855	9.94e-06	6.8e-05	-0.266634	0.150799	1.04887	0.599833	0	0	FALSE
RS04400	pyruvate_dehydrogenase_subunit_beta	-0.0477724	12.418	0.0283007	0.866404	0.997389	18414.7	0.262539	-0.262539	0.110258	2.38113	0.0172594	0.0445754	-0.155156	0.148103	0.895436	0.52177	0	0	FALSE
RS04405	branched-chain_alpha-keto_acid_dehydrogenase_subunit_E2	0.500933	11.828	2.96791	0.0849318	0.287198	12077.2	-0.277561	0.277561	0.140085	-1.98138	0.0475486	0.101995	0.389247	0.141067	0.58727	0.364169	0	0	FALSE
RS04415	lipoate--protein_ligase_A	-0.358245	8.6641	0.259804	0.610255	0.835879	1406.21	0.439203	-0.439203	0.647105	0.678719	0.497316	0.621084	-0.398724	0.103333	0.0683787	0.0858558	0	0	FALSE
RS04420	group_II_intron_reverse_transcriptase/maturase	0.668069	3.5357	1.86042	0.172576	0.43153	35.7099	-0.425072	0.425072	0.438923	-0.968443	0.332823	0.462798	0.54657	0.0421688	0.00173644	0.0219526	0	0	FALSE
RS04425	glutamine_amidotransferase	0.165302	6.98724	0.322422	0.570156	0.8136	422.036	0.0374322	-0.0374322	0.170395	0.219679	0.826121	0.890385	0.0639349	0.0833337	0.020522	0.0519278	0	0	FALSE
RS04430	UDP-N-acetylmuramyl_peptide_synthase	-0.385671	6.80523	1.98785	0.158566	0.408676	378.838	0.590485	-0.590485	0.174165	3.39038	0.000697961	0.00309371	-0.488078	0.081163	0.0184215	0.0497922	0	0	FALSE
RS04435	membrane_protein	0.0994727	8.16615	0.15681	0.69211	0.895455	960.497	0.109888	-0.109888	0.104021	1.0564	0.290785	0.419085	-0.00520781	0.097394	0.0467054	0.0720497	0	0	FALSE
RS04440	hypothetical_protein	0.296167	8.40888	1.28154	0.257613	0.530648	1130.38	-0.0880577	0.0880577	0.119226	-0.738576	0.460165	0.587567	0.192112	0.100289	0.054966	0.0776275	0	0	FALSE
RS04445	phosphoglucosamine_mutase	0.32457	9.70046	1.48991	0.22223	0.492203	2770.49	-0.112233	0.112233	0.101748	-1.10305	0.270006	0.398326	0.218401	0.115693	0.134718	0.125206	0	0	FALSE
RS04450	hypothetical_protein	-1.85856	5.73563	5.02339	0.0250071	0.130703	193.878	1.34587	-1.34587	0.675628	1.99203	0.0463683	0.10024	-1.60221	0.0684063	0.00942754	0.0389169	0	1	FALSE
RS04455	hypothetical_protein	0.814459	5.35109	4.33433	0.0373511	0.165077	131.67	-0.595369	0.595369	0.265154	-2.24537	0.0247447	0.0602049	0.704914	0.0638201	0.00640263	0.0351114	0	0	FALSE
RS04465	acyl-ACP_thioesterase	-0.0451273	6.4394	0.0221519	0.881684	1	289.645	0.251276	-0.251276	0.171035	1.46915	0.141793	0.243702	-0.148202	0.0767998	0.0140843	0.0454421	0	0	FALSE
RS04470	haloacid_dehalogenase	0.104116	7.02863	0.143383	0.704941	0.904855	435.548	0.10593	-0.10593	0.145623	0.727422	0.466967	0.593514	-0.000906825	0.0838273	0.0211791	0.0525032	0	0	FALSE
RS04475	membrane_protein	0.466823	7.68806	2.54104	0.110922	0.335871	681.224	-0.262676	0.262676	0.160998	-1.63155	0.102775	0.187917	0.36475	0.0916921	0.0331254	0.0624087	0	0	FALSE
RS04485	subtype_II_CRISPR-associated_endonuclease_Cas1	0.429126	4.92856	1.38168	0.239816	0.507943	98.8753	-0.209259	0.209259	0.257824	-0.811635	0.417001	0.547244	0.319192	0.0587807	0.00480794	0.0317943	0	0	FALSE
RS04490	CRISPR-associated_endonuclease_Cas2	-0.104033	3.52127	0.0772017	0.781126	0.941086	36.7984	0.295849	-0.295849	0.361199	0.819074	0.412744	0.54276	-0.199941	0.0419966	0.00178937	0.021893	0	0	FALSE
[truncated: 737 more rows]
