# Supplementary material for: Cas9 Contributes to Group B Streptococcal Colonization and Disease
Source: Front Microbiol. 2019 Aug 21;10:1930. doi: 10.3389/fmicb.2019.01930 (PMC6712506; doi:10.3389/fmicb.2019.01930)
Supplement: Supplementary file 9 [file Table_6.XLSX]

## Sheet: Sheet1
Supplementary Table 6: CRISPR spacer sequences of COH1 and GBS1428
	COH1		GBS1428
Spacer number	Spacer sequence		Spacer number	Spacer sequence
1	ATTTGACAAACATTGAACTTAAAAGAAAC		1	ATTTGACAAACATTGAACTTAAAAGAAAC
2	CTGTTCATAAAGAGCAACTAGTGGCAACA		2	CTGTTCATAAAGAGCAACTAGTGGCAACA
3	TGCTAAAAGGTAAATTTAACATTCCAGGT		3	TGCTAAAAGGTAAATTTAACATTCCAGGT
4	TATTTGATAGCGGTAACGGGTCATATACA		4	TATTTGATAGCGGTAACGGGTCATATACA
5	GATAAAAAGTGGGAGCTGAATTAAAAGGC		5	TGGTGGTATTTATAATGTACGAGCAAATCG
			6	GATAAAAAGTGGGAGCTGAATTAAAAGGC
CRISPR spacers identified by CRISPRFinder (Nucleic Acids Res. 2007 May 31; https://crisprcas.i2bc.paris-saclay.fr/)
